# Supplementary material for: A subset of conserved mammalian long non-coding RNAs are fossils of ancestral protein-coding genes
Source: Genome Biol. 2017 Aug 30;18:162. doi: 10.1186/s13059-017-1293-0 (PMC5577775; doi:10.1186/s13059-017-1293-0)
Supplement: Supplementary file 2 — Table S1. GLCPs in each of the six reference species. (XLSX 104 kb) [file 13059_2017_1293_MOESM2_ESM.xlsx]

## Sheet: Sheet1
Table S1. GLCPs in each of the six reference species.
Dog	Opossum	Chicken	Lizard	X. tropicalis	Coelacanth
ENSCAFG00000031486	ENSMODG00000025979	ENSGALG00000001791	ENSACAG00000026737	ENSXETG00000015991	ENSLACG00000004677
ENSCAFG00000015882	ENSMODG00000014740	ENSGALG00000001211	ENSACAG00000011899	ENSXETG00000006285	ENSLACG00000011429
ENSCAFG00000025031	ENSMODG00000016602	ENSGALG00000000293	ENSACAG00000026034	ENSXETG00000009512	ENSLACG00000001282
ENSCAFG00000002548	ENSMODG00000029445	ENSGALG00000003841	ENSACAG00000029669	ENSXETG00000027269	ENSLACG00000022475
ENSCAFG00000016600	ENSMODG00000024395	ENSGALG00000028020	ENSACAG00000010478	ENSXETG00000031702	ENSLACG00000000283
ENSCAFG00000029046	ENSMODG00000021800	ENSGALG00000000824	ENSACAG00000013165	ENSXETG00000013902	ENSLACG00000003928
ENSCAFG00000031848	ENSMODG00000001226	ENSGALG00000026029	ENSACAG00000025054	ENSXETG00000016354	ENSLACG00000002831
ENSCAFG00000024522	ENSMODG00000015795	ENSGALG00000013233	ENSACAG00000020962	ENSXETG00000013792	ENSLACG00000000801
ENSCAFG00000024474	ENSMODG00000025669	ENSGALG00000007434	ENSACAG00000006370	ENSXETG00000025410	ENSLACG00000003972
ENSCAFG00000026996	ENSMODG00000023525	ENSGALG00000026321	ENSACAG00000007427	ENSXETG00000011762	ENSLACG00000012886
ENSCAFG00000024062	ENSMODG00000024037	ENSGALG00000011172	ENSACAG00000008186	ENSXETG00000011268	ENSLACG00000007193
ENSCAFG00000023585	ENSMODG00000004425	ENSGALG00000009603	ENSACAG00000010635	ENSXETG00000005758	ENSLACG00000010645
ENSCAFG00000014227	ENSMODG00000005221	ENSGALG00000007144	ENSACAG00000004051	ENSXETG00000029230	ENSLACG00000017119
ENSCAFG00000003423	ENSMODG00000020120	ENSGALG00000001724	ENSACAG00000013750	ENSXETG00000030502	ENSLACG00000018668
ENSCAFG00000002133	ENSMODG00000013751	ENSGALG00000012847	ENSACAG00000015970	ENSXETG00000005310	ENSLACG00000022217
ENSCAFG00000001139	ENSMODG00000019163	ENSGALG00000008856	ENSACAG00000029384	ENSXETG00000027463	ENSLACG00000015732
ENSCAFG00000014444	ENSMODG00000027311	ENSGALG00000028044	ENSACAG00000028650	ENSXETG00000024989	ENSLACG00000018985
ENSCAFG00000032396	ENSMODG00000004095	ENSGALG00000012055	ENSACAG00000028953	ENSXETG00000013740	ENSLACG00000018910
ENSCAFG00000032203	ENSMODG00000017235	ENSGALG00000023601	ENSACAG00000003806	ENSXETG00000019216	ENSLACG00000007377
ENSCAFG00000030436	ENSMODG00000025061	ENSGALG00000008970	ENSACAG00000010487	ENSXETG00000008043	ENSLACG00000009894
ENSCAFG00000017151	ENSMODG00000011958	ENSGALG00000021786	ENSACAG00000009175	ENSXETG00000032556	ENSLACG00000018922
ENSCAFG00000028814	ENSMODG00000024116	ENSGALG00000002349	ENSACAG00000024492	ENSXETG00000034068	ENSLACG00000006970
ENSCAFG00000013303	ENSMODG00000024184	ENSGALG00000027255	ENSACAG00000013108	ENSXETG00000004309	ENSLACG00000001473
ENSCAFG00000015899	ENSMODG00000029083	ENSGALG00000007536	ENSACAG00000015857	ENSXETG00000007652	ENSLACG00000011316
ENSCAFG00000007079	ENSMODG00000021250	ENSGALG00000028737	ENSACAG00000028986	ENSXETG00000021933	ENSLACG00000012074
ENSCAFG00000031535	ENSMODG00000019933	ENSGALG00000028166	ENSACAG00000013560	ENSXETG00000001782	ENSLACG00000014645
ENSCAFG00000009973	ENSMODG00000025346	ENSGALG00000027862	ENSACAG00000028623	ENSXETG00000029531	ENSLACG00000011117
ENSCAFG00000012398	ENSMODG00000013441	ENSGALG00000018439	ENSACAG00000000905	ENSXETG00000001084	ENSLACG00000007810
ENSCAFG00000028934	ENSMODG00000025182	ENSGALG00000007710	ENSACAG00000013072	ENSXETG00000034137	ENSLACG00000010819
ENSCAFG00000030653	ENSMODG00000008634	ENSGALG00000004322	ENSACAG00000006765	ENSXETG00000007789	ENSLACG00000001071
ENSCAFG00000008189	ENSMODG00000019169	ENSGALG00000009509	ENSACAG00000028252	ENSXETG00000034016	ENSLACG00000013197
ENSCAFG00000006036	ENSMODG00000015045	ENSGALG00000026043	ENSACAG00000025358	ENSXETG00000027431	ENSLACG00000015253
ENSCAFG00000027970	ENSMODG00000005860	ENSGALG00000008346	ENSACAG00000019644	ENSXETG00000026599	ENSLACG00000016561
ENSCAFG00000002159	ENSMODG00000012676	ENSGALG00000009552	ENSACAG00000028909	ENSXETG00000028657	ENSLACG00000002967
ENSCAFG00000012222	ENSMODG00000020419	ENSGALG00000025584	ENSACAG00000022906	ENSXETG00000006841	ENSLACG00000003660
ENSCAFG00000001764	ENSMODG00000024924	ENSGALG00000008543	ENSACAG00000005850	ENSXETG00000015921	ENSLACG00000001829
ENSCAFG00000028980	ENSMODG00000006268	ENSGALG00000001824	ENSACAG00000007276	ENSXETG00000030014	ENSLACG00000013980
ENSCAFG00000024043	ENSMODG00000023360	ENSGALG00000026332	ENSACAG00000022366	ENSXETG00000033845	ENSLACG00000011721
ENSCAFG00000029510	ENSMODG00000014277	ENSGALG00000009792	ENSACAG00000002590	ENSXETG00000011112	ENSLACG00000002915
ENSCAFG00000017180	ENSMODG00000016566	ENSGALG00000005421	ENSACAG00000022971	ENSXETG00000016323	ENSLACG00000006929
ENSCAFG00000001861	ENSMODG00000017559	ENSGALG00000001854	ENSACAG00000029439	ENSXETG00000032543	ENSLACG00000012803
ENSCAFG00000031252	ENSMODG00000009708	ENSGALG00000025282	ENSACAG00000005837	ENSXETG00000002505	ENSLACG00000007941
ENSCAFG00000029731	ENSMODG00000029109	ENSGALG00000013853	ENSACAG00000005503	ENSXETG00000007603	ENSLACG00000019098
ENSCAFG00000000595	ENSMODG00000024401	ENSGALG00000018241	ENSACAG00000006508	ENSXETG00000003327	ENSLACG00000012339
ENSCAFG00000005762	ENSMODG00000022983	ENSGALG00000028221	ENSACAG00000002133	ENSXETG00000021195	ENSLACG00000003158
ENSCAFG00000032037	ENSMODG00000016751	ENSGALG00000003492	ENSACAG00000002682	ENSXETG00000004488	ENSLACG00000001667
ENSCAFG00000024938	ENSMODG00000012714	ENSGALG00000026389	ENSACAG00000027947	ENSXETG00000025523	ENSLACG00000006593
ENSCAFG00000009226	ENSMODG00000005982	ENSGALG00000027624	ENSACAG00000029030	ENSXETG00000013385	ENSLACG00000000306
ENSCAFG00000031682	ENSMODG00000014099	ENSGALG00000006838	ENSACAG00000015450	ENSXETG00000018403	ENSLACG00000012162
ENSCAFG00000032455	ENSMODG00000018462	ENSGALG00000020160	ENSACAG00000026579	ENSXETG00000002003	ENSLACG00000002181
ENSCAFG00000007811	ENSMODG00000020138	ENSGALG00000023576	ENSACAG00000017057	ENSXETG00000006705	ENSLACG00000018553
ENSCAFG00000023156	ENSMODG00000026761	ENSGALG00000011899	ENSACAG00000016460	ENSXETG00000034088	ENSLACG00000012457
ENSCAFG00000012004	ENSMODG00000006456	ENSGALG00000001035	ENSACAG00000028640	ENSXETG00000032647	ENSLACG00000002532
ENSCAFG00000017087	ENSMODG00000016698	ENSGALG00000010303	ENSACAG00000025523	ENSXETG00000004087	ENSLACG00000005447
ENSCAFG00000018512	ENSMODG00000024099	ENSGALG00000006239	ENSACAG00000015705	ENSXETG00000022371	ENSLACG00000014375
ENSCAFG00000013253	ENSMODG00000013537	ENSGALG00000025870	ENSACAG00000011379	ENSXETG00000004496	ENSLACG00000006337
ENSCAFG00000030914	ENSMODG00000003439	ENSGALG00000003058	ENSACAG00000002506	ENSXETG00000034325	ENSLACG00000008871
ENSCAFG00000023526	ENSMODG00000001297	ENSGALG00000009205	ENSACAG00000004636	ENSXETG00000007288	ENSLACG00000012732
ENSCAFG00000001231	ENSMODG00000007310	ENSGALG00000021552	ENSACAG00000015749	ENSXETG00000033461	ENSLACG00000005166
ENSCAFG00000023356	ENSMODG00000019674	ENSGALG00000027982	ENSACAG00000011918	ENSXETG00000034025	ENSLACG00000009828
ENSCAFG00000023660	ENSMODG00000003611	ENSGALG00000004436	ENSACAG00000006716	ENSXETG00000025005	ENSLACG00000017829
ENSCAFG00000009746	ENSMODG00000024703	ENSGALG00000021722	ENSACAG00000006375	ENSXETG00000032994	ENSLACG00000008708
ENSCAFG00000028741	ENSMODG00000025902	ENSGALG00000013310	ENSACAG00000012809	ENSXETG00000018031	ENSLACG00000006767
ENSCAFG00000026810	ENSMODG00000000892	ENSGALG00000001069	ENSACAG00000026087	ENSXETG00000003099	ENSLACG00000013915
ENSCAFG00000009188	ENSMODG00000019213	ENSGALG00000006246	ENSACAG00000004853	ENSXETG00000031532	ENSLACG00000002586
ENSCAFG00000006937	ENSMODG00000029656	ENSGALG00000006296	ENSACAG00000029409	ENSXETG00000034301	ENSLACG00000011710
ENSCAFG00000007106	ENSMODG00000027752	ENSGALG00000009063	ENSACAG00000009571	ENSXETG00000010057	ENSLACG00000014341
ENSCAFG00000008572	ENSMODG00000016739	ENSGALG00000004734	ENSACAG00000008108	ENSXETG00000015127	ENSLACG00000019124
ENSCAFG00000032033	ENSMODG00000023526	ENSGALG00000021238	ENSACAG00000023640	ENSXETG00000031208	ENSLACG00000022534
ENSCAFG00000031569	ENSMODG00000021422	ENSGALG00000009145	ENSACAG00000025245	ENSXETG00000033668	ENSLACG00000011630
ENSCAFG00000032449	ENSMODG00000003178	ENSGALG00000016326	ENSACAG00000005227	ENSXETG00000027339	ENSLACG00000021277
ENSCAFG00000003863	ENSMODG00000019940	ENSGALG00000006724	ENSACAG00000010586	ENSXETG00000033750	ENSLACG00000018634
ENSCAFG00000010570	ENSMODG00000024410	ENSGALG00000019291	ENSACAG00000013273	ENSXETG00000015475	ENSLACG00000010620
ENSCAFG00000010364	ENSMODG00000023602	ENSGALG00000004724	ENSACAG00000028975	ENSXETG00000009881	ENSLACG00000016011
ENSCAFG00000005346	ENSMODG00000019880	ENSGALG00000008891	ENSACAG00000015668	ENSXETG00000005296	ENSLACG00000017200
ENSCAFG00000018364	ENSMODG00000025278	ENSGALG00000027906	ENSACAG00000028488	ENSXETG00000005967	ENSLACG00000011986
ENSCAFG00000025134	ENSMODG00000029052	ENSGALG00000021897	ENSACAG00000019789	ENSXETG00000018197	ENSLACG00000010726
ENSCAFG00000002739	ENSMODG00000007369	ENSGALG00000010293	ENSACAG00000002813	ENSXETG00000017824	ENSLACG00000022525
ENSCAFG00000000033	ENSMODG00000003763	ENSGALG00000006337	ENSACAG00000018599	ENSXETG00000015076	ENSLACG00000001170
ENSCAFG00000005653	ENSMODG00000023605	ENSGALG00000013431	ENSACAG00000020329	ENSXETG00000029542	ENSLACG00000002417
ENSCAFG00000001474	ENSMODG00000023262	ENSGALG00000016722	ENSACAG00000010116	ENSXETG00000034376	ENSLACG00000005634
ENSCAFG00000030088	ENSMODG00000019324	ENSGALG00000028856	ENSACAG00000023394	ENSXETG00000026414	ENSLACG00000001431
ENSCAFG00000030594	ENSMODG00000020778	ENSGALG00000027520	ENSACAG00000007725	ENSXETG00000022425	ENSLACG00000008520
ENSCAFG00000017424	ENSMODG00000009209	ENSGALG00000007255	ENSACAG00000007706	ENSXETG00000027506	ENSLACG00000002641
ENSCAFG00000030314	ENSMODG00000008679	ENSGALG00000012061	ENSACAG00000002615	ENSXETG00000001425	ENSLACG00000022551
ENSCAFG00000030703	ENSMODG00000010492	ENSGALG00000019896	ENSACAG00000011610	ENSXETG00000028800	ENSLACG00000002400
ENSCAFG00000024478	ENSMODG00000021798	ENSGALG00000008738	ENSACAG00000027560	ENSXETG00000026833	ENSLACG00000017356
ENSCAFG00000018740	ENSMODG00000023856	ENSGALG00000004032	ENSACAG00000011966	ENSXETG00000006277	ENSLACG00000007294
ENSCAFG00000032505	ENSMODG00000009130	ENSGALG00000026952	ENSACAG00000007891	ENSXETG00000012121	ENSLACG00000012268
ENSCAFG00000002855	ENSMODG00000007796	ENSGALG00000028846	ENSACAG00000004964	ENSXETG00000004452	ENSLACG00000002973
ENSCAFG00000009708	ENSMODG00000024406	ENSGALG00000012419	ENSACAG00000029106	ENSXETG00000033831	ENSLACG00000017430
ENSCAFG00000022269	ENSMODG00000027240	ENSGALG00000003838	ENSACAG00000003855	ENSXETG00000030333	ENSLACG00000011705
ENSCAFG00000011856	ENSMODG00000008731	ENSGALG00000006900	ENSACAG00000010032	ENSXETG00000011494	ENSLACG00000007754
ENSCAFG00000017659	ENSMODG00000002808	ENSGALG00000029072	ENSACAG00000015111	ENSXETG00000030485	ENSLACG00000007769
ENSCAFG00000019089	ENSMODG00000007582	ENSGALG00000011252	ENSACAG00000015086	ENSXETG00000030282	ENSLACG00000014614
ENSCAFG00000012195	ENSMODG00000002746	ENSGALG00000018947	ENSACAG00000002852	ENSXETG00000031084	ENSLACG00000017499
ENSCAFG00000023004	ENSMODG00000009436	ENSGALG00000009185	ENSACAG00000028632	ENSXETG00000025794	ENSLACG00000012491
ENSCAFG00000000697	ENSMODG00000028595	ENSGALG00000015374	ENSACAG00000001580	ENSXETG00000030008	ENSLACG00000000785
ENSCAFG00000023881	ENSMODG00000019607	ENSGALG00000021303	ENSACAG00000008151	ENSXETG00000030664	ENSLACG00000000497
ENSCAFG00000008138	ENSMODG00000014949	ENSGALG00000016499	ENSACAG00000006750	ENSXETG00000029626	ENSLACG00000000075
ENSCAFG00000006682	ENSMODG00000003697	ENSGALG00000011287	ENSACAG00000007370	ENSXETG00000007165	ENSLACG00000022598
ENSCAFG00000030008	ENSMODG00000014679	ENSGALG00000004785	ENSACAG00000012661	ENSXETG00000015362	ENSLACG00000022001
ENSCAFG00000006663	ENSMODG00000013952	ENSGALG00000005754	ENSACAG00000004107	ENSXETG00000012437	ENSLACG00000002373
ENSCAFG00000014532	ENSMODG00000027183	ENSGALG00000004050	ENSACAG00000005519	ENSXETG00000031376	ENSLACG00000005899
ENSCAFG00000031519	ENSMODG00000028252	ENSGALG00000012309	ENSACAG00000028304	ENSXETG00000030821	ENSLACG00000022196
ENSCAFG00000026017	ENSMODG00000015203	ENSGALG00000008040	ENSACAG00000008114	ENSXETG00000013257	ENSLACG00000015318
ENSCAFG00000005822	ENSMODG00000025383	ENSGALG00000027778	ENSACAG00000001976	ENSXETG00000029496	ENSLACG00000014775
ENSCAFG00000029454	ENSMODG00000025367	ENSGALG00000014252	ENSACAG00000028917	ENSXETG00000018387	ENSLACG00000010308
ENSCAFG00000013638	ENSMODG00000005917	ENSGALG00000001345	ENSACAG00000001039	ENSXETG00000033397	ENSLACG00000003437
ENSCAFG00000006465	ENSMODG00000002061	ENSGALG00000018308	ENSACAG00000028808	ENSXETG00000021898	ENSLACG00000011322
ENSCAFG00000010025	ENSMODG00000002055	ENSGALG00000004078	ENSACAG00000010095	ENSXETG00000010199	ENSLACG00000014756
ENSCAFG00000024456	ENSMODG00000020933	ENSGALG00000028566	ENSACAG00000020750	ENSXETG00000004686	ENSLACG00000018720
ENSCAFG00000026454	ENSMODG00000016077	ENSGALG00000023787	ENSACAG00000011342	ENSXETG00000033612	ENSLACG00000014201
ENSCAFG00000017032	ENSMODG00000006999	ENSGALG00000023023	ENSACAG00000015609	ENSXETG00000032730	ENSLACG00000020057
ENSCAFG00000007984	ENSMODG00000020195	ENSGALG00000004630	ENSACAG00000017642	ENSXETG00000029224	ENSLACG00000000168
ENSCAFG00000026318	ENSMODG00000013248	ENSGALG00000015599	ENSACAG00000017757	ENSXETG00000011673	ENSLACG00000022460
ENSCAFG00000028462	ENSMODG00000015969	ENSGALG00000010657	ENSACAG00000029632	ENSXETG00000031460	ENSLACG00000013515
ENSCAFG00000008814	ENSMODG00000001314	ENSGALG00000003134	ENSACAG00000027662	ENSXETG00000014865	ENSLACG00000016875
ENSCAFG00000031744	ENSMODG00000027680	ENSGALG00000027276	ENSACAG00000015471	ENSXETG00000029607	ENSLACG00000007094
ENSCAFG00000025578	ENSMODG00000004252	ENSGALG00000005969	ENSACAG00000022125	ENSXETG00000008875	ENSLACG00000016232
ENSCAFG00000004836	ENSMODG00000017269	ENSGALG00000001536	ENSACAG00000029368	ENSXETG00000034219	ENSLACG00000014036
ENSCAFG00000002606	ENSMODG00000010938	ENSGALG00000015220	ENSACAG00000024950	ENSXETG00000027353	ENSLACG00000013854
ENSCAFG00000028701	ENSMODG00000005326	ENSGALG00000002892	ENSACAG00000005473	ENSXETG00000004593	ENSLACG00000014870
ENSCAFG00000018586	ENSMODG00000014317	ENSGALG00000026161	ENSACAG00000001138	ENSXETG00000006027	ENSLACG00000018955
ENSCAFG00000031370	ENSMODG00000006606	ENSGALG00000014117	ENSACAG00000028643	ENSXETG00000029430	ENSLACG00000003250
ENSCAFG00000031698	ENSMODG00000003985	ENSGALG00000010224	ENSACAG00000025607	ENSXETG00000030316	ENSLACG00000014002
ENSCAFG00000021910	ENSMODG00000024463	ENSGALG00000005020	ENSACAG00000021254	ENSXETG00000002822	ENSLACG00000001896
ENSCAFG00000004919	ENSMODG00000003795	ENSGALG00000000803	ENSACAG00000005267	ENSXETG00000032285	ENSLACG00000014691
ENSCAFG00000009692	ENSMODG00000010739	ENSGALG00000016465	ENSACAG00000003267	ENSXETG00000032376	ENSLACG00000014970
ENSCAFG00000023303	ENSMODG00000020653	ENSGALG00000014916	ENSACAG00000029277	ENSXETG00000016004	ENSLACG00000016107
ENSCAFG00000004003	ENSMODG00000009003	ENSGALG00000005242	ENSACAG00000003901	ENSXETG00000008911	ENSLACG00000011168
ENSCAFG00000011673	ENSMODG00000001143	ENSGALG00000015336	ENSACAG00000012827	ENSXETG00000011423	ENSLACG00000012411
ENSCAFG00000025207	ENSMODG00000029096	ENSGALG00000001874	ENSACAG00000027009	ENSXETG00000018294	ENSLACG00000003072
ENSCAFG00000022470	ENSMODG00000019297	ENSGALG00000024749	ENSACAG00000013020	ENSXETG00000027544	ENSLACG00000004597
ENSCAFG00000006506	ENSMODG00000010493	ENSGALG00000001701	ENSACAG00000016117	ENSXETG00000006541	ENSLACG00000005717
ENSCAFG00000030449	ENSMODG00000028085	ENSGALG00000027553	ENSACAG00000017876	ENSXETG00000003881	ENSLACG00000017364
ENSCAFG00000024949	ENSMODG00000025365	ENSGALG00000025696	ENSACAG00000028540	ENSXETG00000020364	ENSLACG00000003926
ENSCAFG00000024769	ENSMODG00000015698	ENSGALG00000006717	ENSACAG00000006384	ENSXETG00000009861	ENSLACG00000014787
ENSCAFG00000005471	ENSMODG00000001433	ENSGALG00000028767	ENSACAG00000012980	ENSXETG00000029529	ENSLACG00000013696
ENSCAFG00000030309	ENSMODG00000027755	ENSGALG00000013409	ENSACAG00000016390	ENSXETG00000033000	ENSLACG00000016131
ENSCAFG00000012573	ENSMODG00000013521	ENSGALG00000007703	ENSACAG00000008908	ENSXETG00000010491	ENSLACG00000005356
ENSCAFG00000008655	ENSMODG00000015849	ENSGALG00000010018	ENSACAG00000005898	ENSXETG00000007179	ENSLACG00000006878
ENSCAFG00000000228	ENSMODG00000029245	ENSGALG00000006922	ENSACAG00000029419	ENSXETG00000033483	ENSLACG00000013897
ENSCAFG00000010935	ENSMODG00000027106	ENSGALG00000024697	ENSACAG00000027952	ENSXETG00000031974	ENSLACG00000013536
ENSCAFG00000006263	ENSMODG00000024185	ENSGALG00000028089	ENSACAG00000028814	ENSXETG00000024242	ENSLACG00000001012
ENSCAFG00000015394	ENSMODG00000013671	ENSGALG00000003050	ENSACAG00000007627	ENSXETG00000007223	ENSLACG00000013918
ENSCAFG00000002693	ENSMODG00000022017	ENSGALG00000000882	ENSACAG00000026330	ENSXETG00000000011	ENSLACG00000006564
ENSCAFG00000007285	ENSMODG00000004514	ENSGALG00000005964	ENSACAG00000007363	ENSXETG00000015399	ENSLACG00000000320
ENSCAFG00000002914	ENSMODG00000015393	ENSGALG00000002128	ENSACAG00000008038	ENSXETG00000029208	ENSLACG00000004843
ENSCAFG00000003316	ENSMODG00000000120	ENSGALG00000001866	ENSACAG00000029404	ENSXETG00000024477	ENSLACG00000015839
ENSCAFG00000028632	ENSMODG00000016546	ENSGALG00000004393	ENSACAG00000008336	ENSXETG00000025579	ENSLACG00000011283
ENSCAFG00000024427	ENSMODG00000011502	ENSGALG00000010588	ENSACAG00000029466	ENSXETG00000022058	ENSLACG00000001343
ENSCAFG00000025201	ENSMODG00000024765	ENSGALG00000010456	ENSACAG00000008799	ENSXETG00000026595	ENSLACG00000010204
ENSCAFG00000009635	ENSMODG00000029468	ENSGALG00000005013	ENSACAG00000006026	ENSXETG00000004320	ENSLACG00000004344
ENSCAFG00000031891	ENSMODG00000000466	ENSGALG00000022702	ENSACAG00000016316	ENSXETG00000005046	ENSLACG00000010067
ENSCAFG00000029958	ENSMODG00000005798	ENSGALG00000003176	ENSACAG00000000754	ENSXETG00000033131	ENSLACG00000002238
ENSCAFG00000031507	ENSMODG00000011414	ENSGALG00000009041	ENSACAG00000027807	ENSXETG00000011125	ENSLACG00000005446
ENSCAFG00000031493	ENSMODG00000003082	ENSGALG00000021512	ENSACAG00000013002	ENSXETG00000015575	ENSLACG00000019477
ENSCAFG00000019145	ENSMODG00000008648	ENSGALG00000028303	ENSACAG00000004082	ENSXETG00000031260	ENSLACG00000008171
ENSCAFG00000019051	ENSMODG00000008220	ENSGALG00000013155	ENSACAG00000027873	ENSXETG00000030158	ENSLACG00000007947
ENSCAFG00000028094	ENSMODG00000019556	ENSGALG00000004475	ENSACAG00000022354	ENSXETG00000017501	ENSLACG00000003144
ENSCAFG00000008367	ENSMODG00000026088	ENSGALG00000021253	ENSACAG00000004686	ENSXETG00000030446	ENSLACG00000011866
ENSCAFG00000002560	ENSMODG00000025275	ENSGALG00000007210	ENSACAG00000012155	ENSXETG00000012058	ENSLACG00000011924
ENSCAFG00000017753	ENSMODG00000006894	ENSGALG00000023643	ENSACAG00000001965	ENSXETG00000002864	ENSLACG00000017525
ENSCAFG00000009769	ENSMODG00000004571	ENSGALG00000024408	ENSACAG00000013930	ENSXETG00000032833	ENSLACG00000001782
ENSCAFG00000008562	ENSMODG00000024682	ENSGALG00000004904	ENSACAG00000012307	ENSXETG00000001082	ENSLACG00000010732
ENSCAFG00000017537	ENSMODG00000025774	ENSGALG00000007726	ENSACAG00000005789	ENSXETG00000013696	ENSLACG00000017699
ENSCAFG00000028761	ENSMODG00000019941	ENSGALG00000004428	ENSACAG00000017452	ENSXETG00000022991	ENSLACG00000006794
ENSCAFG00000007840	ENSMODG00000010731	ENSGALG00000013546	ENSACAG00000008591	ENSXETG00000000988	ENSLACG00000001935
ENSCAFG00000031905	ENSMODG00000024818	ENSGALG00000026070	ENSACAG00000003457	ENSXETG00000030427	ENSLACG00000002719
ENSCAFG00000031555	ENSMODG00000024207	ENSGALG00000003203	ENSACAG00000005985	ENSXETG00000033610	ENSLACG00000008603
ENSCAFG00000025044	ENSMODG00000011076	ENSGALG00000003696	ENSACAG00000028117	ENSXETG00000029412	ENSLACG00000012455
ENSCAFG00000029317	ENSMODG00000005146	ENSGALG00000001244	ENSACAG00000023617	ENSXETG00000004788	ENSLACG00000000243
ENSCAFG00000007099	ENSMODG00000006108	ENSGALG00000005546	ENSACAG00000004373	ENSXETG00000026832	ENSLACG00000007271
ENSCAFG00000017721	ENSMODG00000024408	ENSGALG00000025993	ENSACAG00000005220	ENSXETG00000028905	ENSLACG00000002478
ENSCAFG00000014605	ENSMODG00000020240	ENSGALG00000012204	ENSACAG00000023649	ENSXETG00000023094	ENSLACG00000013514
ENSCAFG00000023661	ENSMODG00000023948	ENSGALG00000005148	ENSACAG00000012312	ENSXETG00000024254	ENSLACG00000006093
ENSCAFG00000003182	ENSMODG00000027763	ENSGALG00000013762	ENSACAG00000016722	ENSXETG00000019019	ENSLACG00000017148
ENSCAFG00000024677	ENSMODG00000004579	ENSGALG00000005967	ENSACAG00000013217	ENSXETG00000031826	ENSLACG00000003922
ENSCAFG00000032009	ENSMODG00000021863	ENSGALG00000004243	ENSACAG00000029275	ENSXETG00000024232	ENSLACG00000006085
ENSCAFG00000017848	ENSMODG00000028737	ENSGALG00000002578	ENSACAG00000018705	ENSXETG00000033740	ENSLACG00000003908
ENSCAFG00000013053	ENSMODG00000001080	ENSGALG00000028681	ENSACAG00000015194	ENSXETG00000009442	ENSLACG00000004780
ENSCAFG00000010434	ENSMODG00000029211	ENSGALG00000026827	ENSACAG00000003293	ENSXETG00000033982	ENSLACG00000002059
ENSCAFG00000028988	ENSMODG00000028393	ENSGALG00000019312	ENSACAG00000004354	ENSXETG00000006282	ENSLACG00000002182
ENSCAFG00000015217	ENSMODG00000006231	ENSGALG00000014584	ENSACAG00000004614	ENSXETG00000007321	ENSLACG00000010882
	ENSMODG00000024743	ENSGALG00000011273	ENSACAG00000002602	ENSXETG00000018304	ENSLACG00000019138
	ENSMODG00000025082	ENSGALG00000025872	ENSACAG00000009405	ENSXETG00000016903	ENSLACG00000004193
	ENSMODG00000002463	ENSGALG00000021126	ENSACAG00000009909	ENSXETG00000014574	ENSLACG00000020512
	ENSMODG00000029239	ENSGALG00000016141	ENSACAG00000016356	ENSXETG00000033616	ENSLACG00000005537
	ENSMODG00000024086	ENSGALG00000027322	ENSACAG00000017675	ENSXETG00000009936	ENSLACG00000017698
	ENSMODG00000022849	ENSGALG00000015404	ENSACAG00000002605	ENSXETG00000028174	ENSLACG00000021707
	ENSMODG00000009238	ENSGALG00000003939	ENSACAG00000012856	ENSXETG00000028865	ENSLACG00000015773
	ENSMODG00000028636	ENSGALG00000005291	ENSACAG00000028435	ENSXETG00000026741	ENSLACG00000015634
	ENSMODG00000010193	ENSGALG00000029103	ENSACAG00000028586	ENSXETG00000016338	ENSLACG00000000490
	ENSMODG00000027679	ENSGALG00000019551	ENSACAG00000007687	ENSXETG00000030819	ENSLACG00000008191
	ENSMODG00000028448	ENSGALG00000021702	ENSACAG00000014622	ENSXETG00000006031	ENSLACG00000006357
	ENSMODG00000019574	ENSGALG00000003345	ENSACAG00000010920	ENSXETG00000004330	ENSLACG00000003436
	ENSMODG00000004606	ENSGALG00000019797	ENSACAG00000000315	ENSXETG00000012207	ENSLACG00000018688
	ENSMODG00000011473	ENSGALG00000008185	ENSACAG00000023801	ENSXETG00000017937	ENSLACG00000001329
	ENSMODG00000024407	ENSGALG00000027419	ENSACAG00000014214	ENSXETG00000018169	ENSLACG00000011804
	ENSMODG00000011609	ENSGALG00000021798	ENSACAG00000002665	ENSXETG00000031256	ENSLACG00000011805
	ENSMODG00000022529	ENSGALG00000023647	ENSACAG00000015425	ENSXETG00000025993	ENSLACG00000008483
	ENSMODG00000020194	ENSGALG00000028794	ENSACAG00000005448	ENSXETG00000009279	ENSLACG00000002946
	ENSMODG00000024215	ENSGALG00000010408	ENSACAG00000029538	ENSXETG00000007525	ENSLACG00000003533
	ENSMODG00000019676	ENSGALG00000019175	ENSACAG00000005337	ENSXETG00000033855	ENSLACG00000022134
	ENSMODG00000026021	ENSGALG00000008635	ENSACAG00000010521	ENSXETG00000017239	ENSLACG00000017469
	ENSMODG00000025973	ENSGALG00000007642	ENSACAG00000029212	ENSXETG00000015287	ENSLACG00000000095
	ENSMODG00000019938	ENSGALG00000025744	ENSACAG00000011581	ENSXETG00000027173	ENSLACG00000007895
	ENSMODG00000007292	ENSGALG00000001162	ENSACAG00000002027	ENSXETG00000002707	ENSLACG00000013425
	ENSMODG00000009748	ENSGALG00000007055	ENSACAG00000012833	ENSXETG00000034011	ENSLACG00000002669
	ENSMODG00000029691	ENSGALG00000013378	ENSACAG00000011059	ENSXETG00000007915	ENSLACG00000003067
	ENSMODG00000005254	ENSGALG00000027563	ENSACAG00000012261	ENSXETG00000001252	ENSLACG00000002341
	ENSMODG00000001571	ENSGALG00000015416	ENSACAG00000013926	ENSXETG00000015660	ENSLACG00000002101
	ENSMODG00000029095	ENSGALG00000003668	ENSACAG00000001162	ENSXETG00000034134	ENSLACG00000004438
	ENSMODG00000009192	ENSGALG00000006321	ENSACAG00000005400	ENSXETG00000031052	ENSLACG00000016590
	ENSMODG00000006634	ENSGALG00000005747	ENSACAG00000013142	ENSXETG00000028161	ENSLACG00000006166
	ENSMODG00000023113	ENSGALG00000019276	ENSACAG00000001555	ENSXETG00000029465	ENSLACG00000008195
	ENSMODG00000019066	ENSGALG00000012416	ENSACAG00000001882	ENSXETG00000029545	ENSLACG00000019960
	ENSMODG00000023068	ENSGALG00000026892	ENSACAG00000029329	ENSXETG00000029480	ENSLACG00000007419
	ENSMODG00000014365	ENSGALG00000028279	ENSACAG00000029515	ENSXETG00000023710	ENSLACG00000002124
	ENSMODG00000028684	ENSGALG00000000117	ENSACAG00000000879	ENSXETG00000008935	ENSLACG00000003699
	ENSMODG00000007462	ENSGALG00000004497	ENSACAG00000028934	ENSXETG00000012607	ENSLACG00000004761
	ENSMODG00000008197	ENSGALG00000028051	ENSACAG00000017672	ENSXETG00000034318	ENSLACG00000007512
	ENSMODG00000024422	ENSGALG00000016770	ENSACAG00000004944	ENSXETG00000029433	ENSLACG00000009373
	ENSMODG00000024181	ENSGALG00000001710	ENSACAG00000028672	ENSXETG00000017150	ENSLACG00000021887
	ENSMODG00000012465	ENSGALG00000014430	ENSACAG00000008274	ENSXETG00000015947	ENSLACG00000008201
	ENSMODG00000019327	ENSGALG00000025564	ENSACAG00000022551	ENSXETG00000008309	ENSLACG00000017592
	ENSMODG00000008450	ENSGALG00000026151	ENSACAG00000024196	ENSXETG00000024735	ENSLACG00000004676
	ENSMODG00000013040	ENSGALG00000021908	ENSACAG00000029452	ENSXETG00000032143	ENSLACG00000001521
	ENSMODG00000014433	ENSGALG00000011255	ENSACAG00000015576	ENSXETG00000026376	ENSLACG00000000927
	ENSMODG00000019680	ENSGALG00000002848	ENSACAG00000017185	ENSXETG00000022599	ENSLACG00000010232
	ENSMODG00000024460	ENSGALG00000002367	ENSACAG00000013645	ENSXETG00000024794	ENSLACG00000002064
	ENSMODG00000018066	ENSGALG00000007028	ENSACAG00000018733	ENSXETG00000025278	ENSLACG00000008333
	ENSMODG00000006582	ENSGALG00000005708	ENSACAG00000015369	ENSXETG00000009862	ENSLACG00000011240
	ENSMODG00000013075	ENSGALG00000011450	ENSACAG00000014328	ENSXETG00000027232	ENSLACG00000011304
	ENSMODG00000007081	ENSGALG00000008350	ENSACAG00000028019	ENSXETG00000012563	ENSLACG00000000351
	ENSMODG00000017861	ENSGALG00000006810	ENSACAG00000001943	ENSXETG00000002781	ENSLACG00000009065
	ENSMODG00000020870	ENSGALG00000026301	ENSACAG00000025639	ENSXETG00000000158	ENSLACG00000014073
	ENSMODG00000026955	ENSGALG00000000530	ENSACAG00000017488	ENSXETG00000004647	ENSLACG00000013370
	ENSMODG00000023608	ENSGALG00000007596	ENSACAG00000020461	ENSXETG00000002273	ENSLACG00000014383
	ENSMODG00000027776	ENSGALG00000005679	ENSACAG00000006540	ENSXETG00000002387	ENSLACG00000005583
	ENSMODG00000023858	ENSGALG00000014539	ENSACAG00000024450	ENSXETG00000028639	ENSLACG00000006868
	ENSMODG00000005804	ENSGALG00000021439	ENSACAG00000000036	ENSXETG00000021896	ENSLACG00000013600
	ENSMODG00000027527	ENSGALG00000009935	ENSACAG00000007425	ENSXETG00000019020	ENSLACG00000013583
	ENSMODG00000010540	ENSGALG00000026970	ENSACAG00000005780	ENSXETG00000025920	ENSLACG00000001797
	ENSMODG00000007444	ENSGALG00000028475	ENSACAG00000028172	ENSXETG00000004666	ENSLACG00000008986
	ENSMODG00000029541	ENSGALG00000000979	ENSACAG00000028606	ENSXETG00000032757	ENSLACG00000011548
	ENSMODG00000010689	ENSGALG00000021286	ENSACAG00000023912	ENSXETG00000030223	ENSLACG00000007880
	ENSMODG00000011663	ENSGALG00000007570	ENSACAG00000013632	ENSXETG00000020814	ENSLACG00000018264
	ENSMODG00000006547	ENSGALG00000029012	ENSACAG00000002677	ENSXETG00000017401	ENSLACG00000016466
	ENSMODG00000021998	ENSGALG00000008567	ENSACAG00000004203	ENSXETG00000013928	ENSLACG00000001192
	ENSMODG00000023803	ENSGALG00000011086	ENSACAG00000002870	ENSXETG00000019305	ENSLACG00000016224
	ENSMODG00000021161	ENSGALG00000016771	ENSACAG00000028896	ENSXETG00000030744	ENSLACG00000007984
	ENSMODG00000017339	ENSGALG00000009220	ENSACAG00000016256	ENSXETG00000029289	ENSLACG00000018931
	ENSMODG00000028848	ENSGALG00000004141	ENSACAG00000015787	ENSXETG00000005683	ENSLACG00000008994
	ENSMODG00000020842	ENSGALG00000001136	ENSACAG00000006985	ENSXETG00000026977	ENSLACG00000001115
	ENSMODG00000020224	ENSGALG00000005961	ENSACAG00000013014	ENSXETG00000000641	ENSLACG00000000683
	ENSMODG00000007988	ENSGALG00000007466	ENSACAG00000007443	ENSXETG00000015466	ENSLACG00000011366
	ENSMODG00000025321	ENSGALG00000018272	ENSACAG00000008314	ENSXETG00000016333	ENSLACG00000000647
	ENSMODG00000014727	ENSGALG00000016508	ENSACAG00000016727	ENSXETG00000028816	ENSLACG00000017406
	ENSMODG00000023874	ENSGALG00000028150	ENSACAG00000009657	ENSXETG00000033304	ENSLACG00000007179
	ENSMODG00000014052	ENSGALG00000009067	ENSACAG00000029459	ENSXETG00000032561	ENSLACG00000011533
	ENSMODG00000024397	ENSGALG00000023909	ENSACAG00000001171	ENSXETG00000015131	ENSLACG00000015617
	ENSMODG00000003265	ENSGALG00000027196	ENSACAG00000015780	ENSXETG00000004461	ENSLACG00000005917
	ENSMODG00000002751	ENSGALG00000021802	ENSACAG00000026799	ENSXETG00000010282	ENSLACG00000008715
	ENSMODG00000013766	ENSGALG00000010225	ENSACAG00000009804	ENSXETG00000002098	ENSLACG00000022656
	ENSMODG00000004426	ENSGALG00000026819	ENSACAG00000004377	ENSXETG00000007423	ENSLACG00000010873
	ENSMODG00000002151	ENSGALG00000017902	ENSACAG00000023496	ENSXETG00000031118	ENSLACG00000002365
	ENSMODG00000019694	ENSGALG00000025361	ENSACAG00000005930	ENSXETG00000012689	ENSLACG00000013166
	ENSMODG00000014692	ENSGALG00000005097	ENSACAG00000024342	ENSXETG00000033248	ENSLACG00000022218
	ENSMODG00000008308	ENSGALG00000007526	ENSACAG00000003271	ENSXETG00000021810	ENSLACG00000012085
	ENSMODG00000009946	ENSGALG00000026622	ENSACAG00000004776	ENSXETG00000030091	ENSLACG00000019139
	ENSMODG00000000617	ENSGALG00000020884	ENSACAG00000013083	ENSXETG00000026707	ENSLACG00000017769
	ENSMODG00000022541	ENSGALG00000005884	ENSACAG00000029015	ENSXETG00000032913	ENSLACG00000000660
	ENSMODG00000018795	ENSGALG00000019221	ENSACAG00000002404	ENSXETG00000031715	ENSLACG00000021941
	ENSMODG00000004608	ENSGALG00000004643	ENSACAG00000010402	ENSXETG00000027722	ENSLACG00000000923
	ENSMODG00000029181	ENSGALG00000008518	ENSACAG00000022438	ENSXETG00000008881	ENSLACG00000006497
	ENSMODG00000007258	ENSGALG00000027361	ENSACAG00000029590	ENSXETG00000029447	ENSLACG00000000856
	ENSMODG00000010312	ENSGALG00000008603	ENSACAG00000001557	ENSXETG00000003379	ENSLACG00000003085
	ENSMODG00000001286	ENSGALG00000021451	ENSACAG00000010617	ENSXETG00000029156	ENSLACG00000017558
	ENSMODG00000007071	ENSGALG00000001172	ENSACAG00000015589	ENSXETG00000013180	ENSLACG00000003666
	ENSMODG00000019128	ENSGALG00000011246	ENSACAG00000028732	ENSXETG00000011949	ENSLACG00000000518
	ENSMODG00000024175	ENSGALG00000006989	ENSACAG00000026748	ENSXETG00000032705	ENSLACG00000022542
	ENSMODG00000029739	ENSGALG00000013455	ENSACAG00000013948	ENSXETG00000034049	ENSLACG00000014698
	ENSMODG00000011424	ENSGALG00000002237	ENSACAG00000005026	ENSXETG00000009337	ENSLACG00000018349
	ENSMODG00000023021	ENSGALG00000009123	ENSACAG00000013135	ENSXETG00000029770	ENSLACG00000016882
	ENSMODG00000029079	ENSGALG00000023866	ENSACAG00000017545	ENSXETG00000021263	ENSLACG00000001779
	ENSMODG00000004373	ENSGALG00000016699	ENSACAG00000005686	ENSXETG00000033813	ENSLACG00000022354
	ENSMODG00000012760	ENSGALG00000007530	ENSACAG00000016058	ENSXETG00000002695	ENSLACG00000018562
	ENSMODG00000004462	ENSGALG00000001317	ENSACAG00000016469	ENSXETG00000027673	ENSLACG00000022506
	ENSMODG00000024863	ENSGALG00000017558	ENSACAG00000023578	ENSXETG00000033543	ENSLACG00000004864
	ENSMODG00000025227	ENSGALG00000017836	ENSACAG00000015334	ENSXETG00000027479	ENSLACG00000011072
	ENSMODG00000001444	ENSGALG00000001652	ENSACAG00000000789	ENSXETG00000019297	ENSLACG00000000036
	ENSMODG00000008762	ENSGALG00000020719	ENSACAG00000008612	ENSXETG00000032848	ENSLACG00000002971
	ENSMODG00000008366	ENSGALG00000017872	ENSACAG00000000645	ENSXETG00000011046	ENSLACG00000008400
	ENSMODG00000013745	ENSGALG00000007803	ENSACAG00000007813	ENSXETG00000018003	ENSLACG00000021031
	ENSMODG00000011335	ENSGALG00000016087	ENSACAG00000028629	ENSXETG00000017116	ENSLACG00000011487
	ENSMODG00000016749	ENSGALG00000007727	ENSACAG00000020520	ENSXETG00000029486	ENSLACG00000001894
	ENSMODG00000023530	ENSGALG00000020103	ENSACAG00000029316	ENSXETG00000028373	ENSLACG00000008010
	ENSMODG00000020543	ENSGALG00000014589	ENSACAG00000000576	ENSXETG00000030996	ENSLACG00000008088
	ENSMODG00000028582	ENSGALG00000019958	ENSACAG00000000053	ENSXETG00000007602	ENSLACG00000002052
	ENSMODG00000027598	ENSGALG00000015982	ENSACAG00000028408	ENSXETG00000031351	ENSLACG00000011447
	ENSMODG00000014213	ENSGALG00000007110	ENSACAG00000005364	ENSXETG00000028156	ENSLACG00000007286
	ENSMODG00000027484	ENSGALG00000024260	ENSACAG00000012537	ENSXETG00000015806	ENSLACG00000007938
	ENSMODG00000009913	ENSGALG00000016802	ENSACAG00000014481	ENSXETG00000013873	ENSLACG00000009632
	ENSMODG00000015901	ENSGALG00000027152	ENSACAG00000015141	ENSXETG00000032673	ENSLACG00000001911
	ENSMODG00000023664	ENSGALG00000009070	ENSACAG00000001282	ENSXETG00000007204	ENSLACG00000002010
	ENSMODG00000028274	ENSGALG00000029066	ENSACAG00000005151	ENSXETG00000014880	ENSLACG00000002621
	ENSMODG00000024214	ENSGALG00000012869	ENSACAG00000006320	ENSXETG00000006439	ENSLACG00000004649
	ENSMODG00000029385	ENSGALG00000016475	ENSACAG00000013603	ENSXETG00000026487	ENSLACG00000019147
	ENSMODG00000021780	ENSGALG00000002051	ENSACAG00000017991	ENSXETG00000030938	ENSLACG00000014849
	ENSMODG00000019942	ENSGALG00000002638	ENSACAG00000024595	ENSXETG00000030314	ENSLACG00000003334
	ENSMODG00000028035	ENSGALG00000000722	ENSACAG00000021945	ENSXETG00000030486	ENSLACG00000002677
	ENSMODG00000011316	ENSGALG00000000139	ENSACAG00000006322	ENSXETG00000024217	ENSLACG00000015172
	ENSMODG00000008918	ENSGALG00000027139	ENSACAG00000029487	ENSXETG00000029167	ENSLACG00000013940
	ENSMODG00000017875	ENSGALG00000015980	ENSACAG00000029530	ENSXETG00000016901	ENSLACG00000021930
	ENSMODG00000028261	ENSGALG00000026896	ENSACAG00000000755	ENSXETG00000021235	ENSLACG00000002402
	ENSMODG00000018171	ENSGALG00000005778	ENSACAG00000011190	ENSXETG00000027477	ENSLACG00000018045
	ENSMODG00000011144	ENSGALG00000011166	ENSACAG00000001765	ENSXETG00000008182	ENSLACG00000015281
	ENSMODG00000027549	ENSGALG00000020819	ENSACAG00000002520	ENSXETG00000012148	ENSLACG00000010680
	ENSMODG00000005402	ENSGALG00000016599	ENSACAG00000012103	ENSXETG00000031399	ENSLACG00000005252
	ENSMODG00000027376	ENSGALG00000008628	ENSACAG00000024240	ENSXETG00000021421	ENSLACG00000010196
	ENSMODG00000005923	ENSGALG00000022720	ENSACAG00000005664	ENSXETG00000020735	ENSLACG00000015459
	ENSMODG00000001253	ENSGALG00000012464	ENSACAG00000000420	ENSXETG00000012753	ENSLACG00000004693
	ENSMODG00000001880	ENSGALG00000004501	ENSACAG00000016361	ENSXETG00000030683	ENSLACG00000022483
	ENSMODG00000020295	ENSGALG00000005648	ENSACAG00000021954	ENSXETG00000005392	ENSLACG00000009392
	ENSMODG00000004542	ENSGALG00000015153	ENSACAG00000005181	ENSXETG00000032260	ENSLACG00000001985
	ENSMODG00000027586	ENSGALG00000024406	ENSACAG00000028249	ENSXETG00000015376	ENSLACG00000018768
	ENSMODG00000024405	ENSGALG00000015905	ENSACAG00000002546	ENSXETG00000015986	ENSLACG00000006733
	ENSMODG00000024569	ENSGALG00000002570	ENSACAG00000007447	ENSXETG00000026841	ENSLACG00000003042
	ENSMODG00000019934	ENSGALG00000021450	ENSACAG00000016304	ENSXETG00000028573	ENSLACG00000021059
	ENSMODG00000008507	ENSGALG00000028895	ENSACAG00000026396	ENSXETG00000031228	ENSLACG00000007129
	ENSMODG00000024488	ENSGALG00000014620	ENSACAG00000028573	ENSXETG00000033258	ENSLACG00000007614
	ENSMODG00000023771	ENSGALG00000008900	ENSACAG00000008518	ENSXETG00000027192	ENSLACG00000015238
	ENSMODG00000024803	ENSGALG00000017029	ENSACAG00000026600	ENSXETG00000016931	ENSLACG00000016349
	ENSMODG00000024900	ENSGALG00000015045	ENSACAG00000003560	ENSXETG00000033161	ENSLACG00000005727
	ENSMODG00000020420	ENSGALG00000027696	ENSACAG00000029290	ENSXETG00000017689	ENSLACG00000006385
	ENSMODG00000006659	ENSGALG00000025969	ENSACAG00000006413	ENSXETG00000009670	ENSLACG00000005064
	ENSMODG00000012959	ENSGALG00000007538	ENSACAG00000009067	ENSXETG00000004761	ENSLACG00000007652
	ENSMODG00000008249	ENSGALG00000007646	ENSACAG00000009536	ENSXETG00000030096	ENSLACG00000017433
	ENSMODG00000018294	ENSGALG00000017336	ENSACAG00000014088	ENSXETG00000009053	ENSLACG00000001110
	ENSMODG00000000721	ENSGALG00000027551	ENSACAG00000029052	ENSXETG00000010512	ENSLACG00000010441
	ENSMODG00000025707	ENSGALG00000015203	ENSACAG00000007763	ENSXETG00000017748	ENSLACG00000020996
	ENSMODG00000021523	ENSGALG00000007604	ENSACAG00000028613	ENSXETG00000028564	ENSLACG00000011350
	ENSMODG00000022572	ENSGALG00000027884	ENSACAG00000024512	ENSXETG00000014800	ENSLACG00000002439
	ENSMODG00000022954	ENSGALG00000028210	ENSACAG00000011870	ENSXETG00000000150	ENSLACG00000014865
	ENSMODG00000002691	ENSGALG00000026015	ENSACAG00000011641	ENSXETG00000001177	ENSLACG00000013721
	ENSMODG00000022792	ENSGALG00000007240	ENSACAG00000028591	ENSXETG00000003788	ENSLACG00000015100
	ENSMODG00000003200	ENSGALG00000029158	ENSACAG00000017843	ENSXETG00000029443	ENSLACG00000002510
	ENSMODG00000023584	ENSGALG00000006320	ENSACAG00000010816	ENSXETG00000021967	ENSLACG00000005139
	ENSMODG00000027097	ENSGALG00000026442	ENSACAG00000023096	ENSXETG00000026378	ENSLACG00000014124
	ENSMODG00000017592	ENSGALG00000007740	ENSACAG00000005287	ENSXETG00000001093	ENSLACG00000009453
	ENSMODG00000024867	ENSGALG00000007462	ENSACAG00000029683	ENSXETG00000034321	ENSLACG00000016630
	ENSMODG00000029040	ENSGALG00000006407	ENSACAG00000029320	ENSXETG00000029494	ENSLACG00000004506
	ENSMODG00000000307	ENSGALG00000019300	ENSACAG00000015768	ENSXETG00000001634	ENSLACG00000004361
	ENSMODG00000020820	ENSGALG00000014126	ENSACAG00000009560	ENSXETG00000007612	ENSLACG00000013659
	ENSMODG00000009963	ENSGALG00000008915	ENSACAG00000017360	ENSXETG00000012691	ENSLACG00000010802
	ENSMODG00000006201	ENSGALG00000007645	ENSACAG00000016196	ENSXETG00000031718	ENSLACG00000006748
	ENSMODG00000029791	ENSGALG00000006325	ENSACAG00000015447	ENSXETG00000010351	ENSLACG00000006153
	ENSMODG00000026634	ENSGALG00000021487	ENSACAG00000002323	ENSXETG00000032037	ENSLACG00000011625
	ENSMODG00000013677	ENSGALG00000006976	ENSACAG00000013711	ENSXETG00000032868	ENSLACG00000000449
	ENSMODG00000023606	ENSGALG00000009517	ENSACAG00000016486	ENSXETG00000033279	ENSLACG00000008124
	ENSMODG00000027733	ENSGALG00000004489	ENSACAG00000028316	ENSXETG00000030327	ENSLACG00000009966
	ENSMODG00000009098	ENSGALG00000023709	ENSACAG00000013536	ENSXETG00000016779	ENSLACG00000007119
	ENSMODG00000021103	ENSGALG00000020723	ENSACAG00000015958	ENSXETG00000027437	ENSLACG00000005436
	ENSMODG00000010023	ENSGALG00000021452	ENSACAG00000026709	ENSXETG00000003492	ENSLACG00000018315
	ENSMODG00000017772	ENSGALG00000016918	ENSACAG00000009152	ENSXETG00000001696	ENSLACG00000014270
	ENSMODG00000003195	ENSGALG00000011349	ENSACAG00000029485	ENSXETG00000027701	ENSLACG00000008021
	ENSMODG00000018460	ENSGALG00000005790	ENSACAG00000011553	ENSXETG00000031090	ENSLACG00000003377
	ENSMODG00000024055	ENSGALG00000006811	ENSACAG00000008342	ENSXETG00000033576	ENSLACG00000008863
	ENSMODG00000022613	ENSGALG00000023702	ENSACAG00000027058	ENSXETG00000014798	ENSLACG00000002892
	ENSMODG00000014722	ENSGALG00000027002	ENSACAG00000027919	ENSXETG00000004693	ENSLACG00000010240
	ENSMODG00000014686	ENSGALG00000011233	ENSACAG00000009959	ENSXETG00000031372	ENSLACG00000017937
	ENSMODG00000008785	ENSGALG00000005156	ENSACAG00000008707	ENSXETG00000026503	ENSLACG00000016524
	ENSMODG00000004821	ENSGALG00000009606	ENSACAG00000001570	ENSXETG00000018605	ENSLACG00000000883
	ENSMODG00000015525	ENSGALG00000018307	ENSACAG00000017351	ENSXETG00000021946	ENSLACG00000012903
	ENSMODG00000027499	ENSGALG00000025692	ENSACAG00000017630	ENSXETG00000015577	ENSLACG00000003357
	ENSMODG00000012856	ENSGALG00000004360	ENSACAG00000010180	ENSXETG00000029108	ENSLACG00000018257
	ENSMODG00000023712	ENSGALG00000017216	ENSACAG00000006477	ENSXETG00000033332	ENSLACG00000022259
	ENSMODG00000012241	ENSGALG00000008627	ENSACAG00000004892	ENSXETG00000033848	ENSLACG00000012806
	ENSMODG00000023527	ENSGALG00000010513	ENSACAG00000013951	ENSXETG00000027836	ENSLACG00000006373
	ENSMODG00000027441	ENSGALG00000004975	ENSACAG00000016793	ENSXETG00000003015	ENSLACG00000000761
	ENSMODG00000006686	ENSGALG00000007160	ENSACAG00000023931	ENSXETG00000008765	ENSLACG00000006329
	ENSMODG00000006222	ENSGALG00000013528	ENSACAG00000018259	ENSXETG00000029912	ENSLACG00000003651
	ENSMODG00000023152	ENSGALG00000027715	ENSACAG00000005322	ENSXETG00000012716	ENSLACG00000002913
	ENSMODG00000007097	ENSGALG00000002395	ENSACAG00000017953	ENSXETG00000000267	ENSLACG00000008118
	ENSMODG00000012616	ENSGALG00000009387	ENSACAG00000029512	ENSXETG00000015940	ENSLACG00000008427
	ENSMODG00000011387		ENSACAG00000028268	ENSXETG00000009818	ENSLACG00000020510
	ENSMODG00000022867		ENSACAG00000006106	ENSXETG00000015938	ENSLACG00000009832
	ENSMODG00000000327		ENSACAG00000005411	ENSXETG00000033236	ENSLACG00000020706
	ENSMODG00000012030		ENSACAG00000006809	ENSXETG00000018943	ENSLACG00000017484
	ENSMODG00000028751		ENSACAG00000008972	ENSXETG00000006103	ENSLACG00000005023
	ENSMODG00000029121		ENSACAG00000027037	ENSXETG00000011987	ENSLACG00000009031
	ENSMODG00000029712		ENSACAG00000005185	ENSXETG00000033622	ENSLACG00000014685
	ENSMODG00000028690		ENSACAG00000016462	ENSXETG00000015072	ENSLACG00000016482
	ENSMODG00000007476		ENSACAG00000006068	ENSXETG00000024802	ENSLACG00000008387
	ENSMODG00000020267		ENSACAG00000002666	ENSXETG00000032763	ENSLACG00000013699
	ENSMODG00000025805		ENSACAG00000000854	ENSXETG00000018933	ENSLACG00000004809
	ENSMODG00000024614		ENSACAG00000016832	ENSXETG00000007922	ENSLACG00000022494
	ENSMODG00000020316		ENSACAG00000012125	ENSXETG00000009949	ENSLACG00000016143
	ENSMODG00000022847		ENSACAG00000003636	ENSXETG00000034102	ENSLACG00000003231
	ENSMODG00000026887		ENSACAG00000029670	ENSXETG00000025522	ENSLACG00000007786
	ENSMODG00000016417		ENSACAG00000028816	ENSXETG00000033689	ENSLACG00000009969
	ENSMODG00000024177		ENSACAG00000004680	ENSXETG00000007950	ENSLACG00000011932
	ENSMODG00000000280		ENSACAG00000028084	ENSXETG00000010732	ENSLACG00000006433
	ENSMODG00000020974		ENSACAG00000008732	ENSXETG00000028563	ENSLACG00000005402
	ENSMODG00000012815		ENSACAG00000009274	ENSXETG00000017095	ENSLACG00000022561
	ENSMODG00000024133		ENSACAG00000027419	ENSXETG00000018981	ENSLACG00000018368
	ENSMODG00000000115		ENSACAG00000012014	ENSXETG00000026982	ENSLACG00000016242
	ENSMODG00000011403		ENSACAG00000019758	ENSXETG00000003407	ENSLACG00000005549
	ENSMODG00000008752		ENSACAG00000006205	ENSXETG00000032069	ENSLACG00000019099
	ENSMODG00000004242		ENSACAG00000005483	ENSXETG00000028621	ENSLACG00000003351
	ENSMODG00000024404		ENSACAG00000002650	ENSXETG00000032608	ENSLACG00000011531
	ENSMODG00000013266		ENSACAG00000026054	ENSXETG00000013975	ENSLACG00000004041
	ENSMODG00000026065		ENSACAG00000027267	ENSXETG00000033214	ENSLACG00000009333
	ENSMODG00000008892		ENSACAG00000021206	ENSXETG00000027465	ENSLACG00000002854
	ENSMODG00000019937		ENSACAG00000017724	ENSXETG00000006876	ENSLACG00000004180
	ENSMODG00000027330		ENSACAG00000022217	ENSXETG00000007358	ENSLACG00000010871
	ENSMODG00000016415		ENSACAG00000013959	ENSXETG00000010002	ENSLACG00000003948
	ENSMODG00000013455		ENSACAG00000022007	ENSXETG00000004585	ENSLACG00000022535
	ENSMODG00000024399		ENSACAG00000005903	ENSXETG00000030762	ENSLACG00000014423
	ENSMODG00000025936		ENSACAG00000004530	ENSXETG00000010844	ENSLACG00000015692
	ENSMODG00000028414		ENSACAG00000017968	ENSXETG00000025926	ENSLACG00000006207
	ENSMODG00000018761		ENSACAG00000003192	ENSXETG00000029508	ENSLACG00000016352
	ENSMODG00000009507		ENSACAG00000023366	ENSXETG00000031909	ENSLACG00000011453
	ENSMODG00000002337		ENSACAG00000029650	ENSXETG00000031733	ENSLACG00000003802
	ENSMODG00000017652		ENSACAG00000013267	ENSXETG00000008612	ENSLACG00000010914
	ENSMODG00000024993		ENSACAG00000003918	ENSXETG00000032935	ENSLACG00000000515
	ENSMODG00000023235		ENSACAG00000020780	ENSXETG00000032553	ENSLACG00000015875
	ENSMODG00000013504		ENSACAG00000029168	ENSXETG00000029552	ENSLACG00000018114
	ENSMODG00000029059		ENSACAG00000013784	ENSXETG00000026492	ENSLACG00000016268
	ENSMODG00000018409		ENSACAG00000024009	ENSXETG00000007533	ENSLACG00000016123
	ENSMODG00000014405		ENSACAG00000003248	ENSXETG00000004487	ENSLACG00000012149
	ENSMODG00000008373		ENSACAG00000014960	ENSXETG00000034341	ENSLACG00000001731
	ENSMODG00000022062		ENSACAG00000015305	ENSXETG00000025968	ENSLACG00000001599
	ENSMODG00000019640		ENSACAG00000029506	ENSXETG00000023462	ENSLACG00000011484
	ENSMODG00000027800		ENSACAG00000028566	ENSXETG00000029623	ENSLACG00000018035
	ENSMODG00000009767		ENSACAG00000010300	ENSXETG00000015106	ENSLACG00000018268
	ENSMODG00000010583		ENSACAG00000005834	ENSXETG00000030699	ENSLACG00000017496
	ENSMODG00000010466		ENSACAG00000008578	ENSXETG00000023691	ENSLACG00000005647
	ENSMODG00000018846		ENSACAG00000023419	ENSXETG00000018306	ENSLACG00000006453
	ENSMODG00000027964		ENSACAG00000028827	ENSXETG00000010231	ENSLACG00000009215
	ENSMODG00000001263		ENSACAG00000028324	ENSXETG00000001173	ENSLACG00000009574
	ENSMODG00000004184		ENSACAG00000029410	ENSXETG00000012752	ENSLACG00000011557
	ENSMODG00000023555		ENSACAG00000028369	ENSXETG00000012080	ENSLACG00000010414
	ENSMODG00000029802		ENSACAG00000013772	ENSXETG00000027160	ENSLACG00000000821
	ENSMODG00000025938		ENSACAG00000009354	ENSXETG00000013652	ENSLACG00000018377
	ENSMODG00000028864		ENSACAG00000014594	ENSXETG00000000228	ENSLACG00000011258
	ENSMODG00000012515		ENSACAG00000016749	ENSXETG00000029560	ENSLACG00000013751
	ENSMODG00000007706		ENSACAG00000017641	ENSXETG00000011776	ENSLACG00000004084
	ENSMODG00000028235		ENSACAG00000018092	ENSXETG00000016781	ENSLACG00000013687
			ENSACAG00000011323	ENSXETG00000030495	ENSLACG00000011314
			ENSACAG00000001964	ENSXETG00000032410	ENSLACG00000014575
			ENSACAG00000000364	ENSXETG00000033706	ENSLACG00000020498
			ENSACAG00000015346	ENSXETG00000016778	ENSLACG00000014541
			ENSACAG00000011783	ENSXETG00000020979	ENSLACG00000017887
			ENSACAG00000005346	ENSXETG00000027926	ENSLACG00000009125
			ENSACAG00000017766	ENSXETG00000002573	ENSLACG00000012178
			ENSACAG00000003447	ENSXETG00000008323	ENSLACG00000004499
			ENSACAG00000028287	ENSXETG00000029158	ENSLACG00000016437
			ENSACAG00000009885	ENSXETG00000033338	ENSLACG00000011173
			ENSACAG00000029566	ENSXETG00000014953	ENSLACG00000002857
			ENSACAG00000000836	ENSXETG00000024049	ENSLACG00000009290
			ENSACAG00000013263	ENSXETG00000012759	ENSLACG00000000665
			ENSACAG00000028959	ENSXETG00000004495	ENSLACG00000010843
			ENSACAG00000006077	ENSXETG00000021964	ENSLACG00000004077
			ENSACAG00000007039	ENSXETG00000027547	ENSLACG00000002278
			ENSACAG00000013449	ENSXETG00000030866	ENSLACG00000007600
			ENSACAG00000010159	ENSXETG00000030741	ENSLACG00000004610
			ENSACAG00000003406	ENSXETG00000015793	ENSLACG00000017980
			ENSACAG00000029447	ENSXETG00000004583	ENSLACG00000001013
			ENSACAG00000021018	ENSXETG00000031969	ENSLACG00000003311
			ENSACAG00000017195	ENSXETG00000022934	ENSLACG00000016639
			ENSACAG00000018726	ENSXETG00000030258	ENSLACG00000010982
			ENSACAG00000016346	ENSXETG00000030907	ENSLACG00000013151
			ENSACAG00000006093	ENSXETG00000028477	ENSLACG00000007567
			ENSACAG00000029011	ENSXETG00000029540	ENSLACG00000017557
			ENSACAG00000029475	ENSXETG00000014529	ENSLACG00000001552
			ENSACAG00000010943	ENSXETG00000013081	ENSLACG00000001710
			ENSACAG00000015830	ENSXETG00000018800	ENSLACG00000014595
			ENSACAG00000016399	ENSXETG00000013539	ENSLACG00000017213
			ENSACAG00000000697	ENSXETG00000004741	ENSLACG00000016204
			ENSACAG00000029340	ENSXETG00000032437	ENSLACG00000016103
			ENSACAG00000020825	ENSXETG00000026317	ENSLACG00000000895
			ENSACAG00000012758	ENSXETG00000008788	ENSLACG00000008340
			ENSACAG00000002198	ENSXETG00000025814	ENSLACG00000000413
			ENSACAG00000004622	ENSXETG00000030182	ENSLACG00000007460
			ENSACAG00000013406	ENSXETG00000017038	ENSLACG00000006844
			ENSACAG00000006200	ENSXETG00000006405	ENSLACG00000014957
			ENSACAG00000021430	ENSXETG00000002682	ENSLACG00000007709
			ENSACAG00000014086	ENSXETG00000021897	ENSLACG00000011270
			ENSACAG00000007798	ENSXETG00000033891	ENSLACG00000003148
			ENSACAG00000019855	ENSXETG00000009666	ENSLACG00000009827
			ENSACAG00000028515	ENSXETG00000011313	ENSLACG00000007722
			ENSACAG00000026328	ENSXETG00000007422	ENSLACG00000015358
			ENSACAG00000013747	ENSXETG00000023642	ENSLACG00000018774
			ENSACAG00000012048	ENSXETG00000030875	ENSLACG00000009279
			ENSACAG00000018284	ENSXETG00000025560	ENSLACG00000017205
			ENSACAG00000000987	ENSXETG00000012067	ENSLACG00000014133
			ENSACAG00000002607	ENSXETG00000017680	ENSLACG00000021257
			ENSACAG00000028504	ENSXETG00000004097	ENSLACG00000011188
			ENSACAG00000017484	ENSXETG00000000380	ENSLACG00000019476
			ENSACAG00000027158	ENSXETG00000006462	ENSLACG00000018892
			ENSACAG00000006391	ENSXETG00000011863	ENSLACG00000006539
			ENSACAG00000026306	ENSXETG00000018597	ENSLACG00000022386
			ENSACAG00000010519	ENSXETG00000028837	ENSLACG00000014938
			ENSACAG00000005027	ENSXETG00000033249	ENSLACG00000002063
			ENSACAG00000010295	ENSXETG00000032645	ENSLACG00000002674
			ENSACAG00000027570	ENSXETG00000002778	ENSLACG00000000774
			ENSACAG00000000690	ENSXETG00000030576	ENSLACG00000012015
			ENSACAG00000022999	ENSXETG00000000637	ENSLACG00000012931
			ENSACAG00000014153	ENSXETG00000017175	ENSLACG00000008449
			ENSACAG00000016802	ENSXETG00000016752	ENSLACG00000001593
			ENSACAG00000000878	ENSXETG00000032140	ENSLACG00000003900
			ENSACAG00000010600	ENSXETG00000023597	ENSLACG00000009968
			ENSACAG00000015892	ENSXETG00000018341	ENSLACG00000009469
			ENSACAG00000004926	ENSXETG00000013352	ENSLACG00000001439
			ENSACAG00000026691	ENSXETG00000033482	ENSLACG00000001987
			ENSACAG00000004037	ENSXETG00000022884	ENSLACG00000018193
			ENSACAG00000009819	ENSXETG00000004229	ENSLACG00000020469
			ENSACAG00000004870	ENSXETG00000021580	ENSLACG00000001703
			ENSACAG00000011003	ENSXETG00000009098	ENSLACG00000010464
			ENSACAG00000029408	ENSXETG00000019309	ENSLACG00000012084
			ENSACAG00000012095	ENSXETG00000004584	ENSLACG00000003951
			ENSACAG00000009398	ENSXETG00000016948	ENSLACG00000004707
			ENSACAG00000029157	ENSXETG00000016396	ENSLACG00000014088
			ENSACAG00000015316	ENSXETG00000000983	ENSLACG00000015685
			ENSACAG00000029360	ENSXETG00000026681	ENSLACG00000001491
			ENSACAG00000028951	ENSXETG00000025107	ENSLACG00000008525
			ENSACAG00000026445	ENSXETG00000026438	ENSLACG00000017047
			ENSACAG00000001811	ENSXETG00000033176	ENSLACG00000005582
			ENSACAG00000002264	ENSXETG00000023495	ENSLACG00000012376
			ENSACAG00000026130	ENSXETG00000005002	ENSLACG00000001876
			ENSACAG00000013019	ENSXETG00000025754	ENSLACG00000017034
			ENSACAG00000009624	ENSXETG00000017821	ENSLACG00000017745
			ENSACAG00000016785	ENSXETG00000033051	ENSLACG00000017381
			ENSACAG00000022662	ENSXETG00000002262	ENSLACG00000016182
			ENSACAG00000011737	ENSXETG00000031000	ENSLACG00000008352
			ENSACAG00000007254	ENSXETG00000007222	ENSLACG00000020957
			ENSACAG00000015810	ENSXETG00000019145	ENSLACG00000003746
			ENSACAG00000026326	ENSXETG00000031379	ENSLACG00000001996
			ENSACAG00000024834	ENSXETG00000002351	ENSLACG00000014596
			ENSACAG00000003606	ENSXETG00000012062	ENSLACG00000000636
			ENSACAG00000009001	ENSXETG00000026834	ENSLACG00000003075
			ENSACAG00000013901	ENSXETG00000031938	ENSLACG00000008908
			ENSACAG00000011219	ENSXETG00000030846	ENSLACG00000006106
			ENSACAG00000027234	ENSXETG00000034298	ENSLACG00000000624
			ENSACAG00000027015	ENSXETG00000029470	ENSLACG00000010063
			ENSACAG00000014393	ENSXETG00000029402	ENSLACG00000018446
			ENSACAG00000022288	ENSXETG00000019861	ENSLACG00000003473
			ENSACAG00000025421	ENSXETG00000032792	ENSLACG00000013604
			ENSACAG00000017499	ENSXETG00000031263	ENSLACG00000021486
			ENSACAG00000011953	ENSXETG00000034138	ENSLACG00000013474
			ENSACAG00000003820	ENSXETG00000027546	ENSLACG00000010287
			ENSACAG00000028509	ENSXETG00000032337	ENSLACG00000006763
			ENSACAG00000005211	ENSXETG00000020734	ENSLACG00000001513
			ENSACAG00000028365	ENSXETG00000032308	ENSLACG00000018874
			ENSACAG00000009841	ENSXETG00000032661	ENSLACG00000006424
			ENSACAG00000005488	ENSXETG00000018263	ENSLACG00000015581
			ENSACAG00000016282	ENSXETG00000025152	ENSLACG00000005243
			ENSACAG00000014553	ENSXETG00000029471	ENSLACG00000012298
			ENSACAG00000011689	ENSXETG00000025408	ENSLACG00000001495
			ENSACAG00000022850	ENSXETG00000009008	ENSLACG00000017056
			ENSACAG00000004248	ENSXETG00000000409	ENSLACG00000016260
			ENSACAG00000016065	ENSXETG00000025527	ENSLACG00000001351
			ENSACAG00000009377	ENSXETG00000016213	ENSLACG00000006001
			ENSACAG00000013682	ENSXETG00000002261	ENSLACG00000016020
			ENSACAG00000028347	ENSXETG00000003689	ENSLACG00000016927
			ENSACAG00000016907	ENSXETG00000014881	ENSLACG00000002720
			ENSACAG00000017527	ENSXETG00000011349	ENSLACG00000013485
			ENSACAG00000016602	ENSXETG00000003457	ENSLACG00000017633
			ENSACAG00000005980	ENSXETG00000028668	ENSLACG00000014268
			ENSACAG00000004375	ENSXETG00000030957	ENSLACG00000001669
			ENSACAG00000028899	ENSXETG00000026391	ENSLACG00000017780
			ENSACAG00000029066	ENSXETG00000004294	ENSLACG00000020190
			ENSACAG00000016632	ENSXETG00000030128	ENSLACG00000003093
			ENSACAG00000014754	ENSXETG00000027121	ENSLACG00000015871
			ENSACAG00000001585	ENSXETG00000028413	ENSLACG00000001245
			ENSACAG00000000495	ENSXETG00000013197	ENSLACG00000012674
			ENSACAG00000027788	ENSXETG00000004011	ENSLACG00000018013
			ENSACAG00000013956	ENSXETG00000014619	ENSLACG00000006540
			ENSACAG00000029101	ENSXETG00000012036	ENSLACG00000015229
			ENSACAG00000005737	ENSXETG00000002879	ENSLACG00000013752
			ENSACAG00000000702	ENSXETG00000000147	ENSLACG00000003244
			ENSACAG00000002421	ENSXETG00000023595	ENSLACG00000016685
			ENSACAG00000006796	ENSXETG00000008317	ENSLACG00000016329
			ENSACAG00000009340	ENSXETG00000014546	ENSLACG00000020546
			ENSACAG00000010449	ENSXETG00000029044	ENSLACG00000016490
			ENSACAG00000016097	ENSXETG00000033357	ENSLACG00000018500
			ENSACAG00000015587	ENSXETG00000016174	ENSLACG00000011344
			ENSACAG00000005247	ENSXETG00000026687	ENSLACG00000009379
			ENSACAG00000004710	ENSXETG00000027743	ENSLACG00000018645
			ENSACAG00000027840	ENSXETG00000007246	ENSLACG00000017035
			ENSACAG00000017997	ENSXETG00000012348	ENSLACG00000019192
			ENSACAG00000013569	ENSXETG00000009005	ENSLACG00000008159
			ENSACAG00000028179	ENSXETG00000007356	ENSLACG00000004290
			ENSACAG00000029684	ENSXETG00000030860	ENSLACG00000016790
			ENSACAG00000015387	ENSXETG00000025643	ENSLACG00000005103
			ENSACAG00000011998	ENSXETG00000029875	ENSLACG00000001380
			ENSACAG00000014991	ENSXETG00000028242	ENSLACG00000003992
			ENSACAG00000011878	ENSXETG00000029653	ENSLACG00000014172
			ENSACAG00000002428	ENSXETG00000018423	ENSLACG00000012582
			ENSACAG00000027585	ENSXETG00000003721	ENSLACG00000000005
			ENSACAG00000000842	ENSXETG00000009450	ENSLACG00000012301
			ENSACAG00000014705	ENSXETG00000022245	ENSLACG00000022244
			ENSACAG00000018217	ENSXETG00000017382	ENSLACG00000021237
			ENSACAG00000014106	ENSXETG00000027852	ENSLACG00000019540
			ENSACAG00000006457	ENSXETG00000029941	ENSLACG00000017582
			ENSACAG00000029351	ENSXETG00000034040	ENSLACG00000002880
			ENSACAG00000015069	ENSXETG00000028626	ENSLACG00000006236
			ENSACAG00000005856	ENSXETG00000030251	ENSLACG00000000833
			ENSACAG00000003380	ENSXETG00000029107	ENSLACG00000004195
			ENSACAG00000004949	ENSXETG00000029084	ENSLACG00000006648
			ENSACAG00000013278	ENSXETG00000029757	ENSLACG00000001083
			ENSACAG00000014418	ENSXETG00000021628	ENSLACG00000002714
			ENSACAG00000017183	ENSXETG00000020070	ENSLACG00000004767
			ENSACAG00000003065	ENSXETG00000024870	ENSLACG00000001915
			ENSACAG00000006414	ENSXETG00000002916	ENSLACG00000016768
			ENSACAG00000029304	ENSXETG00000003243	ENSLACG00000006982
			ENSACAG00000001563	ENSXETG00000000293	ENSLACG00000006078
			ENSACAG00000006487	ENSXETG00000033263	ENSLACG00000018770
			ENSACAG00000028645	ENSXETG00000006024	ENSLACG00000016340
			ENSACAG00000029480	ENSXETG00000030066	ENSLACG00000016742
			ENSACAG00000014253	ENSXETG00000016236	ENSLACG00000007164
			ENSACAG00000017901	ENSXETG00000022948	ENSLACG00000009669
			ENSACAG00000029137	ENSXETG00000033894	ENSLACG00000016018
			ENSACAG00000017522	ENSXETG00000032923	ENSLACG00000022584
			ENSACAG00000011446	ENSXETG00000010826	ENSLACG00000014916
			ENSACAG00000010191	ENSXETG00000034245	ENSLACG00000014330
			ENSACAG00000006467	ENSXETG00000008258	ENSLACG00000003589
			ENSACAG00000020793	ENSXETG00000032323	ENSLACG00000011087
			ENSACAG00000019454	ENSXETG00000013767	ENSLACG00000018983
			ENSACAG00000013620	ENSXETG00000026406	ENSLACG00000008078
			ENSACAG00000001772	ENSXETG00000029228	ENSLACG00000000823
			ENSACAG00000018476	ENSXETG00000034311	ENSLACG00000011591
			ENSACAG00000028691	ENSXETG00000034196	ENSLACG00000002356
			ENSACAG00000026246	ENSXETG00000010322	ENSLACG00000008866
			ENSACAG00000017337	ENSXETG00000025468	ENSLACG00000008097
			ENSACAG00000003269	ENSXETG00000033286	ENSLACG00000009225
			ENSACAG00000015843	ENSXETG00000030833	ENSLACG00000014216
			ENSACAG00000024973	ENSXETG00000008719	ENSLACG00000012216
			ENSACAG00000012932	ENSXETG00000019537	ENSLACG00000005658
			ENSACAG00000006908	ENSXETG00000029487	ENSLACG00000009245
			ENSACAG00000004647	ENSXETG00000006226	ENSLACG00000005651
			ENSACAG00000009029	ENSXETG00000010090	ENSLACG00000015056
			ENSACAG00000004298	ENSXETG00000030206	ENSLACG00000016234
			ENSACAG00000025813	ENSXETG00000014441	ENSLACG00000001626
			ENSACAG00000027398	ENSXETG00000025212	ENSLACG00000011388
			ENSACAG00000010484	ENSXETG00000029209	ENSLACG00000015570
			ENSACAG00000005752	ENSXETG00000009241	ENSLACG00000005121
			ENSACAG00000004658	ENSXETG00000024508	ENSLACG00000017647
			ENSACAG00000010257	ENSXETG00000033954	ENSLACG00000000342
			ENSACAG00000021037	ENSXETG00000028843	ENSLACG00000013810
			ENSACAG00000027629	ENSXETG00000012378	ENSLACG00000008367
			ENSACAG00000011341	ENSXETG00000028886	ENSLACG00000008484
			ENSACAG00000006964	ENSXETG00000034336	ENSLACG00000005194
			ENSACAG00000023540	ENSXETG00000004030	ENSLACG00000014761
			ENSACAG00000020093	ENSXETG00000032361	ENSLACG00000011042
			ENSACAG00000023670	ENSXETG00000001416	ENSLACG00000015895
			ENSACAG00000022596	ENSXETG00000025889	ENSLACG00000005625
			ENSACAG00000000567	ENSXETG00000033410	ENSLACG00000017362
			ENSACAG00000006163	ENSXETG00000030165	ENSLACG00000022212
			ENSACAG00000005553	ENSXETG00000021417	ENSLACG00000004524
			ENSACAG00000015414	ENSXETG00000027857	ENSLACG00000003691
			ENSACAG00000020216	ENSXETG00000002677	ENSLACG00000007711
			ENSACAG00000022691	ENSXETG00000032332	ENSLACG00000011131
			ENSACAG00000022410	ENSXETG00000023941	ENSLACG00000013340
			ENSACAG00000010442	ENSXETG00000029043	ENSLACG00000015863
			ENSACAG00000028699	ENSXETG00000018648	ENSLACG00000004263
			ENSACAG00000004639	ENSXETG00000033173	ENSLACG00000014069
			ENSACAG00000002708	ENSXETG00000005274	ENSLACG00000004169
			ENSACAG00000001715	ENSXETG00000032670	ENSLACG00000007842
			ENSACAG00000006983	ENSXETG00000033823	ENSLACG00000006806
			ENSACAG00000019986	ENSXETG00000000848	ENSLACG00000001289
			ENSACAG00000012158	ENSXETG00000031632	ENSLACG00000001276
			ENSACAG00000029198	ENSXETG00000031834	ENSLACG00000018919
			ENSACAG00000005014	ENSXETG00000016076	ENSLACG00000003954
			ENSACAG00000015842	ENSXETG00000025211	ENSLACG00000005949
			ENSACAG00000004382	ENSXETG00000004368	ENSLACG00000009169
			ENSACAG00000010549	ENSXETG00000015899	ENSLACG00000010402
			ENSACAG00000016647	ENSXETG00000031523	ENSLACG00000015177
			ENSACAG00000012379	ENSXETG00000026045	ENSLACG00000002767
			ENSACAG00000022717	ENSXETG00000012254	ENSLACG00000018889
			ENSACAG00000014360	ENSXETG00000013051	ENSLACG00000017831
			ENSACAG00000013815	ENSXETG00000027545	ENSLACG00000002725
			ENSACAG00000014671	ENSXETG00000026667	ENSLACG00000009848
			ENSACAG00000026003	ENSXETG00000015143	ENSLACG00000001643
			ENSACAG00000011937	ENSXETG00000003024	ENSLACG00000014035
			ENSACAG00000000012	ENSXETG00000010007	ENSLACG00000004951
			ENSACAG00000021080	ENSXETG00000001258	ENSLACG00000003080
			ENSACAG00000001229	ENSXETG00000032160	ENSLACG00000003247
			ENSACAG00000011539	ENSXETG00000020703	ENSLACG00000003686
			ENSACAG00000025821	ENSXETG00000000873	ENSLACG00000012763
			ENSACAG00000011698	ENSXETG00000004740	ENSLACG00000005401
			ENSACAG00000011273	ENSXETG00000010805	ENSLACG00000000251
			ENSACAG00000008135	ENSXETG00000033781	ENSLACG00000018513
			ENSACAG00000023072	ENSXETG00000025586	ENSLACG00000005831
			ENSACAG00000026322	ENSXETG00000003380	ENSLACG00000006705
			ENSACAG00000002322	ENSXETG00000024589	ENSLACG00000015850
			ENSACAG00000028666	ENSXETG00000033556	ENSLACG00000011078
			ENSACAG00000012838	ENSXETG00000030850	ENSLACG00000022470
			ENSACAG00000007131	ENSXETG00000029817	ENSLACG00000000438
			ENSACAG00000018867	ENSXETG00000031274	ENSLACG00000003490
			ENSACAG00000003965	ENSXETG00000030867	ENSLACG00000014681
			ENSACAG00000005347	ENSXETG00000023671	ENSLACG00000016997
			ENSACAG00000022734	ENSXETG00000004897	ENSLACG00000007266
			ENSACAG00000021999	ENSXETG00000020532	ENSLACG00000012585
			ENSACAG00000023036	ENSXETG00000004651	ENSLACG00000017588
			ENSACAG00000029077	ENSXETG00000022260	ENSLACG00000014296
			ENSACAG00000028581	ENSXETG00000022498	ENSLACG00000016062
			ENSACAG00000021034	ENSXETG00000000295	ENSLACG00000009499
			ENSACAG00000020170	ENSXETG00000033602	ENSLACG00000003597
			ENSACAG00000002973	ENSXETG00000017526	ENSLACG00000021728
			ENSACAG00000028938	ENSXETG00000026651	ENSLACG00000020276
			ENSACAG00000002538	ENSXETG00000011705	ENSLACG00000007549
			ENSACAG00000005120	ENSXETG00000008488	ENSLACG00000001166
			ENSACAG00000024525	ENSXETG00000030132	ENSLACG00000019818
			ENSACAG00000016059	ENSXETG00000021728	ENSLACG00000007728
			ENSACAG00000007283	ENSXETG00000003098	ENSLACG00000008801
			ENSACAG00000000455	ENSXETG00000018102	ENSLACG00000013231
			ENSACAG00000001230	ENSXETG00000023942	ENSLACG00000020302
			ENSACAG00000022610	ENSXETG00000025361	ENSLACG00000006545
			ENSACAG00000021076	ENSXETG00000024517	ENSLACG00000005794
			ENSACAG00000004557	ENSXETG00000029464	ENSLACG00000001792
				ENSXETG00000011715	ENSLACG00000003639
				ENSXETG00000034105	ENSLACG00000013910
				ENSXETG00000023614	ENSLACG00000008516
				ENSXETG00000029564	ENSLACG00000001684
				ENSXETG00000030844	ENSLACG00000011579
				ENSXETG00000029062	ENSLACG00000008717
				ENSXETG00000028263	ENSLACG00000016085
				ENSXETG00000024377	ENSLACG00000017231
				ENSXETG00000032672	ENSLACG00000013586
				ENSXETG00000033521	ENSLACG00000019288
				ENSXETG00000031783	ENSLACG00000015310
				ENSXETG00000030634	ENSLACG00000018988
				ENSXETG00000005981	ENSLACG00000000043
				ENSXETG00000031797	ENSLACG00000007293
				ENSXETG00000014729	ENSLACG00000001106
				ENSXETG00000028385	ENSLACG00000011114
				ENSXETG00000028666	ENSLACG00000001239
				ENSXETG00000028556	ENSLACG00000018925
				ENSXETG00000030060	ENSLACG00000013614
				ENSXETG00000008017	ENSLACG00000007661
				ENSXETG00000031616	ENSLACG00000007656
				ENSXETG00000028500	ENSLACG00000012190
				ENSXETG00000019741	ENSLACG00000007583
				ENSXETG00000016339	ENSLACG00000001939
				ENSXETG00000028547	ENSLACG00000010353
				ENSXETG00000031553	ENSLACG00000005894
				ENSXETG00000006007	ENSLACG00000014625
				ENSXETG00000030242	ENSLACG00000010747
				ENSXETG00000032820	ENSLACG00000011285
				ENSXETG00000033844	ENSLACG00000008206
				ENSXETG00000013804	ENSLACG00000013456
				ENSXETG00000007086	ENSLACG00000022341
				ENSXETG00000025525	ENSLACG00000003141
				ENSXETG00000023465	ENSLACG00000022527
				ENSXETG00000031348	ENSLACG00000007401
				ENSXETG00000001202	ENSLACG00000018442
				ENSXETG00000000041	ENSLACG00000018292
				ENSXETG00000002714	ENSLACG00000000864
				ENSXETG00000000291	ENSLACG00000010856
				ENSXETG00000016389	ENSLACG00000010560
				ENSXETG00000016115	ENSLACG00000000954
				ENSXETG00000026835	ENSLACG00000000406
				ENSXETG00000028543	ENSLACG00000014896
				ENSXETG00000001058	ENSLACG00000015001
				ENSXETG00000010017	ENSLACG00000016686
				ENSXETG00000025403	ENSLACG00000019009
				ENSXETG00000030477	ENSLACG00000011053
				ENSXETG00000034300	ENSLACG00000011234
				ENSXETG00000026233	ENSLACG00000006870
				ENSXETG00000021053	ENSLACG00000002429
				ENSXETG00000018442	ENSLACG00000008565
				ENSXETG00000022660	ENSLACG00000014910
				ENSXETG00000011542	ENSLACG00000015145
				ENSXETG00000026013	ENSLACG00000001421
				ENSXETG00000005043	ENSLACG00000017967
				ENSXETG00000021456	ENSLACG00000016393
				ENSXETG00000028135	ENSLACG00000009668
				ENSXETG00000018331	ENSLACG00000006900
				ENSXETG00000032065	ENSLACG00000005002
				ENSXETG00000004204	ENSLACG00000015515
				ENSXETG00000014992	ENSLACG00000001984
				ENSXETG00000004310	ENSLACG00000009602
				ENSXETG00000030334	ENSLACG00000014469
				ENSXETG00000030112	ENSLACG00000014297
				ENSXETG00000031353	ENSLACG00000015674
				ENSXETG00000030419	ENSLACG00000017421
				ENSXETG00000032909	ENSLACG00000014206
				ENSXETG00000031945	ENSLACG00000004104
				ENSXETG00000014850	ENSLACG00000001686
				ENSXETG00000025524	ENSLACG00000011650
				ENSXETG00000027293	ENSLACG00000002636
				ENSXETG00000025604	ENSLACG00000001284
				ENSXETG00000032024	ENSLACG00000009251
				ENSXETG00000008743	ENSLACG00000000479
				ENSXETG00000030604	ENSLACG00000011280
				ENSXETG00000014385	ENSLACG00000011886
				ENSXETG00000024935	ENSLACG00000008921
				ENSXETG00000010703	ENSLACG00000005822
				ENSXETG00000024712	ENSLACG00000001746
				ENSXETG00000028122	ENSLACG00000011242
				ENSXETG00000017033	ENSLACG00000012563
				ENSXETG00000016111	ENSLACG00000017348
				ENSXETG00000031370	ENSLACG00000011947
				ENSXETG00000033469	ENSLACG00000008741
				ENSXETG00000031046	ENSLACG00000001503
				ENSXETG00000017282	ENSLACG00000012987
				ENSXETG00000029994	ENSLACG00000007429
				ENSXETG00000019483	ENSLACG00000005595
				ENSXETG00000006296	ENSLACG00000015230
				ENSXETG00000034176	ENSLACG00000017128
				ENSXETG00000018386	ENSLACG00000003163
				ENSXETG00000029364	ENSLACG00000011044
				ENSXETG00000030231	ENSLACG00000000239
				ENSXETG00000026282	ENSLACG00000004171
				ENSXETG00000011063	ENSLACG00000022688
				ENSXETG00000016225	ENSLACG00000005352
				ENSXETG00000011166	ENSLACG00000021161
				ENSXETG00000025280	ENSLACG00000001964
				ENSXETG00000034293	ENSLACG00000003554
				ENSXETG00000007669	ENSLACG00000000523
				ENSXETG00000025145	ENSLACG00000018843
				ENSXETG00000025969	ENSLACG00000017444
				ENSXETG00000027606	ENSLACG00000015636
				ENSXETG00000025971	ENSLACG00000006076
				ENSXETG00000033223	ENSLACG00000012024
				ENSXETG00000026242	ENSLACG00000003973
				ENSXETG00000032239	ENSLACG00000012694
				ENSXETG00000001079	ENSLACG00000001542
				ENSXETG00000029419	ENSLACG00000008586
				ENSXETG00000031149	ENSLACG00000012902
				ENSXETG00000016311	ENSLACG00000011336
				ENSXETG00000004489	ENSLACG00000017199
				ENSXETG00000008802	ENSLACG00000015417
				ENSXETG00000006215	ENSLACG00000000511
				ENSXETG00000030198	ENSLACG00000014840
				ENSXETG00000029981	ENSLACG00000022199
				ENSXETG00000009679	ENSLACG00000005896
				ENSXETG00000017493	ENSLACG00000017317
				ENSXETG00000031730	ENSLACG00000015628
				ENSXETG00000028372	ENSLACG00000000324
				ENSXETG00000028734	ENSLACG00000018686
				ENSXETG00000019985	ENSLACG00000014592
				ENSXETG00000028134	ENSLACG00000018497
				ENSXETG00000000128	ENSLACG00000002787
				ENSXETG00000031766	ENSLACG00000001698
				ENSXETG00000010951	ENSLACG00000008799
				ENSXETG00000015985	ENSLACG00000011673
				ENSXETG00000010663	ENSLACG00000012963
				ENSXETG00000018432	ENSLACG00000003192
				ENSXETG00000003337	ENSLACG00000005324
				ENSXETG00000034071	ENSLACG00000015204
				ENSXETG00000004055	ENSLACG00000006920
				ENSXETG00000027454	ENSLACG00000003542
				ENSXETG00000013574	ENSLACG00000015105
				ENSXETG00000031859	ENSLACG00000012347
				ENSXETG00000029509	ENSLACG00000010224
				ENSXETG00000007942	ENSLACG00000017695
				ENSXETG00000031477	ENSLACG00000022332
				ENSXETG00000032992	ENSLACG00000006642
				ENSXETG00000027105	ENSLACG00000001058
				ENSXETG00000026362	ENSLACG00000007673
				ENSXETG00000011982	ENSLACG00000012364
				ENSXETG00000030114	ENSLACG00000021156
				ENSXETG00000030535	ENSLACG00000005969
				ENSXETG00000010457	ENSLACG00000007027
				ENSXETG00000025072	ENSLACG00000004357
				ENSXETG00000000623	ENSLACG00000007911
				ENSXETG00000033919	ENSLACG00000012341
				ENSXETG00000013605	ENSLACG00000006031
				ENSXETG00000033534	ENSLACG00000013924
				ENSXETG00000031672	ENSLACG00000013578
				ENSXETG00000002717	ENSLACG00000022504
				ENSXETG00000034158	ENSLACG00000005698
				ENSXETG00000032276	ENSLACG00000003572
				ENSXETG00000010161	ENSLACG00000008123
				ENSXETG00000025891	ENSLACG00000021013
				ENSXETG00000032639	ENSLACG00000018671
				ENSXETG00000032515	ENSLACG00000007667
				ENSXETG00000029740	ENSLACG00000011796
				ENSXETG00000030926	ENSLACG00000018350
				ENSXETG00000031917	ENSLACG00000009107
				ENSXETG00000033731	ENSLACG00000008434
				ENSXETG00000019036	ENSLACG00000002607
				ENSXETG00000032780	ENSLACG00000001628
				ENSXETG00000021156	ENSLACG00000005385
				ENSXETG00000030592	ENSLACG00000007964
				ENSXETG00000017588	ENSLACG00000001375
				ENSXETG00000027268	ENSLACG00000017763
				ENSXETG00000006348	ENSLACG00000001126
				ENSXETG00000007319	ENSLACG00000010895
				ENSXETG00000029723	ENSLACG00000003012
				ENSXETG00000005976	ENSLACG00000015950
				ENSXETG00000026316	ENSLACG00000010884
				ENSXETG00000012488	ENSLACG00000018046
				ENSXETG00000009009	ENSLACG00000005633
				ENSXETG00000029383	ENSLACG00000015788
				ENSXETG00000030876	ENSLACG00000001568
				ENSXETG00000032861	ENSLACG00000008063
				ENSXETG00000012824	ENSLACG00000001656
				ENSXETG00000008607	ENSLACG00000005722
				ENSXETG00000018608	ENSLACG00000008238
				ENSXETG00000004350	ENSLACG00000005176
				ENSXETG00000008916	ENSLACG00000001995
				ENSXETG00000017070	ENSLACG00000004504
				ENSXETG00000026292	ENSLACG00000002134
				ENSXETG00000012640	ENSLACG00000022370
				ENSXETG00000006459	ENSLACG00000002861
				ENSXETG00000031093	ENSLACG00000009087
				ENSXETG00000018227	ENSLACG00000004660
				ENSXETG00000018006	ENSLACG00000006609
				ENSXETG00000020301	ENSLACG00000005109
				ENSXETG00000028356	ENSLACG00000012561
				ENSXETG00000030162	ENSLACG00000004443
				ENSXETG00000033501	ENSLACG00000017548
				ENSXETG00000005334	ENSLACG00000007839
				ENSXETG00000029735	ENSLACG00000013927
				ENSXETG00000011057	ENSLACG00000017294
				ENSXETG00000031222	ENSLACG00000000798
				ENSXETG00000032747	ENSLACG00000004532
				ENSXETG00000032127	ENSLACG00000010718
				ENSXETG00000009461	ENSLACG00000009802
				ENSXETG00000031486	ENSLACG00000007160
				ENSXETG00000030287	ENSLACG00000015190
				ENSXETG00000030315	ENSLACG00000017544
				ENSXETG00000033672	ENSLACG00000012237
				ENSXETG00000031202	ENSLACG00000005272
				ENSXETG00000015341	ENSLACG00000018927
				ENSXETG00000004050	ENSLACG00000018057
				ENSXETG00000009630	ENSLACG00000007042
				ENSXETG00000030037	ENSLACG00000012097
				ENSXETG00000033634	ENSLACG00000003685
				ENSXETG00000032486	ENSLACG00000011888
				ENSXETG00000032693	ENSLACG00000010839
				ENSXETG00000000864	ENSLACG00000018325
				ENSXETG00000031034	ENSLACG00000011379
				ENSXETG00000024051	ENSLACG00000018375
				ENSXETG00000028186	ENSLACG00000000605
				ENSXETG00000006096	ENSLACG00000004907
				ENSXETG00000019902	ENSLACG00000011300
				ENSXETG00000019897	ENSLACG00000009001
				ENSXETG00000030662	ENSLACG00000002518
				ENSXETG00000030176	ENSLACG00000013673
				ENSXETG00000034297	ENSLACG00000006280
				ENSXETG00000022590	ENSLACG00000019220
				ENSXETG00000031138	ENSLACG00000007194
				ENSXETG00000033899	ENSLACG00000005230
				ENSXETG00000032420	ENSLACG00000006315
				ENSXETG00000003462	ENSLACG00000008599
				ENSXETG00000000649	ENSLACG00000016727
				ENSXETG00000023930	ENSLACG00000002080
				ENSXETG00000026767	ENSLACG00000009977
				ENSXETG00000033527	ENSLACG00000005614
				ENSXETG00000016619	ENSLACG00000017550
				ENSXETG00000014152	ENSLACG00000010717
				ENSXETG00000001171	ENSLACG00000015276
				ENSXETG00000008148	ENSLACG00000016013
				ENSXETG00000008516	ENSLACG00000000901
				ENSXETG00000020869	ENSLACG00000000587
				ENSXETG00000028825	ENSLACG00000011855
				ENSXETG00000021560	ENSLACG00000007393
				ENSXETG00000008104	ENSLACG00000000529
				ENSXETG00000032984	ENSLACG00000010797
				ENSXETG00000028418	ENSLACG00000000524
				ENSXETG00000004010	ENSLACG00000003260
				ENSXETG00000033078	ENSLACG00000003254
				ENSXETG00000021009	ENSLACG00000003491
				ENSXETG00000004291	ENSLACG00000003650
				ENSXETG00000023613	ENSLACG00000000448
				ENSXETG00000016808	ENSLACG00000008622
				ENSXETG00000029035	ENSLACG00000008192
				ENSXETG00000033494	ENSLACG00000013364
				ENSXETG00000028544	ENSLACG00000003037
				ENSXETG00000020448	ENSLACG00000001217
				ENSXETG00000030024	ENSLACG00000017860
				ENSXETG00000030663	ENSLACG00000016199
				ENSXETG00000021700	ENSLACG00000001833
				ENSXETG00000019765	ENSLACG00000003481
				ENSXETG00000031901	ENSLACG00000017948
				ENSXETG00000008225	ENSLACG00000012221
				ENSXETG00000030923	ENSLACG00000018801
				ENSXETG00000031278	ENSLACG00000006719
				ENSXETG00000024046	ENSLACG00000011481
				ENSXETG00000023966	ENSLACG00000012351
				ENSXETG00000028069	ENSLACG00000000507
				ENSXETG00000033372	ENSLACG00000017344
				ENSXETG00000031377	ENSLACG00000002180
				ENSXETG00000016442	ENSLACG00000013411
				ENSXETG00000028524	ENSLACG00000009424
				ENSXETG00000028244	ENSLACG00000003987
				ENSXETG00000016148	ENSLACG00000002016
				ENSXETG00000031582	ENSLACG00000016598
				ENSXETG00000030271	ENSLACG00000011055
				ENSXETG00000029516	ENSLACG00000013255
				ENSXETG00000008943	ENSLACG00000002254
				ENSXETG00000003272	ENSLACG00000013212
				ENSXETG00000032890	ENSLACG00000002571
				ENSXETG00000032470	ENSLACG00000018329
				ENSXETG00000003816	ENSLACG00000001931
				ENSXETG00000010827	ENSLACG00000018868
				ENSXETG00000024634	ENSLACG00000011385
				ENSXETG00000013938	ENSLACG00000001388
				ENSXETG00000020506	ENSLACG00000012555
				ENSXETG00000033742	ENSLACG00000007122
				ENSXETG00000027953	ENSLACG00000009798
				ENSXETG00000007357	ENSLACG00000018848
				ENSXETG00000028751	ENSLACG00000004449
				ENSXETG00000003633	ENSLACG00000017678
				ENSXETG00000032887	ENSLACG00000004235
				ENSXETG00000030092	ENSLACG00000016213
				ENSXETG00000033120	ENSLACG00000004039
				ENSXETG00000029030	ENSLACG00000009994
				ENSXETG00000021508	ENSLACG00000006579
				ENSXETG00000011866	ENSLACG00000003494
				ENSXETG00000002768	ENSLACG00000013029
				ENSXETG00000020302	ENSLACG00000006445
				ENSXETG00000001428	ENSLACG00000014389
				ENSXETG00000033077	ENSLACG00000018034
				ENSXETG00000034101	ENSLACG00000001665
				ENSXETG00000017979	ENSLACG00000010466
				ENSXETG00000004406	ENSLACG00000002246
				ENSXETG00000016804	ENSLACG00000004382
				ENSXETG00000015245	ENSLACG00000007756
				ENSXETG00000000408	ENSLACG00000008566
				ENSXETG00000032059	ENSLACG00000002901
				ENSXETG00000005941	ENSLACG00000009240
				ENSXETG00000007381	ENSLACG00000012534
				ENSXETG00000034160	ENSLACG00000003038
				ENSXETG00000022343	ENSLACG00000008137
				ENSXETG00000033013	ENSLACG00000002581
				ENSXETG00000028629	ENSLACG00000014371
				ENSXETG00000034174	ENSLACG00000008332
				ENSXETG00000009644	ENSLACG00000022388
				ENSXETG00000014892	ENSLACG00000010037
				ENSXETG00000031322	ENSLACG00000002163
				ENSXETG00000020629	ENSLACG00000010538
				ENSXETG00000007515	ENSLACG00000001813
				ENSXETG00000004676	ENSLACG00000001864
				ENSXETG00000031612	ENSLACG00000020131
				ENSXETG00000030528	ENSLACG00000017808
				ENSXETG00000010509	ENSLACG00000015375
				ENSXETG00000002769	ENSLACG00000004841
				ENSXETG00000028527	ENSLACG00000014951
				ENSXETG00000032294	ENSLACG00000008096
				ENSXETG00000023545	ENSLACG00000022635
				ENSXETG00000000053	ENSLACG00000013509
				ENSXETG00000032570	ENSLACG00000014081
				ENSXETG00000014736	ENSLACG00000009314
				ENSXETG00000000130	ENSLACG00000001078
				ENSXETG00000033559	ENSLACG00000003417
				ENSXETG00000004900	ENSLACG00000013562
				ENSXETG00000015937	ENSLACG00000008656
				ENSXETG00000009617	ENSLACG00000000372
				ENSXETG00000034208	ENSLACG00000003702
				ENSXETG00000027641	ENSLACG00000017622
				ENSXETG00000025215	ENSLACG00000017637
				ENSXETG00000005079	ENSLACG00000013220
				ENSXETG00000026169	ENSLACG00000008394
				ENSXETG00000034152	ENSLACG00000019895
				ENSXETG00000030654	ENSLACG00000005478
				ENSXETG00000029089	ENSLACG00000011133
				ENSXETG00000006272	ENSLACG00000003185
				ENSXETG00000033913	ENSLACG00000005322
				ENSXETG00000016909	ENSLACG00000015025
				ENSXETG00000028214	ENSLACG00000004818
				ENSXETG00000020292	ENSLACG00000011532
				ENSXETG00000032034	ENSLACG00000002550
				ENSXETG00000023254	ENSLACG00000011256
				ENSXETG00000029558	ENSLACG00000013088
				ENSXETG00000014395	ENSLACG00000018029
				ENSXETG00000015572	ENSLACG00000011737
				ENSXETG00000030445	ENSLACG00000013786
				ENSXETG00000017641	ENSLACG00000002251
				ENSXETG00000019505	ENSLACG00000006869
				ENSXETG00000027136	ENSLACG00000015997
				ENSXETG00000003913	ENSLACG00000021648
				ENSXETG00000032663	ENSLACG00000013185
				ENSXETG00000030897	ENSLACG00000018177
				ENSXETG00000013751	ENSLACG00000005564
				ENSXETG00000002021	ENSLACG00000011486
				ENSXETG00000027637	ENSLACG00000010193
				ENSXETG00000033811	ENSLACG00000017292
				ENSXETG00000005878	ENSLACG00000000531
				ENSXETG00000004324	ENSLACG00000001383
				ENSXETG00000014257	ENSLACG00000013005
				ENSXETG00000031327	ENSLACG00000003164
				ENSXETG00000003034	ENSLACG00000001361
				ENSXETG00000032685	ENSLACG00000019113
				ENSXETG00000027010	ENSLACG00000010309
				ENSXETG00000024320	ENSLACG00000017925
				ENSXETG00000024431	ENSLACG00000004606
				ENSXETG00000027140	ENSLACG00000011218
				ENSXETG00000030414	ENSLACG00000000725
				ENSXETG00000015490	ENSLACG00000007604
				ENSXETG00000033241	ENSLACG00000006463
				ENSXETG00000025846	ENSLACG00000017409
				ENSXETG00000028628	ENSLACG00000018932
				ENSXETG00000033446	ENSLACG00000015403
				ENSXETG00000004769	ENSLACG00000007242
				ENSXETG00000025541	ENSLACG00000008897
				ENSXETG00000032987	ENSLACG00000014823
				ENSXETG00000031140	ENSLACG00000007425
				ENSXETG00000025171	ENSLACG00000012319
				ENSXETG00000027792	ENSLACG00000015833
				ENSXETG00000020037	ENSLACG00000016052
				ENSXETG00000029546	ENSLACG00000020692
				ENSXETG00000024253	ENSLACG00000004618
				ENSXETG00000015741	ENSLACG00000006523
				ENSXETG00000032724	ENSLACG00000016355
				ENSXETG00000023643	ENSLACG00000015882
				ENSXETG00000013536	ENSLACG00000017933
				ENSXETG00000022282	ENSLACG00000013730
				ENSXETG00000000992	ENSLACG00000019902
				ENSXETG00000026743	ENSLACG00000010457
				ENSXETG00000019764	ENSLACG00000002361
				ENSXETG00000028586	ENSLACG00000022456
				ENSXETG00000028249	ENSLACG00000008911
				ENSXETG00000012922	ENSLACG00000020313
				ENSXETG00000024925	ENSLACG00000006362
				ENSXETG00000016464	ENSLACG00000002929
				ENSXETG00000001457	ENSLACG00000008143
				ENSXETG00000032087	ENSLACG00000007608
				ENSXETG00000017990	ENSLACG00000012489
				ENSXETG00000029555	ENSLACG00000018911
				ENSXETG00000032888	ENSLACG00000013095
				ENSXETG00000031529	ENSLACG00000010320
				ENSXETG00000017184	ENSLACG00000004752
				ENSXETG00000017268	ENSLACG00000012045
				ENSXETG00000003465	ENSLACG00000013297
				ENSXETG00000019451	ENSLACG00000011079
				ENSXETG00000024470	ENSLACG00000012451
				ENSXETG00000024633	ENSLACG00000014221
				ENSXETG00000020972	ENSLACG00000012677
				ENSXETG00000031010	ENSLACG00000001235
				ENSXETG00000006173	ENSLACG00000018712
				ENSXETG00000008637	ENSLACG00000000558
				ENSXETG00000006636	ENSLACG00000017753
				ENSXETG00000032262	ENSLACG00000010906
				ENSXETG00000008230	ENSLACG00000016571
				ENSXETG00000031787	ENSLACG00000002952
				ENSXETG00000016505	ENSLACG00000002696
				ENSXETG00000030002	ENSLACG00000016960
				ENSXETG00000009451	ENSLACG00000000675
				ENSXETG00000004729	ENSLACG00000008547
				ENSXETG00000011986	ENSLACG00000000446
				ENSXETG00000023255	ENSLACG00000009117
				ENSXETG00000030129	ENSLACG00000007436
				ENSXETG00000015446	ENSLACG00000007287
				ENSXETG00000031289	ENSLACG00000005991
				ENSXETG00000015157	ENSLACG00000010858
				ENSXETG00000027179	ENSLACG00000004015
				ENSXETG00000007609	ENSLACG00000022375
				ENSXETG00000031328	ENSLACG00000008101
				ENSXETG00000029434	ENSLACG00000000344
				ENSXETG00000001175	ENSLACG00000005220
				ENSXETG00000033745	ENSLACG00000009045
				ENSXETG00000015185	ENSLACG00000018126
				ENSXETG00000031008	ENSLACG00000003111
				ENSXETG00000006576	ENSLACG00000015953
				ENSXETG00000029223	ENSLACG00000000007
				ENSXETG00000003049	ENSLACG00000009017
				ENSXETG00000033154	ENSLACG00000014589
				ENSXETG00000017442	ENSLACG00000019127
				ENSXETG00000006287	ENSLACG00000015140
				ENSXETG00000031071	ENSLACG00000000278
				ENSXETG00000023522	ENSLACG00000010695
				ENSXETG00000029500	ENSLACG00000006234
				ENSXETG00000002921	ENSLACG00000010715
				ENSXETG00000030023	ENSLACG00000007259
				ENSXETG00000013666	ENSLACG00000014923
				ENSXETG00000017451	ENSLACG00000013312
				ENSXETG00000028128	ENSLACG00000010004
				ENSXETG00000008344	ENSLACG00000002883
				ENSXETG00000004592	ENSLACG00000015420
				ENSXETG00000008928	ENSLACG00000017624
				ENSXETG00000025594	ENSLACG00000001807
				ENSXETG00000016480	ENSLACG00000018430
				ENSXETG00000006040	ENSLACG00000007029
				ENSXETG00000031887	ENSLACG00000003076
				ENSXETG00000003326	ENSLACG00000017792
				ENSXETG00000021930	ENSLACG00000009262
				ENSXETG00000015491	ENSLACG00000008590
				ENSXETG00000015792	ENSLACG00000002425
				ENSXETG00000028742	ENSLACG00000012873
				ENSXETG00000019416	ENSLACG00000017298
				ENSXETG00000027979	ENSLACG00000014617
				ENSXETG00000020288	ENSLACG00000008569
				ENSXETG00000017674	ENSLACG00000004396
				ENSXETG00000018292	ENSLACG00000006753
				ENSXETG00000011110	ENSLACG00000005700
				ENSXETG00000031874	ENSLACG00000013792
				ENSXETG00000019016	ENSLACG00000017041
				ENSXETG00000034127	ENSLACG00000016259
				ENSXETG00000032584	ENSLACG00000016090
				ENSXETG00000003938	ENSLACG00000001018
				ENSXETG00000030861	ENSLACG00000018784
				ENSXETG00000028239	ENSLACG00000016838
				ENSXETG00000006560	ENSLACG00000004614
				ENSXETG00000025313	ENSLACG00000017874
				ENSXETG00000027841	ENSLACG00000010106
				ENSXETG00000028299	ENSLACG00000004987
				ENSXETG00000003406	ENSLACG00000002430
				ENSXETG00000031252	ENSLACG00000000702
				ENSXETG00000008209	ENSLACG00000003308
				ENSXETG00000033382	ENSLACG00000003446
				ENSXETG00000024194	ENSLACG00000004854
				ENSXETG00000002947	ENSLACG00000019085
				ENSXETG00000032617	ENSLACG00000001766
				ENSXETG00000031895	ENSLACG00000021771
				ENSXETG00000012456	ENSLACG00000018554
				ENSXETG00000018650	ENSLACG00000002645
				ENSXETG00000012798	ENSLACG00000009166
				ENSXETG00000025970	ENSLACG00000012502
				ENSXETG00000031009	ENSLACG00000005465
				ENSXETG00000010946	ENSLACG00000003853
				ENSXETG00000012440	ENSLACG00000005403
				ENSXETG00000032550	ENSLACG00000019434
				ENSXETG00000028498	ENSLACG00000012042
				ENSXETG00000032626	ENSLACG00000014491
				ENSXETG00000030152	ENSLACG00000012621
				ENSXETG00000001642	ENSLACG00000004866
				ENSXETG00000031769	ENSLACG00000017662
				ENSXETG00000003266	ENSLACG00000017634
				ENSXETG00000034109	ENSLACG00000000674
				ENSXETG00000024337	ENSLACG00000013975
				ENSXETG00000009147	ENSLACG00000020414
				ENSXETG00000031941	ENSLACG00000022258
				ENSXETG00000028251	ENSLACG00000015872
				ENSXETG00000028234	ENSLACG00000006646
				ENSXETG00000018022	ENSLACG00000010887
				ENSXETG00000016048	ENSLACG00000005741
				ENSXETG00000031950	ENSLACG00000007623
				ENSXETG00000004086	ENSLACG00000007229
				ENSXETG00000034206	ENSLACG00000006149
				ENSXETG00000010422	ENSLACG00000014636
				ENSXETG00000025305	ENSLACG00000013961
				ENSXETG00000010226	ENSLACG00000008288
				ENSXETG00000005161	ENSLACG00000011596
				ENSXETG00000033475	ENSLACG00000005095
				ENSXETG00000031355	ENSLACG00000018539
				ENSXETG00000034033	ENSLACG00000017551
				ENSXETG00000025282	ENSLACG00000022156
				ENSXETG00000011427	ENSLACG00000004277
				ENSXETG00000006281	ENSLACG00000000174
				ENSXETG00000002385	ENSLACG00000006493
				ENSXETG00000010821	ENSLACG00000012611
				ENSXETG00000003966	ENSLACG00000008046
				ENSXETG00000033438	ENSLACG00000008002
				ENSXETG00000034026	ENSLACG00000009399
				ENSXETG00000006980	ENSLACG00000010811
				ENSXETG00000009798	ENSLACG00000002826
				ENSXETG00000003522	ENSLACG00000007171
				ENSXETG00000017815	ENSLACG00000013762
				ENSXETG00000023452	ENSLACG00000000130
				ENSXETG00000021225	ENSLACG00000016951
				ENSXETG00000013467	ENSLACG00000002893
				ENSXETG00000032859	ENSLACG00000014716
				ENSXETG00000015069	ENSLACG00000003568
				ENSXETG00000030525	ENSLACG00000017162
				ENSXETG00000011370	ENSLACG00000018778
				ENSXETG00000032419	ENSLACG00000011380
				ENSXETG00000019241	ENSLACG00000008848
				ENSXETG00000020742	ENSLACG00000001088
				ENSXETG00000019487	ENSLACG00000005258
				ENSXETG00000012091	ENSLACG00000015214
				ENSXETG00000029140	ENSLACG00000014950
				ENSXETG00000033337	ENSLACG00000000398
				ENSXETG00000028105	ENSLACG00000002540
				ENSXETG00000013269	ENSLACG00000000160
				ENSXETG00000010874	ENSLACG00000018427
				ENSXETG00000007938	ENSLACG00000006311
				ENSXETG00000032865	ENSLACG00000021626
				ENSXETG00000001429	ENSLACG00000007926
				ENSXETG00000028790	ENSLACG00000007084
				ENSXETG00000012284	ENSLACG00000014857
				ENSXETG00000005611	ENSLACG00000007719
				ENSXETG00000024894	ENSLACG00000011950
				ENSXETG00000026666	ENSLACG00000005019
				ENSXETG00000032357	ENSLACG00000014968
				ENSXETG00000034055	ENSLACG00000012605
				ENSXETG00000013017	ENSLACG00000000307
				ENSXETG00000014777	ENSLACG00000011640
				ENSXETG00000027604	ENSLACG00000007987
				ENSXETG00000026745	ENSLACG00000009261
				ENSXETG00000019913	ENSLACG00000000066
				ENSXETG00000033454	ENSLACG00000022336
				ENSXETG00000032142	ENSLACG00000011462
					ENSLACG00000002352
					ENSLACG00000005145
					ENSLACG00000011075
					ENSLACG00000002082
					ENSLACG00000016876
					ENSLACG00000016519
					ENSLACG00000007054
					ENSLACG00000009797
					ENSLACG00000005828
					ENSLACG00000008429
					ENSLACG00000003441
					ENSLACG00000005452
					ENSLACG00000004713
					ENSLACG00000000127
					ENSLACG00000008377
					ENSLACG00000003887
					ENSLACG00000012693
					ENSLACG00000015614
					ENSLACG00000011016
					ENSLACG00000002099
					ENSLACG00000008116
					ENSLACG00000012285
					ENSLACG00000003538
					ENSLACG00000015387
					ENSLACG00000022245
					ENSLACG00000006448
					ENSLACG00000007291
					ENSLACG00000022610
					ENSLACG00000000209
					ENSLACG00000007792
					ENSLACG00000012251
					ENSLACG00000002108
					ENSLACG00000018366
					ENSLACG00000012558
					ENSLACG00000005781
					ENSLACG00000011945
					ENSLACG00000018568
					ENSLACG00000005817
					ENSLACG00000022115
					ENSLACG00000002243
					ENSLACG00000000626
					ENSLACG00000015722
					ENSLACG00000002173
					ENSLACG00000018789
					ENSLACG00000017993
					ENSLACG00000019256
					ENSLACG00000015838
					ENSLACG00000017168
					ENSLACG00000004695
					ENSLACG00000022682
					ENSLACG00000000231
					ENSLACG00000000735
					ENSLACG00000003508
					ENSLACG00000014360
					ENSLACG00000008243
					ENSLACG00000012111
					ENSLACG00000015073
					ENSLACG00000008701
					ENSLACG00000006194
					ENSLACG00000016545
					ENSLACG00000006628
					ENSLACG00000009677
					ENSLACG00000011321
					ENSLACG00000004549
					ENSLACG00000003500
					ENSLACG00000016063
					ENSLACG00000003122
					ENSLACG00000007653
					ENSLACG00000003188
					ENSLACG00000017736
					ENSLACG00000010796
					ENSLACG00000015759
					ENSLACG00000007743
					ENSLACG00000009541
					ENSLACG00000009398
					ENSLACG00000000952
					ENSLACG00000019838
					ENSLACG00000017449
					ENSLACG00000020748
					ENSLACG00000010804
					ENSLACG00000019206
					ENSLACG00000018725
					ENSLACG00000006837
					ENSLACG00000015485
					ENSLACG00000001378
					ENSLACG00000006221
					ENSLACG00000012267
					ENSLACG00000010348
					ENSLACG00000011844
					ENSLACG00000002959
					ENSLACG00000014397
					ENSLACG00000020778
					ENSLACG00000003594
					ENSLACG00000005922
					ENSLACG00000003567
					ENSLACG00000000014
					ENSLACG00000002566
					ENSLACG00000001640
					ENSLACG00000009899
					ENSLACG00000003230
					ENSLACG00000012236
					ENSLACG00000004492
					ENSLACG00000018310
					ENSLACG00000011860
					ENSLACG00000001000
					ENSLACG00000009437
					ENSLACG00000005853
					ENSLACG00000002505
					ENSLACG00000017755
					ENSLACG00000022385
					ENSLACG00000014082
