# Supplementary material for: A subset of conserved mammalian long non-coding RNAs are fossils of ancestral protein-coding genes
Source: Genome Biol. 2017 Aug 30;18:162. doi: 10.1186/s13059-017-1293-0 (PMC5577775; doi:10.1186/s13059-017-1293-0)
Supplement: Supplementary file 3 — Table S2. Coordinates of the conserved lncRNAs from human and mouse considered in this study (in BED format). (XLSX 1079 kb) [file 13059_2017_1293_MOESM3_ESM.xlsx]

## Sheet: Summary
Table S2. Coordinates of the conserved lncRNAs from human and mouse considered in this study (in BED format).

## Sheet: Human conserved lncRNAs
chr1	139789	140339	linc|3P|XLOC_002022|TCONS_00012934:43.2908|71AA|60AA|	1000	-	139815	140222	0,0,250	2	58,265,	0,285,
chr1	141424	149707	linc|3P|XLOC_002023|TCONS_00012935:15.2463|111AA|90AA|	1000	-	146707	146977	0,0,250	3	1587,124,3066,	0,4961,5217,
chr1	141473	149707	linc|3P|XLOC_002023|TCONS_00012937:24.0251|111AA|90AA|	1000	-	146707	146977	0,0,250	2	1538,3322,	0,4912,
chr1	142807	146831	linc|3P|XLOC_002023|TCONS_00012938:17.427|88AA|40AA|	1000	-	142987	146481	0,0,250	3	204,124,190,	0,3578,3834,
chr1	320161	321056	linc|3P|XLOC_000005|TCONS_00000006:100.462|71AA|60AA|	1000	+	320504	320911	250,0,0	3	492,58,25,	0,719,870,
chr1	762957	794933	LongAUGORFlinc|3P|XLOC_000018|TCONS_00000037:0.309475|192AA|102AA|	1000	+	791714	792020	250,0,0	7	198,102,153,119,184,96,6163,	0,1425,20076,21906,24349,25093,25813,
chr1	762987	794826	LongAUGORFlinc|3P|XLOC_000018|TCONS_00000038:12.3478|192AA|102AA|	1000	+	791714	792020	250,0,0	5	168,102,184,96,6056,	0,1395,24319,25063,25783,
chr1	762987	794933	LongAUGORFlinc|3P|XLOC_000018|TCONS_00000039:0.805898|192AA|102AA|	1000	+	791714	792020	250,0,0	8	168,102,153,119,174,184,96,6163,	0,1395,20046,21876,22570,24319,25063,25783,
chr1	762987	794933	LongAUGORFlinc|3P|XLOC_000018|TCONS_00000040:0.694637|192AA|102AA|	1000	+	791714	792020	250,0,0	8	168,102,153,119,171,184,96,6163,	0,1395,20046,21876,22573,24319,25063,25783,
chr1	762987	794933	LongAUGORFlinc|3P|XLOC_000018|TCONS_00000041:1.93999|192AA|122AA|	1000	+	777265	777631	250,0,0	5	168,102,2276,96,6163,	0,1395,13592,25063,25783,
chr1	762987	794933	LongAUGORFlinc|3P|XLOC_000018|TCONS_00000043:0.615538|192AA|102AA|	1000	+	791714	792020	250,0,0	4	168,102,184,6163,	0,1395,24319,25783,
chr1	762987	794933	LongAUGORFlinc|3P|XLOC_000018|TCONS_00000044:0.696747|175AA|124AA|	1000	+	790329	792028	250,0,0	6	168,102,184,96,1731,3105,	0,1395,24319,25063,25783,28841,
chr1	762987	794933	LongAUGORFlinc|3P|XLOC_000018|TCONS_00000045:2.67355|175AA|124AA|	1000	+	790329	792028	250,0,0	8	168,102,153,119,184,96,1731,3105,	0,1395,20046,21876,24319,25063,25783,28841,
chr1	762987	794933	LongAUGORFlinc|3P|XLOC_000018|TCONS_00000046:0.888001|192AA|102AA|	1000	+	791714	792020	250,0,0	6	168,102,153,184,96,6163,	0,1395,20046,24319,25063,25783,
chr1	762987	794933	linc|3P|XLOC_000018|TCONS_00000042:5.34174|112AA|77AA|	1000	+	792267	792498	250,0,0	6	168,102,184,96,1746,3105,	0,1395,24319,25063,25783,28841,
chr1	763046	777118	linc|3P|XLOC_000018|TCONS_00000047:1.61384|82AA|49AA|	1000	+	776710	776857	250,0,0	3	109,102,539,	0,1336,13533,
chr1	763052	789006	linc|3P|XLOC_000018|TCONS_00000048:11.3713|101AA|91AA|	1000	+	783051	787444	250,0,0	6	103,102,153,184,96,236,	0,1330,19981,24254,24998,25718,
chr1	763078	788146	linc|3P|XLOC_000018|TCONS_00000049:1.06475|101AA|91AA|	1000	+	783051	787444	250,0,0	5	77,102,153,184,96,	0,1304,19955,24228,24972,
chr1	766984	777400	linc|3P|XLOC_000018|TCONS_00000050:1.97247|82AA|49AA|	1000	+	776710	776857	250,0,0	2	73,821,	0,9595,
chr1	783053	788838	linc|3P|XLOC_000018|TCONS_00000051:2.0034|54AA|24AA|	1000	+	788114	788810	250,0,0	5	133,119,184,96,68,	0,1810,4253,4997,5717,
chr1	1052029	1052895	linc|3P|XLOC_000030|TCONS_00000119:0.188363|162AA|29AA|	1000	+	1052313	1052400	250,0,0	2	140,594,	0,272,
chr1	1058292	1069183	LongAUGORFlinc|3P|XLOC_002049|TCONS_00013066:0.209294|242AA|223AA|	1000	-	1064413	1065082	0,0,250	3	4520,3356,899,	0,5578,9992,
chr1	1058292	1069213	LongAUGORFlinc|3P|XLOC_002049|TCONS_00013067:2.21783|242AA|223AA|	1000	-	1064413	1065082	0,0,250	3	779,3629,5343,	0,891,5578,
chr1	1097415	1105852	LongAUGORFEnsShortNonCoding|3P|XLOC_000032|TCONS_00000121:0.271043|259AA|187AA|	1000	+	1100736	1101297	250,0,0	3	1223,1544,5120,	0,1599,3317,
chr1	1097968	1105852	LongAUGORFEnsShortNonCoding|3P|XLOC_000032|TCONS_00000122:1.55078|259AA|187AA|	1000	+	1099856	1100417	250,0,0	2	670,6835,	0,1049,
chr1	1097968	1105852	LongAUGORFEnsShortNonCoding|3P|XLOC_000032|TCONS_00000123:0.199998|259AA|187AA|	1000	+	1099856	1100417	250,0,0	3	670,1503,5120,	0,1049,2764,
chr1	1098718	1105852	LongAUGORFEnsShortNonCoding|3P|XLOC_000032|TCONS_00000125:1.7762|242AA|187AA|	1000	+	1099856	1100417	250,0,0	2	2140,2208,	0,4926,
chr1	1363501	1365635	linc|3P|XLOC_002071|TCONS_00013241:4.6403|109AA|98AA|	1000	-	1363501	1363794	0,0,250	2	929,281,	0,1853,
chr1	1363501	1367454	linc|3P|XLOC_002071|TCONS_00013242:22.9337|162AA|98AA|	1000	-	1363501	1363794	0,0,250	2	2833,270,	0,3683,
chr1	1363501	1367742	LongAUGORFlinc|3P|XLOC_002071|TCONS_00013243:0.753927|144AA|101AA|	1000	-	1365753	1367198	0,0,250	3	929,688,558,	0,1853,3683,
chr1	1363501	1369953	linc|3P|XLOC_002071|TCONS_00013244:1.06707|162AA|98AA|	1000	-	1363501	1363794	0,0,250	2	2833,396,	0,6056,
chr1	1363501	1370900	linc|3P|XLOC_002071|TCONS_00013246:0.412341|162AA|98AA|	1000	-	1363501	1363794	0,0,250	4	929,980,407,39,	0,1853,6056,7360,
chr1	1365918	1369953	linc|3P|XLOC_002071|TCONS_00013247:1.06277|142AA|91AA|	1000	-	1365959	1369757	0,0,250	2	124,386,	0,3649,
chr1	1365929	1367223	linc|3P|XLOC_002071|TCONS_00013248:1.65441|137AA|23AA|	1000	-	1366279	1367198	0,0,250	2	405,39,	0,1255,
chr1	1365929	1369868	LongAUGORFlinc|3P|XLOC_002071|TCONS_00013249:1.65739|141AA|104AA|	1000	-	1365929	1369757	0,0,250	2	113,311,	0,3628,
chr1	1366043	1369900	linc|3P|XLOC_002071|TCONS_00013250:0.535588|132AA|85AA|	1000	-	1366279	1369757	0,0,250	2	291,343,	0,3514,
chr1	1822909	1824097	LongAUGORFlinc|3P|XLOC_000057|TCONS_00000280:1.03917|302AA|188AA|	1000	+	1823249	1824097	250,0,0	2	381,525,	0,663,
chr1	1964941	1978786	LongAUGORFlinc|3P|XLOC_002087|TCONS_00013350:0.301776|201AA|182AA|	1000	-	1966924	1967470	0,0,250	4	2724,709,100,154,	0,2932,3969,13691,
chr1	1964941	1978786	LongAUGORFlinc|3P|XLOC_002087|TCONS_00013351:0.666412|201AA|182AA|	1000	-	1966924	1967470	0,0,250	3	3641,100,154,	0,3969,13691,
chr1	1964941	1978889	linc|3P|XLOC_002087|TCONS_00013352:0.654792|97AA|72AA|	1000	-	1965299	1968964	0,0,250	4	365,155,100,257,	0,3486,3969,13691,
chr1	1980668	1981566	linc|3P|XLOC_002088|TCONS_00013353:0.481864|132AA|72AA|	1000	-	1980668	1980885	0,0,250	2	239,530,	0,368,
chr1	2971969	2986815	LongAUGORFlinc|3P|XLOC_002107|TCONS_00013486:0.106686|276AA|160AA|	1000	-	2981147	2981627	0,0,250	6	4332,375,147,4354,745,38,	0,4824,5701,8289,12816,14808,
chr1	2976094	2977309	linc|3P|XLOC_002107|TCONS_00013488:2.66955|121AA|29AA|	1000	-	2977080	2977167	0,0,250	3	207,54,245,	0,699,970,
chr1	2976180	2978315	linc|3P|XLOC_002107|TCONS_00013489:5.13063|65AA|44AA|	1000	-	2978159	2978291	0,0,250	4	121,54,225,161,	0,613,1490,1974,
chr1	2976191	2977962	linc|3P|XLOC_002107|TCONS_00013490:1.4356|82AA|19AA|	1000	-	2977843	2977900	0,0,250	3	110,54,292,	0,602,1479,
chr1	2976992	2978038	linc|3P|XLOC_002107|TCONS_00013491:7.05534|107AA|87AA|	1000	-	2977715	2977976	0,0,250	2	176,368,	0,678,
chr1	2980635	2984333	LongAUGORFlinc|3P|XLOC_002107|TCONS_00013492:17.1651|190AA|157AA|	1000	-	2980659	2984164	0,0,250	2	231,433,	0,3265,
chr1	2980635	2985616	LongAUGORFlinc|3P|XLOC_002107|TCONS_00013493:9.6038|276AA|150AA|	1000	-	2980869	2984164	0,0,250	3	420,712,831,	0,3265,4150,
chr1	3539428	3541333	LongAUGORFlinc|3P|XLOC_002110|TCONS_00013536:0.883851|229AA|215AA|	1000	-	3539960	3540605	0,0,250	2	1586,138,	0,1767,
chr1	3539428	3541333	linc|3P|XLOC_002110|TCONS_00013537:0.265356|117AA|76AA|	1000	-	3539841	3540069	0,0,250	2	692,138,	0,1767,
chr1	3539753	3541307	LongAUGORFlinc|3P|XLOC_002110|TCONS_00013538:0.367143|138AA|110AA|	1000	-	3539960	3541222	0,0,250	3	367,143,112,	0,1118,1442,
chr1	3816935	3822096	linc|3P|XLOC_000082|TCONS_00000526:1.11843|67AA|62AA|	1000	+	3817140	3821853	250,0,0	3	260,72,302,	0,3593,4859,
chr1	3816935	3833948	linc|3P|XLOC_000082|TCONS_00000528:0.363134|167AA|79AA|	1000	+	3831147	3831384	250,0,0	3	542,599,2990,	0,13320,14023,
chr1	3816935	3833948	linc|3P|XLOC_000082|TCONS_00000530:0.187911|167AA|79AA|	1000	+	3831147	3831384	250,0,0	2	260,2990,	0,14023,
chr1	3816936	3830508	linc|3P|XLOC_000082|TCONS_00000531:0.250669|65AA|60AA|	1000	+	3817140	3830287	250,0,0	3	259,93,253,	0,3571,13319,
chr1	3816967	3832009	linc|3P|XLOC_000082|TCONS_00000532:0.375404|167AA|79AA|	1000	+	3831147	3831384	250,0,0	4	228,72,599,1051,	0,3561,13288,13991,
chr1	3816967	3833877	linc|3P|XLOC_000082|TCONS_00000533:0.25225|71AA|44AA|	1000	+	3817140	3833127	250,0,0	2	228,827,	0,16083,
chr1	3816984	3820585	linc|3P|XLOC_000082|TCONS_00000534:1.20721|46AA|37AA|	1000	+	3817140	3820585	250,0,0	2	211,57,	0,3544,
chr1	3817083	3831216	linc|3P|XLOC_000082|TCONS_00000535:0.234819|69AA|64AA|	1000	+	3817140	3831095	250,0,0	2	112,258,	0,13875,
chr1	3817249	3833764	LongAUGORFlinc|3P|XLOC_000082|TCONS_00000536:0.233971|167AA|101AA|	1000	+	3830792	3831095	250,0,0	2	228,3509,	0,13006,
chr1	3830623	3831026	linc|3P|XLOC_000082|TCONS_00000537:0.714757|59AA|43AA|	1000	+	3830792	3831026	250,0,0	2	231,68,	0,335,
chr1	4472110	4480332	linc|3P|XLOC_000088|TCONS_00000551:0.201404|129AA|93AA|	1000	+	4474204	4474483	250,0,0	2	4498,1589,	0,6633,
chr1	4472110	4484744	LongAUGORFlinc|3P|XLOC_000088|TCONS_00000552:0.434203|107AA|101AA|	1000	+	4484340	4484643	250,0,0	6	582,35,237,428,101,691,	0,3502,4261,10709,11297,11943,
chr1	4472238	4484708	LongAUGORFlinc|3P|XLOC_000088|TCONS_00000554:0.131045|107AA|101AA|	1000	+	4484340	4484643	250,0,0	5	171,35,237,395,655,	0,3374,4133,10875,11815,
chr1	4472567	4484721	LongAUGORFlinc|3P|XLOC_000088|TCONS_00000556:0.232445|107AA|101AA|	1000	+	4484340	4484643	250,0,0	5	125,35,237,101,668,	0,3045,3804,10840,11486,
chr1	4482999	4484708	LongAUGORFlinc|3P|XLOC_000088|TCONS_00000557:0.152562|107AA|101AA|	1000	+	4484340	4484643	250,0,0	2	509,655,	0,1054,
chr1	6784663	6790657	linc|3P|XLOC_000111|TCONS_00000672:0.289714|86AA|65AA|	1000	+	6790282	6790477	250,0,0	3	247,180,878,	0,2829,5116,
chr1	6784696	6787468	linc|3P|XLOC_000111|TCONS_00000673:0.507673|145AA|88AA|	1000	+	6787029	6787293	250,0,0	2	214,1472,	0,1300,
chr1	6784696	6790072	linc|3P|XLOC_000111|TCONS_00000674:0.59557|60AA|49AA|	1000	+	6789870	6790017	250,0,0	2	214,293,	0,5083,
chr1	6784702	6787554	linc|3P|XLOC_000111|TCONS_00000675:0.72332|58AA|39AA|	1000	+	6784761	6784878	250,0,0	2	208,62,	0,2790,
chr1	6787586	6790072	linc|3P|XLOC_000111|TCONS_00000676:0.125163|54AA|49AA|	1000	+	6789870	6790017	250,0,0	2	86,293,	0,2193,
chr1	8086543	8187111	linc|3P|XLOC_000117|TCONS_00000726:0.152523|120AA|97AA|	1000	+	8186655	8186946	250,0,0	3	938,131,5578,	0,2743,94990,
chr1	8137415	8187111	linc|3P|XLOC_000117|TCONS_00000728:0.106692|114AA|97AA|	1000	+	8186655	8186946	250,0,0	2	201,5578,	0,44118,
chr1	8138469	8185235	linc|3P|XLOC_000117|TCONS_00000729:0.109513|103AA|93AA|	1000	+	8182947	8183226	250,0,0	2	41,3702,	0,43064,
chr1	8138469	8187111	linc|3P|XLOC_000117|TCONS_00000730:0.580016|114AA|97AA|	1000	+	8186655	8186946	250,0,0	2	41,5578,	0,43064,
chr1	8268731	8275270	linc|3P|XLOC_000118|TCONS_00000731:0.360894|97AA|87AA|	1000	+	8268785	8274688	250,0,0	4	202,109,54,132,	0,1815,5953,6407,
chr1	8319907	8358372	LongAUGORFlinc|3P|XLOC_000119|TCONS_00000732:0.868847|144AA|125AA|	1000	+	8355361	8355736	250,0,0	2	146,3931,	0,34534,
chr1	8323906	8358372	LongAUGORFlinc|3P|XLOC_000119|TCONS_00000733:0.333288|144AA|125AA|	1000	+	8355361	8355736	250,0,0	2	232,3931,	0,30535,
chr1	8342580	8358372	LongAUGORFlinc|3P|XLOC_000119|TCONS_00000734:0.160993|144AA|125AA|	1000	+	8355361	8355736	250,0,0	2	38,3931,	0,11861,
chr1	9208085	9211676	LongAUGORFlinc|3P|XLOC_002165|TCONS_00013917:0.491416|122AA|107AA|	1000	-	9210253	9210574	0,0,250	2	2589,24,	0,3567,
chr1	9208085	9222109	LongAUGORFEnsShortNonCoding|3P|XLOC_002165|TCONS_00013918:6.82327|122AA|107AA|	1000	-	9210253	9210574	0,0,250	2	3809,44,	0,13980,
chr1	9242257	9246994	LongAUGORFlinc|3P|XLOC_000125|TCONS_00000755:0.274901|127AA|107AA|	1000	+	9245947	9246268	250,0,0	4	118,100,175,2982,	0,1256,1434,1755,
chr1	9242257	9252442	linc|3P|XLOC_000125|TCONS_00000756:0.897005|114AA|67AA|	1000	+	9252239	9252442	250,0,0	3	118,175,991,	0,1434,9194,
chr1	9242270	9243855	linc|3P|XLOC_000125|TCONS_00000757:2.99711|89AA|0AA|	1000	+	0	0	250,0,0	2	105,164,	0,1421,
chr1	9242270	9246994	LongAUGORFlinc|3P|XLOC_000125|TCONS_00000758:0.894167|127AA|107AA|	1000	+	9245947	9246268	250,0,0	3	105,175,2982,	0,1421,1742,
chr1	9243476	9252442	linc|3P|XLOC_000125|TCONS_00000759:0.644931|146AA|67AA|	1000	+	9252239	9252442	250,0,0	2	390,991,	0,7975,
chr1	9908375	9910212	linc|3P|XLOC_000132|TCONS_00000798:6.44815|89AA|49AA|	1000	+	9908434	9909483	250,0,0	3	149,106,169,	0,1051,1668,
chr1	10868550	10875715	linc|3P|XLOC_002176|TCONS_00013993:1.13337|118AA|74AA|	1000	-	10868857	10869079	0,0,250	4	2812,195,55,67,	0,4232,4848,7098,
chr1	10872483	10875715	linc|3P|XLOC_002176|TCONS_00013994:0.890365|119AA|67AA|	1000	-	10872893	10875710	0,0,250	3	494,55,67,	0,915,3165,
chr1	12585613	12597016	LongAUGORFlinc|3P|XLOC_000165|TCONS_00001067:0.144312|165AA|157AA|	1000	+	12592788	12593259	250,0,0	3	56,348,8925,	0,1873,2478,
chr1	12585833	12597016	LongAUGORFlinc|3P|XLOC_000165|TCONS_00001068:0.39555|165AA|157AA|	1000	+	12592788	12593259	250,0,0	3	168,348,8925,	0,1653,2258,
chr1	12585833	12597016	LongAUGORFlinc|3P|XLOC_000165|TCONS_00001069:0.556738|165AA|157AA|	1000	+	12592788	12593259	250,0,0	3	210,348,8925,	0,1653,2258,
chr1	12587228	12597016	LongAUGORFlinc|3P|XLOC_000165|TCONS_00001070:0.12721|165AA|157AA|	1000	+	12592788	12593259	250,0,0	2	606,8925,	0,863,
chr1	12587485	12588702	linc|3P|XLOC_000165|TCONS_00001072:0.466435|104AA|53AA|	1000	+	12588191	12588350	250,0,0	2	349,611,	0,606,
chr1	15442447	15478898	LongAUGORFlinc|3P|XLOC_002224|TCONS_00014130:5.42407|138AA|114AA|	1000	-	15445378	15478872	0,0,250	5	1856,578,88,146,112,	0,2375,5020,8276,36339,
chr1	15442447	15479011	LongAUGORFlinc|3P|XLOC_002224|TCONS_00014131:1.32649|170AA|141AA|	1000	-	15444236	15478908	0,0,250	4	1856,88,146,225,	0,5020,8276,36339,
chr1	15442447	15479055	LongAUGORFlinc|3P|XLOC_002224|TCONS_00014132:24.0059|138AA|101AA|	1000	-	15443870	15444173	0,0,250	2	1856,269,	0,36339,
chr1	15442447	15480087	LongAUGORFlinc|3P|XLOC_002224|TCONS_00014133:4.001|190AA|161AA|	1000	-	15447340	15478908	0,0,250	5	1856,315,2242,146,1301,	0,2375,2866,8276,36339,
chr1	15442448	15478960	LongAUGORFlinc|3P|XLOC_002224|TCONS_00014134:0.154602|138AA|120AA|	1000	-	15447189	15478908	0,0,250	6	1855,578,121,88,146,174,	0,2374,4624,5019,8275,36338,
chr1	15566185	15573647	linc|3P|XLOC_002226|TCONS_00014138:0.400468|96AA|95AA|	1000	-	15571970	15572255	0,0,250	2	73,2291,	0,5171,
chr1	15729474	15735929	linc|3P|XLOC_002229|TCONS_00014145:0.516363|117AA|98AA|	1000	-	15732971	15733265	0,0,250	3	4929,102,147,	0,6091,6308,
chr1	15729474	15736022	linc|3P|XLOC_002229|TCONS_00014146:1.20626|117AA|92AA|	1000	-	15731507	15731783	0,0,250	4	2870,71,102,240,	0,4858,6091,6308,
chr1	15729474	15738729	linc|3P|XLOC_002229|TCONS_00014147:0.136367|134AA|92AA|	1000	-	15731507	15731783	0,0,250	3	2870,71,328,	0,4858,8927,
chr1	16123396	16126839	linc|3P|XLOC_002235|TCONS_00014173:0.87535|47AA|23AA|	1000	-	16126635	16126704	0,0,250	2	42,240,	0,3203,
chr1	16787254	16801859	LongAUGORFlinc|3P|XLOC_000211|TCONS_00001368:1.9726|175AA|163AA|	1000	+	16795328	16795817	250,0,0	2	1831,7788,	0,6817,
chr1	16847188	16848303	linc|3P|XLOC_000215|TCONS_00001372:13.9646|53AA|40AA|	1000	+	16848067	16848187	250,0,0	2	94,248,	0,867,
chr1	16847235	16848303	linc|3P|XLOC_000215|TCONS_00001373:6.24973|54AA|40AA|	1000	+	16848067	16848187	250,0,0	2	47,245,	0,823,
chr1	16847373	16848303	linc|3P|XLOC_000215|TCONS_00001374:4.07429|53AA|40AA|	1000	+	16848067	16848187	250,0,0	2	31,245,	0,685,
chr1	16847380	16848264	linc|3P|XLOC_000215|TCONS_00001375:3.91881|65AA|45AA|	1000	+	16847612	16848187	250,0,0	2	238,206,	0,678,
chr1	16847380	16848303	linc|3P|XLOC_000215|TCONS_00001376:1.75862|61AA|40AA|	1000	+	16848067	16848187	250,0,0	2	226,248,	0,675,
chr1	16847380	16848303	linc|3P|XLOC_000215|TCONS_00001377:14.6294|43AA|40AA|	1000	+	16848067	16848187	250,0,0	2	24,248,	0,675,
chr1	16847380	16848303	linc|3P|XLOC_000215|TCONS_00001378:0.748977|65AA|40AA|	1000	+	16848067	16848187	250,0,0	2	238,248,	0,675,
chr1	16858423	16862144	linc|3P|XLOC_002254|TCONS_00014294:1.8355|175AA|66AA|	1000	-	16858431	16858629	0,0,250	2	246,860,	0,2861,
chr1	16859034	16861505	linc|3P|XLOC_002254|TCONS_00014295:0.511347|132AA|91AA|	1000	-	16859169	16861220	0,0,250	3	254,90,349,	0,1587,2122,
chr1	16860380	16862144	linc|3P|XLOC_002254|TCONS_00014296:2.18299|175AA|25AA|	1000	-	16861455	16861530	0,0,250	2	324,1224,	0,540,
chr1	16862254	16864669	LongAUGORFlinc|3P|XLOC_000216|TCONS_00001379:5.4214|135AA|131AA|	1000	+	16862279	16863347	250,0,0	2	365,1375,	0,1040,
chr1	17196253	17198668	LongAUGORFlinc|3P|XLOC_002261|TCONS_00014378:1.44445|135AA|131AA|	1000	-	17197574	17198642	0,0,250	2	1375,365,	0,2050,
chr1	17197439	17200574	LongAUGORFlinc|3P|XLOC_000222|TCONS_00001390:3.56886|181AA|145AA|	1000	+	17198392	17198827	250,0,0	2	2163,357,	0,2778,
chr1	17198752	17200536	linc|3P|XLOC_000222|TCONS_00001391:0.183204|82AA|53AA|	1000	+	17200190	17200349	250,0,0	2	85,349,	0,1435,
chr1	17198778	17200539	LongAUGORFlinc|3P|XLOC_000222|TCONS_00001392:1.34383|175AA|130AA|	1000	+	17199744	17200349	250,0,0	2	1224,322,	0,1439,
chr1	17199533	17200587	linc|3P|XLOC_000222|TCONS_00001393:2.5004|79AA|33AA|	1000	+	17200404	17200503	250,0,0	2	105,370,	0,684,
chr1	17215035	17216144	linc|3P|XLOC_002262|TCONS_00014379:0.148856|162AA|40AA|	1000	-	17215147	17215267	0,0,250	2	242,422,	0,687,
chr1	17215035	17216170	linc|3P|XLOC_002262|TCONS_00014380:1.88052|78AA|40AA|	1000	-	17215147	17215267	0,0,250	2	242,128,	0,1007,
chr1	17215035	17216170	linc|3P|XLOC_002262|TCONS_00014381:4.53309|79AA|40AA|	1000	-	17215147	17215267	0,0,250	2	245,128,	0,1007,
chr1	17215035	17216171	linc|3P|XLOC_002262|TCONS_00014382:3.38579|168AA|46AA|	1000	-	17215147	17215715	0,0,250	2	245,461,	0,675,
chr1	20598360	20601593	linc|3P|XLOC_000256|TCONS_00001611:0.346484|84AA|57AA|	1000	+	20599405	20599576	250,0,0	4	241,750,113,305,	0,992,2421,2928,
chr1	20686293	20755287	linc|3P|XLOC_002289|TCONS_00014602:0.224557|130AA|92AA|	1000	-	20704877	20725149	0,0,250	12	2241,251,144,129,122,54,305,70,53,120,83,211,	0,2343,13794,17580,18510,19172,38682,39679,41134,45774,46386,68783,
chr1	20699433	20704252	LongAUGORFlinc|3P|XLOC_002289|TCONS_00014604:1.65754|180AA|159AA|	1000	-	20699549	20700026	0,0,250	2	798,379,	0,4440,
chr1	20723757	20757727	linc|3P|XLOC_002289|TCONS_00014607:0.1041|94AA|94AA|	1000	-	20724610	20725149	0,0,250	6	961,256,70,120,83,58,	0,1218,2215,8310,8922,33912,
chr1	20724597	20755232	linc|3P|XLOC_002289|TCONS_00014608:0.361143|94AA|94AA|	1000	-	20724610	20725149	0,0,250	5	121,305,120,83,156,	0,378,7470,8082,30479,
chr1	20732067	20755278	linc|3P|XLOC_002289|TCONS_00014610:2.03375|72AA|2AA|	1000	-	20755236	20755242	0,0,250	3	120,83,202,	0,612,23009,
chr1	20805248	20806907	linc|3P|XLOC_002291|TCONS_00014612:1.35715|99AA|39AA|	1000	-	20805664	20805781	0,0,250	2	596,118,	0,1541,
chr1	23606463	23620004	linc|3P|XLOC_002316|TCONS_00014867:2.46007|135AA|91AA|	1000	-	23613490	23613763	0,0,250	2	3143,9517,	0,4024,
chr1	23608314	23610576	linc|3P|XLOC_002316|TCONS_00014868:5.38204|75AA|30AA|	1000	-	23608793	23608883	0,0,250	2	1292,89,	0,2173,
chr1	25039988	25053431	linc|3P|XLOC_000311|TCONS_00001931:0.182976|61AA|50AA|	1000	+	25040227	25040377	250,0,0	2	802,13,	0,13430,
chr1	25051140	25057499	LongAUGORFlinc|3P|XLOC_000312|TCONS_00001932:0.362546|113AA|102AA|	1000	+	25057040	25057346	250,0,0	3	131,126,474,	0,4436,5885,
chr1	25183817	25196350	LongAUGORFlinc|3P|XLOC_000314|TCONS_00001939:0.122657|167AA|127AA|	1000	+	25189702	25191788	250,0,0	3	140,338,4629,	0,5861,7904,
chr1	25436948	25439611	linc|3P|XLOC_002344|TCONS_00015091:0.373268|72AA|36AA|	1000	-	25437247	25439404	0,0,250	2	372,242,	0,2421,
chr1	29459861	29461446	linc|3P|XLOC_000379|TCONS_00002497:0.22352|154AA|46AA|	1000	+	29460574	29460712	250,0,0	2	912,254,	0,1331,
chr1	29460741	29462475	linc|3P|XLOC_000379|TCONS_00002499:0.594891|61AA|44AA|	1000	+	29462280	29462412	250,0,0	2	32,214,	0,1520,
chr1	30175676	30183827	LongAUGORFlinc|3P|XLOC_002397|TCONS_00015495:0.159119|225AA|183AA|	1000	-	30175763	30183689	0,0,250	2	594,180,	0,7971,
chr1	30726192	30734008	LongAUGORFlinc|3P|XLOC_000393|TCONS_00002543:0.241301|151AA|105AA|	1000	+	30733378	30733693	250,0,0	3	119,120,2744,	0,2633,5072,
chr1	31296988	31307469	linc|3P|XLOC_000400|TCONS_00002563:0.495485|107AA|75AA|	1000	+	31302726	31306574	250,0,0	3	232,135,1117,	0,5606,9364,
chr1	31297028	31307469	linc|3P|XLOC_000400|TCONS_00002564:0.419103|159AA|56AA|	1000	+	31307300	31307469	250,0,0	3	192,64,1117,	0,1949,9324,
chr1	31297074	31306693	linc|3P|XLOC_000400|TCONS_00002565:3.65649|101AA|75AA|	1000	+	31302726	31306574	250,0,0	4	146,48,135,341,	0,2377,5520,9278,
chr1	31297521	31306580	linc|3P|XLOC_000400|TCONS_00002566:0.144223|116AA|53AA|	1000	+	31306410	31306569	250,0,0	3	154,64,228,	0,1456,8831,
chr1	31297521	31307469	linc|3P|XLOC_000400|TCONS_00002567:0.211804|96AA|75AA|	1000	+	31302726	31306574	250,0,0	4	154,64,135,1117,	0,1456,5073,8831,
chr1	31302599	31307282	linc|3P|XLOC_000400|TCONS_00002568:1.00962|96AA|75AA|	1000	+	31302726	31306574	250,0,0	2	130,930,	0,3753,
chr1	33183334	33190838	linc|3P|XLOC_002441|TCONS_00015805:0.247628|43AA|25AA|	1000	-	33183542	33190726	0,0,250	2	235,160,	0,7344,
chr1	35313982	35319487	LongAUGORFlinc|3P|XLOC_000451|TCONS_00002908:1.52732|159AA|117AA|	1000	+	35318485	35318836	250,0,0	2	2768,2595,	0,2910,
chr1	35316294	35317156	linc|3P|XLOC_000451|TCONS_00002909:0.899754|72AA|46AA|	1000	+	35316593	35316731	250,0,0	2	456,264,	0,598,
chr1	37920479	37940012	linc|3P|XLOC_002480|TCONS_00016159:0.222277|111AA|80AA|	1000	-	37921190	37921430	0,0,250	2	1034,214,	0,19319,
chr1	37920479	37940012	linc|3P|XLOC_002480|TCONS_00016160:4.49884|128AA|80AA|	1000	-	37921190	37921430	0,0,250	3	1034,93,268,	0,1488,19265,
chr1	37920491	37922049	linc|3P|XLOC_002480|TCONS_00016161:1.39914|128AA|80AA|	1000	-	37921190	37921430	0,0,250	2	1022,82,	0,1476,
chr1	37920514	37939918	linc|3P|XLOC_002480|TCONS_00016162:1.0278|109AA|80AA|	1000	-	37921190	37921430	0,0,250	2	999,174,	0,19230,
chr1	38512769	38585365	EnsShortNonCoding|3P|XLOC_000477|TCONS_00003109:0.23178|173AA|99AA|	1000	+	38571303	38584807	250,0,0	5	517,80,116,121,734,	0,55319,56448,58534,71862,
chr1	38512791	38585365	LongORFEnsShortNonCoding|3P|XLOC_000477|TCONS_00003110:0.473765|204AA|99AA|	1000	+	38571303	38584807	250,0,0	5	495,73,116,121,734,	0,55304,56426,58512,71840,
chr1	38513094	38571415	EnsShortNonCoding|3P|XLOC_000477|TCONS_00003112:3.9162|65AA|37AA|	1000	+	38571303	38571415	250,0,0	4	192,80,116,112,	0,54994,56123,58209,
chr1	38513096	38584697	EnsShortNonCoding|3P|XLOC_000477|TCONS_00003113:0.464251|68AA|62AA|	1000	+	38571303	38584697	250,0,0	5	190,80,116,121,66,	0,54992,56121,58207,71535,
chr1	38548697	38585365	EnsShortNonCoding|3P|XLOC_000477|TCONS_00003114:17.9817|105AA|99AA|	1000	+	38571303	38584807	250,0,0	5	66,80,116,121,734,	0,19391,20520,22606,35934,
chr1	38567980	38569317	linc|3P|XLOC_000477|TCONS_00003115:3.29022|77AA|37AA|	1000	+	38568043	38568154	250,0,0	2	188,100,	0,1237,
chr1	38607364	38628221	linc|3P|XLOC_000479|TCONS_00003117:1.98333|56AA|41AA|	1000	+	38627415	38627993	250,0,0	3	22,131,271,	0,20000,20586,
chr1	38677714	38679106	linc|3P|XLOC_000480|TCONS_00003120:0.746028|91AA|84AA|	1000	+	38677808	38678060	250,0,0	2	465,426,	0,966,
chr1	38940547	38950665	linc|3P|XLOC_000482|TCONS_00003124:0.30301|132AA|79AA|	1000	+	38945005	38945242	250,0,0	2	949,8265,	0,1853,
chr1	38940867	38942156	linc|3P|XLOC_000482|TCONS_00003125:0.940555|62AA|35AA|	1000	+	38941904	38942140	250,0,0	3	629,63,98,	0,997,1191,
chr1	38982841	38989622	linc|3P|XLOC_000483|TCONS_00003127:0.112373|125AA|74AA|	1000	+	38983675	38983897	250,0,0	2	1292,937,	0,5844,
chr1	39325614	39342029	linc|3P|XLOC_000485|TCONS_00003134:34.5504|89AA|26AA|	1000	+	39325803	39325881	250,0,0	2	297,39,	0,16376,
chr1	40265177	40271312	linc|3P|XLOC_000497|TCONS_00003229:0.153723|68AA|55AA|	1000	+	40270682	40270847	250,0,0	2	886,719,	0,5416,
chr1	40267941	40271312	LongAUGORFlinc|3P|XLOC_000497|TCONS_00003230:0.784369|238AA|207AA|	1000	+	40268362	40269506	250,0,0	2	876,1972,	0,1399,
chr1	41708026	41730227	linc|3P|XLOC_000521|TCONS_00003426:2.2963|88AA|67AA|	1000	+	41729674	41730167	250,0,0	4	352,131,268,155,	0,18388,21486,22046,
chr1	41708026	41730227	linc|3P|XLOC_000521|TCONS_00003427:8.01266|88AA|30AA|	1000	+	41730123	41730213	250,0,0	3	352,131,155,	0,18388,22046,
chr1	43241483	43242461	linc|3P|XLOC_002544|TCONS_00016618:2.89101|78AA|35AA|	1000	-	43241834	43242433	0,0,250	2	357,127,	0,851,
chr1	43424703	43450127	linc|3P|XLOC_000535|TCONS_00003527:0.909493|81AA|54AA|	1000	+	43449909	43450071	250,0,0	4	545,146,215,1332,	0,11216,14941,24092,
chr1	43424719	43449029	linc|3P|XLOC_000535|TCONS_00003528:1.81315|81AA|39AA|	1000	+	43439830	43448883	250,0,0	4	529,146,215,234,	0,11200,14925,24076,
chr1	43424774	43442099	LongAUGORFlinc|3P|XLOC_000535|TCONS_00003529:1.03671|152AA|108AA|	1000	+	43440921	43441245	250,0,0	3	474,146,2455,	0,11145,14870,
chr1	47891697	47903006	LongAUGORFlinc|3P|XLOC_002596|TCONS_00017099:0.129896|152AA|137AA|	1000	-	47900026	47901904	0,0,250	3	8616,125,45,	0,10083,11264,
chr1	48156178	48164061	linc|3P|XLOC_002599|TCONS_00017105:0.407816|78AA|77AA|	1000	-	48163705	48163936	0,0,250	2	590,493,	0,7390,
chr1	48159395	48161097	LongAUGORFlinc|3P|XLOC_002600|TCONS_00017106:0.281452|157AA|128AA|	1000	-	48159843	48160823	0,0,250	2	591,515,	0,1187,
chr1	50671755	50688799	linc|3P|XLOC_002609|TCONS_00017169:0.14248|51AA|27AA|	1000	-	50671790	50671871	0,0,250	2	225,25,	0,17019,
chr1	51441253	51479174	LongAUGORFlinc|3P|XLOC_000617|TCONS_00004283:0.791395|159AA|100AA|	1000	+	51442128	51442428	250,0,0	3	2418,119,3995,	0,25869,33926,
chr1	51442716	51443912	linc|3P|XLOC_002615|TCONS_00017192:0.164824|121AA|20AA|	1000	-	51442840	51442900	0,0,250	2	207,259,	0,937,
chr1	51442853	51479174	linc|3P|XLOC_000617|TCONS_00004284:0.111551|152AA|79AA|	1000	+	51478222	51478459	250,0,0	2	818,3995,	0,32326,
chr1	51443232	51479174	linc|3P|XLOC_000617|TCONS_00004285:3.17266|153AA|79AA|	1000	+	51478222	51478459	250,0,0	3	439,101,3995,	0,23908,31947,
chr1	51983980	52026633	linc|3P|XLOC_000625|TCONS_00004301:5.74783|60AA|0AA|	1000	+	0	0	250,0,0	2	175,80,	0,42573,
chr1	53793904	53805525	LongAUGORFlinc|3P|XLOC_000646|TCONS_00004435:0.774051|145AA|129AA|	1000	+	53802580	53802967	250,0,0	3	143,84,3684,	0,2935,7937,
chr1	53797877	53833920	LongAUGORFlinc|3P|XLOC_002636|TCONS_00017397:0.411027|190AA|101AA|	1000	-	53798670	53832733	0,0,250	3	969,343,243,	0,34729,35800,
chr1	53798052	53812604	linc|3P|XLOC_002636|TCONS_00017398:0.85982|89AA|70AA|	1000	-	53798670	53806431	0,0,250	4	794,48,131,34,	0,8345,10474,14518,
chr1	53829591	53833917	LongAUGORFlinc|3P|XLOC_002636|TCONS_00017401:2.4543|142AA|111AA|	1000	-	53831431	53831764	0,0,250	2	3358,240,	0,4086,
chr1	53832339	53833917	linc|3P|XLOC_002636|TCONS_00017402:0.88775|132AA|46AA|	1000	-	53832620	53832758	0,0,250	2	610,240,	0,1338,
chr1	53918321	53930996	LongAUGORFlinc|3P|XLOC_002639|TCONS_00017405:0.216645|146AA|134AA|	1000	-	53919179	53930869	0,0,250	2	1220,167,	0,12508,
chr1	55353061	55356178	linc|3P|XLOC_000664|TCONS_00004546:0.523081|119AA|45AA|	1000	+	55355175	55355310	250,0,0	2	395,2006,	0,1111,
chr1	55353235	55354391	linc|3P|XLOC_000664|TCONS_00004547:2.51055|61AA|38AA|	1000	+	55354231	55354345	250,0,0	2	221,219,	0,937,
chr1	55353235	55356178	linc|3P|XLOC_000664|TCONS_00004548:0.617301|163AA|88AA|	1000	+	55353870	55354134	250,0,0	2	221,2645,	0,298,
chr1	55353399	55354336	linc|3P|XLOC_000664|TCONS_00004549:1.14856|84AA|35AA|	1000	+	55354231	55354336	250,0,0	2	250,164,	0,773,
chr1	55353400	55354523	linc|3P|XLOC_000664|TCONS_00004550:1.07874|69AA|39AA|	1000	+	55353569	55354217	250,0,0	3	56,108,351,	0,133,772,
chr1	59347965	59369348	linc|3P|XLOC_002680|TCONS_00017684:0.144712|101AA|78AA|	1000	-	59349061	59349295	0,0,250	5	1441,60,165,93,109,	0,6855,13551,14704,21274,
chr1	59347965	59369803	linc|3P|XLOC_002680|TCONS_00017685:0.678371|170AA|78AA|	1000	-	59349061	59349295	0,0,250	4	1441,60,165,564,	0,6855,13551,21274,
chr1	59347965	59495560	linc|3P|XLOC_002680|TCONS_00017686:0.723626|101AA|78AA|	1000	-	59349061	59349295	0,0,250	7	1441,60,165,72,85,72,193,	0,6855,13551,29680,129671,130612,147402,
chr1	59348539	59362337	linc|3P|XLOC_002680|TCONS_00017687:2.77326|101AA|78AA|	1000	-	59349061	59349295	0,0,250	4	867,60,165,119,	0,6281,12977,13679,
chr1	59361516	59362375	linc|3P|XLOC_002680|TCONS_00017688:1.09368|47AA|38AA|	1000	-	59361516	59361631	0,0,250	2	165,54,	0,805,
chr1	59597608	59612564	linc|3P|XLOC_002684|TCONS_00017694:2.07476|108AA|79AA|	1000	-	59598032	59598269	0,0,250	3	810,75,217,	0,1319,14739,
chr1	59597608	59668934	linc|3P|XLOC_002684|TCONS_00017695:0.886898|93AA|79AA|	1000	-	59598032	59598269	0,0,250	3	810,100,168,	0,1294,71158,
chr1	59597609	59612479	linc|3P|XLOC_002684|TCONS_00017696:4.54299|93AA|79AA|	1000	-	59598032	59598269	0,0,250	3	809,100,132,	0,1293,14738,
chr1	59598185	59664293	linc|3P|XLOC_002684|TCONS_00017697:0.62747|109AA|85AA|	1000	-	59598383	59663974	0,0,250	3	233,100,439,	0,717,65669,
chr1	59754721	59761778	LongAUGORFlinc|3P|XLOC_002686|TCONS_00017699:0.199589|131AA|103AA|	1000	-	59756477	59756786	0,0,250	3	2517,58,998,	0,4283,6059,
chr1	59754721	59762197	LongAUGORFlinc|3P|XLOC_002686|TCONS_00017700:0.214354|129AA|103AA|	1000	-	59756477	59756786	0,0,250	3	2319,656,656,	0,6059,6820,
chr1	59754721	59762232	LongAUGORFlinc|3P|XLOC_002686|TCONS_00017701:0.289249|129AA|103AA|	1000	-	59756477	59756786	0,0,250	4	2319,58,159,192,	0,4283,6059,7319,
chr1	59754721	59762232	LongAUGORFlinc|3P|XLOC_002686|TCONS_00017702:0.117136|129AA|103AA|	1000	-	59756477	59756786	0,0,250	4	2319,58,656,691,	0,4283,6059,6820,
chr1	59760339	59762176	linc|3P|XLOC_002686|TCONS_00017703:0.505786|88AA|79AA|	1000	-	59760511	59760748	0,0,250	2	1097,635,	0,1202,
chr1	59760541	59761578	linc|3P|XLOC_002686|TCONS_00017704:0.387337|78AA|69AA|	1000	-	59760541	59760748	0,0,250	2	395,37,	0,1000,
chr1	59761065	59761673	linc|3P|XLOC_002686|TCONS_00017706:0.166332|58AA|24AA|	1000	-	59761257	59761329	0,0,250	2	371,132,	0,476,
chr1	60989286	61088212	linc|3P|XLOC_002694|TCONS_00017730:0.462896|142AA|82AA|	1000	-	61005986	61053720	0,0,250	8	492,331,185,115,126,836,124,44,	0,5304,16634,18682,64422,71923,76512,98882,
chr1	60992324	60994723	linc|3P|XLOC_002694|TCONS_00017731:0.83355|74AA|50AA|	1000	-	60992789	60992939	0,0,250	2	680,133,	0,2266,
chr1	61005920	61088212	linc|3P|XLOC_002694|TCONS_00017732:0.168869|98AA|50AA|	1000	-	61005986	61007999	0,0,250	7	185,115,74,126,836,124,44,	0,2048,33089,47788,55289,59878,82248,
chr1	61005920	61106163	linc|3P|XLOC_002694|TCONS_00017733:0.194111|98AA|71AA|	1000	-	61065820	61105793	0,0,250	8	185,115,74,126,836,124,116,220,	0,2048,33089,47788,55289,59878,99762,100023,
chr1	61020203	61088367	linc|3P|XLOC_002694|TCONS_00017734:0.237265|98AA|47AA|	1000	-	61061293	61061434	0,0,250	6	37,76,126,836,124,199,	0,18806,33505,41006,45595,67965,
chr1	61033993	61088212	linc|3P|XLOC_002694|TCONS_00017735:0.271111|98AA|71AA|	1000	-	61034004	61034217	0,0,250	6	786,76,126,836,124,44,	0,5016,19715,27216,31805,54175,
chr1	61033993	61106173	linc|3P|XLOC_002694|TCONS_00017736:0.244957|98AA|71AA|	1000	-	61065820	61105793	0,0,250	7	786,78,126,836,124,116,230,	0,5016,19715,27216,31805,71689,71950,
chr1	61045439	61106227	linc|3P|XLOC_002694|TCONS_00017737:0.188152|98AA|71AA|	1000	-	61065820	61105793	0,0,250	6	687,126,836,124,116,284,	0,8269,15770,20359,60243,60504,
chr1	61053728	61088212	linc|3P|XLOC_002694|TCONS_00017738:0.124775|98AA|47AA|	1000	-	61061293	61061434	0,0,250	4	106,836,124,44,	0,7481,12070,34440,
chr1	63154152	63176365	LongAUGORFlinc|3P|XLOC_000711|TCONS_00004763:0.152521|151AA|150AA|	1000	+	63175913	63176365	250,0,0	2	171,1057,	0,21156,
chr1	63154152	63180025	LongAUGORFlinc|3P|XLOC_000711|TCONS_00004764:0.495033|170AA|169AA|	1000	+	63175913	63176420	250,0,0	2	171,4717,	0,21156,
chr1	63196157	63214716	linc|3P|XLOC_000712|TCONS_00004765:0.798037|75AA|58AA|	1000	+	63213441	63213615	250,0,0	2	60,1309,	0,17250,
chr1	63441616	63451109	linc|3P|XLOC_002704|TCONS_00017800:0.171178|65AA|42AA|	1000	-	63441743	63441869	0,0,250	2	266,494,	0,8999,
chr1	63466739	63489118	LongAUGORFlinc|3P|XLOC_002705|TCONS_00017804:0.149492|155AA|154AA|	1000	-	63469956	63470418	0,0,250	6	721,9403,95,84,600,1479,	0,814,11307,15593,16490,20900,
chr1	63531858	63544932	linc|3P|XLOC_002706|TCONS_00017805:0.288139|98AA|70AA|	1000	-	63532037	63533353	0,0,250	4	262,535,101,362,	0,1368,2249,12712,
chr1	63624706	63626081	linc|3P|XLOC_002707|TCONS_00017806:0.185667|81AA|51AA|	1000	-	63624857	63625900	0,0,250	2	235,250,	0,1125,
chr1	63624753	63782901	linc|3P|XLOC_002707|TCONS_00017807:2.10032|123AA|92AA|	1000	-	63656143	63664610	0,0,250	12	188,102,162,136,112,273,85,305,66,52,139,173,	0,1078,2321,3464,5161,11069,31357,39633,98902,145612,156866,157975,
chr1	63655659	63782901	linc|3P|XLOC_002707|TCONS_00017809:0.110997|123AA|92AA|	1000	-	63656143	63664610	0,0,250	6	536,305,66,52,139,173,	0,8727,67996,114706,125960,127069,
chr1	63662011	63664798	linc|3P|XLOC_000718|TCONS_00004788:0.78342|93AA|50AA|	1000	+	63664597	63664747	250,0,0	2	107,696,	0,2091,
chr1	63786554	63787200	linc|3P|XLOC_002709|TCONS_00017811:0.322506|100AA|58AA|	1000	-	63786715	63787065	0,0,250	2	307,163,	0,483,
chr1	63786554	63788107	linc|3P|XLOC_002709|TCONS_00017812:0.552828|134AA|58AA|	1000	-	63786715	63787065	0,0,250	4	307,97,416,121,	0,483,781,1432,
chr1	63786554	63788129	linc|3P|XLOC_002709|TCONS_00017813:1.40718|135AA|58AA|	1000	-	63786715	63787065	0,0,250	3	307,714,143,	0,483,1432,
chr1	63786554	63788129	linc|3P|XLOC_002709|TCONS_00017814:0.593288|140AA|58AA|	1000	-	63786715	63787065	0,0,250	3	307,97,143,	0,483,1432,
chr1	65513453	65524164	LongAUGORFEnsShortNonCoding|3P|XLOC_002713|TCONS_00017877:1.86476|111AA|106AA|	1000	-	65522106	65522424	0,0,250	2	1154,3975,	0,6736,
chr1	66508182	66516401	linc|3P|XLOC_002716|TCONS_00017882:0.276654|72AA|72AA|	1000	-	66508182	66508398	0,0,250	3	232,36,188,	0,3726,8031,
chr1	71172135	71252149	linc|3P|XLOC_000767|TCONS_00005125:0.151549|84AA|82AA|	1000	+	71251145	71251391	250,0,0	7	79,254,50,75,179,166,1281,	0,1275,2268,5604,6676,71077,78733,
chr1	71226072	71252214	linc|3P|XLOC_000767|TCONS_00005126:3.01251|84AA|82AA|	1000	+	71251145	71251391	250,0,0	2	79,1346,	0,24796,
chr1	71547006	71703406	linc|3P|XLOC_000771|TCONS_00005133:1.95872|68AA|47AA|	1000	+	71702929	71703070	250,0,0	4	90,41,58,594,	0,10340,141733,155806,
chr1	71547006	71873407	linc|3P|XLOC_000771|TCONS_00005134:0.371353|66AA|61AA|	1000	+	71867460	71873308	250,0,0	7	90,41,58,34,157,76,104,	0,10340,141733,286731,320399,321172,326297,
chr1	71547006	71929184	linc|3P|XLOC_000771|TCONS_00005135:1.1366|57AA|48AA|	1000	+	71867460	71929055	250,0,0	6	90,41,58,34,157,171,	0,10340,141733,286731,320399,382007,
chr1	71547006	71936258	linc|3P|XLOC_000771|TCONS_00005136:0.21976|73AA|68AA|	1000	+	71935630	71935834	250,0,0	6	90,41,66,157,195,2292,	0,10340,155806,320399,382007,386960,
chr1	71558812	71702881	linc|3P|XLOC_000771|TCONS_00005138:2.0392|42AA|22AA|	1000	+	71688761	71702842	250,0,0	3	122,58,69,	0,129927,144000,
chr1	71558812	71733913	linc|3P|XLOC_000771|TCONS_00005139:0.347859|60AA|34AA|	1000	+	71733810	71733913	250,0,0	4	122,58,66,326,	0,129927,144000,174775,
chr1	71867529	71873407	linc|3P|XLOC_000771|TCONS_00005141:5.16923|38AA|12AA|	1000	+	71868192	71868228	250,0,0	3	33,76,104,	0,649,5774,
chr1	72748709	73137920	LongAUGORFlinc|3P|XLOC_000773|TCONS_00005142:0.155431|153AA|110AA|	1000	+	73135130	73135460	250,0,0	6	379,188,126,128,40,3343,	0,272184,274834,365181,371966,385868,
chr1	72748709	73137920	LongAUGORFlinc|3P|XLOC_000773|TCONS_00005143:0.421086|166AA|110AA|	1000	+	73135130	73135460	250,0,0	7	379,48,188,126,128,40,3343,	0,250737,272184,274834,365181,371966,385868,
chr1	73020892	73023568	linc|3P|XLOC_000773|TCONS_00005145:3.35784|71AA|15AA|	1000	+	73021061	73023568	250,0,0	2	189,25,	0,2651,
chr1	75593514	75598743	linc|3P|XLOC_002761|TCONS_00018106:0.173446|71AA|28AA|	1000	-	75593537	75593621	0,0,250	2	424,246,	0,4983,
chr1	76477008	76485041	linc|3P|XLOC_000787|TCONS_00005258:3.93413|92AA|43AA|	1000	+	76484869	76484998	250,0,0	3	75,71,223,	0,1936,7810,
chr1	81734473	81735227	linc|3P|XLOC_002789|TCONS_00018235:0.114173|70AA|34AA|	1000	-	81734557	81734659	0,0,250	2	195,399,	0,355,
chr1	84542061	84543595	linc|3P|XLOC_002799|TCONS_00018276:2.29586|72AA|50AA|	1000	-	84542202	84542352	0,0,250	2	1264,32,	0,1502,
chr1	85051577	85053937	LongAUGORFlinc|3P|XLOC_000823|TCONS_00005512:0.137548|155AA|141AA|	1000	+	85052968	85053391	250,0,0	2	57,1243,	0,1117,
chr1	85062132	85086749	linc|3P|XLOC_002805|TCONS_00018292:0.391919|114AA|33AA|	1000	-	85062205	85063717	0,0,250	4	86,148,149,310,	0,1499,22283,24307,
chr1	85079754	85086497	linc|3P|XLOC_002805|TCONS_00018294:0.290161|89AA|72AA|	1000	-	85079794	85080010	0,0,250	3	596,152,58,	0,4661,6685,
chr1	85079754	85086673	linc|3P|XLOC_002805|TCONS_00018296:0.497151|89AA|72AA|	1000	-	85079794	85080010	0,0,250	3	596,149,234,	0,4661,6685,
chr1	86081921	86094264	linc|3P|XLOC_000831|TCONS_00005532:0.226021|69AA|52AA|	1000	+	86081936	86093414	250,0,0	2	60,961,	0,11382,
chr1	86093301	86094050	linc|3P|XLOC_000831|TCONS_00005533:0.291531|46AA|39AA|	1000	+	86093893	86094010	250,0,0	2	190,247,	0,502,
chr1	87162610	87170168	LongAUGORFlinc|3P|XLOC_002824|TCONS_00018485:0.486958|154AA|150AA|	1000	-	87164330	87164780	0,0,250	3	306,5786,879,	0,771,6679,
chr1	87163086	87170167	linc|3P|XLOC_002824|TCONS_00018487:0.18691|113AA|58AA|	1000	-	87163240	87163414	0,0,250	2	359,817,	0,6264,
chr1	87163086	87170168	LongAUGORFlinc|3P|XLOC_002824|TCONS_00018488:0.633665|154AA|150AA|	1000	-	87164330	87164780	0,0,250	2	6081,879,	0,6203,
chr1	87853166	87865629	linc|3P|XLOC_000843|TCONS_00005583:0.135387|95AA|88AA|	1000	+	87862032	87864574	250,0,0	4	143,97,297,1222,	0,7044,8666,11241,
chr1	87857637	87898149	linc|3P|XLOC_000843|TCONS_00005585:0.141942|95AA|88AA|	1000	+	87862032	87864574	250,0,0	6	25,105,294,323,188,77,	0,2565,4198,6770,38289,40435,
chr1	88287674	88292489	linc|3P|XLOC_002832|TCONS_00018511:0.690309|68AA|66AA|	1000	-	88292091	88292289	0,0,250	2	149,402,	0,4413,
chr1	88928564	88932782	LongAUGORFlinc|3P|XLOC_000849|TCONS_00005592:0.170617|140AA|119AA|	1000	+	88928941	88930767	250,0,0	2	502,2247,	0,1971,
chr1	88928657	88931553	LongAUGORFlinc|3P|XLOC_000849|TCONS_00005593:0.221096|140AA|119AA|	1000	+	88928941	88930767	250,0,0	2	409,1018,	0,1878,
chr1	88928657	88932782	linc|3P|XLOC_000849|TCONS_00005594:0.361595|99AA|85AA|	1000	+	88930512	88930767	250,0,0	2	409,3171,	0,954,
chr1	88928735	88929762	linc|3P|XLOC_000849|TCONS_00005595:0.133017|71AA|56AA|	1000	+	88928765	88928933	250,0,0	2	331,151,	0,876,
chr1	89003195	89150635	LongAUGORFlinc|3P|XLOC_002837|TCONS_00018520:0.10225|123AA|114AA|	1000	-	89004116	89004458	0,0,250	5	3147,145,209,50,89,	0,19391,32474,33297,147351,
chr1	89005985	89150635	linc|3P|XLOC_002837|TCONS_00018522:0.438214|95AA|51AA|	1000	-	89006277	89022674	0,0,250	5	357,145,209,50,89,	0,16601,29684,30507,144561,
chr1	90076597	90098492	linc|3P|XLOC_002846|TCONS_00018601:0.494633|121AA|29AA|	1000	-	90097679	90097766	0,0,250	3	133,194,277,	0,20977,21618,
chr1	90076597	90098553	linc|3P|XLOC_002846|TCONS_00018602:0.33333|127AA|29AA|	1000	-	90097679	90097766	0,0,250	3	133,190,338,	0,20981,21618,
chr1	90086215	90098574	linc|3P|XLOC_002846|TCONS_00018603:0.493135|127AA|29AA|	1000	-	90097679	90097766	0,0,250	3	131,190,359,	0,11363,12000,
chr1	90086313	90098492	linc|3P|XLOC_002846|TCONS_00018604:0.933142|121AA|29AA|	1000	-	90097679	90097766	0,0,250	3	33,194,277,	0,11261,11902,
chr1	90090407	90098453	linc|3P|XLOC_002846|TCONS_00018605:3.9478|108AA|66AA|	1000	-	90090571	90097579	0,0,250	3	357,194,238,	0,7167,7808,
chr1	90091480	90098492	linc|3P|XLOC_002846|TCONS_00018606:1.734|121AA|37AA|	1000	-	90091513	90091624	0,0,250	3	905,194,277,	0,6094,6735,
chr1	90091546	90098507	linc|3P|XLOC_002846|TCONS_00018607:1.12136|126AA|29AA|	1000	-	90097679	90097766	0,0,250	3	839,190,292,	0,6032,6669,
chr1	90097403	90098507	linc|3P|XLOC_002846|TCONS_00018608:4.53227|126AA|40AA|	1000	-	90097459	90097579	0,0,250	2	365,292,	0,812,
chr1	90411873	90421152	linc|3P|XLOC_000864|TCONS_00005656:0.292184|64AA|57AA|	1000	+	90420562	90420733	250,0,0	2	159,1056,	0,8223,
chr1	90511554	90512628	linc|3P|XLOC_000866|TCONS_00005673:0.21291|92AA|73AA|	1000	+	90511579	90511798	250,0,0	2	377,304,	0,770,
chr1	91248094	91301414	linc|3P|XLOC_002855|TCONS_00018621:0.251636|86AA|74AA|	1000	-	91248783	91254979	0,0,250	4	886,90,267,32,	0,6860,49392,53288,
chr1	91248094	91317232	linc|3P|XLOC_002855|TCONS_00018622:2.45474|86AA|74AA|	1000	-	91248783	91254979	0,0,250	3	886,90,193,	0,6860,68945,
chr1	91248094	91317317	linc|3P|XLOC_002855|TCONS_00018623:1.6095|96AA|87AA|	1000	-	91297742	91317289	0,0,250	4	886,90,267,278,	0,6860,49392,68945,
chr1	91248546	91255092	linc|3P|XLOC_002855|TCONS_00018624:12.5924|83AA|74AA|	1000	-	91248783	91254979	0,0,250	2	434,138,	0,6408,
chr1	91295103	91301718	linc|3P|XLOC_002855|TCONS_00018625:3.36718|115AA|94AA|	1000	-	91297145	91297427	0,0,250	2	2650,336,	0,6279,
chr1	91295103	91317175	linc|3P|XLOC_002855|TCONS_00018626:0.997063|96AA|94AA|	1000	-	91297145	91297427	0,0,250	2	2650,136,	0,21936,
chr1	91297425	91317207	linc|3P|XLOC_002855|TCONS_00018627:1.96577|81AA|27AA|	1000	-	91297742	91303176	0,0,250	3	328,216,168,	0,5681,19614,
chr1	91302831	91317317	LongAUGORFlinc|3P|XLOC_002855|TCONS_00018628:0.515799|118AA|109AA|	1000	-	91303245	91317289	0,0,250	2	491,278,	0,14208,
chr1	91626346	91643847	linc|3P|XLOC_000870|TCONS_00005685:0.169565|88AA|65AA|	1000	+	91641685	91641880	250,0,0	2	446,2499,	0,15002,
chr1	91639938	91643847	linc|3P|XLOC_000870|TCONS_00005686:0.279479|88AA|68AA|	1000	+	91640332	91640536	250,0,0	2	1274,2499,	0,1410,
chr1	92032744	92035439	linc|3P|XLOC_002860|TCONS_00018683:0.220489|112AA|65AA|	1000	-	92033220	92033415	0,0,250	2	981,470,	0,2225,
chr1	92491578	92495618	linc|3P|XLOC_002862|TCONS_00018705:1.90199|141AA|84AA|	1000	-	92492666	92495078	0,0,250	2	1183,697,	0,3343,
chr1	94217309	94241000	LongAUGORFlinc|3P|XLOC_002869|TCONS_00018785:0.146699|111AA|101AA|	1000	-	94218054	94218357	0,0,250	2	2593,248,	0,23443,
chr1	94218479	94241000	linc|3P|XLOC_002869|TCONS_00018786:0.827265|89AA|83AA|	1000	-	94218981	94219230	0,0,250	2	1423,248,	0,22273,
chr1	94713463	94715048	linc|3P|XLOC_000887|TCONS_00005827:8.31379|34AA|0AA|	1000	+	0	0	250,0,0	2	132,80,	0,1505,
chr1	94792783	94800746	linc|3P|XLOC_000888|TCONS_00005828:1.42363|99AA|31AA|	1000	+	94800147	94800240	250,0,0	4	57,101,184,24,	0,6081,7284,7939,
chr1	94798822	94800404	linc|3P|XLOC_000888|TCONS_00005831:0.847362|103AA|31AA|	1000	+	94800147	94800240	250,0,0	2	143,337,	0,1245,
chr1	94798874	94808287	linc|3P|XLOC_000888|TCONS_00005832:3.00034|103AA|31AA|	1000	+	94800147	94800240	250,0,0	3	91,287,27,	0,1193,9386,
chr1	95007558	95012382	linc|3P|XLOC_000890|TCONS_00005845:1.28551|100AA|65AA|	1000	+	95007800	95007995	250,0,0	2	2169,75,	0,4749,
chr1	95007607	95008571	linc|3P|XLOC_000890|TCONS_00005846:1.86806|83AA|40AA|	1000	+	95008323	95008443	250,0,0	2	42,557,	0,407,
chr1	95028736	95155896	linc|3P|XLOC_000891|TCONS_00005847:0.134155|110AA|64AA|	1000	+	95154520	95154712	250,0,0	3	433,100,2448,	0,72610,124712,
chr1	95028830	95102536	linc|3P|XLOC_000891|TCONS_00005848:0.621827|44AA|40AA|	1000	+	95028998	95029118	250,0,0	3	339,91,57,	0,72516,73649,
chr1	95064906	95102536	linc|3P|XLOC_000891|TCONS_00005849:3.63199|70AA|23AA|	1000	+	95101418	95102529	250,0,0	3	124,91,57,	0,36440,37573,
chr1	95064946	95099650	LongAUGORFlinc|3P|XLOC_000891|TCONS_00005850:0.373036|114AA|110AA|	1000	+	95095075	95095405	250,0,0	2	84,4832,	0,29872,
chr1	95081906	95090158	LongAUGORFlinc|3P|XLOC_002877|TCONS_00018848:0.496871|165AA|127AA|	1000	-	95082468	95088386	0,0,250	4	721,110,182,1132,	0,4280,6368,7120,
chr1	95081906	95090158	LongAUGORFlinc|3P|XLOC_002877|TCONS_00018849:0.367486|186AA|182AA|	1000	-	95082468	95088551	0,0,250	3	721,110,1884,	0,4280,6368,
chr1	95081906	95171735	LongAUGORFlinc|3P|XLOC_002877|TCONS_00018850:0.473189|175AA|142AA|	1000	-	95082584	95088657	0,0,250	5	721,1891,183,119,35,	0,6368,63074,89088,89794,
chr1	95081906	95285834	LongAUGORFlinc|3P|XLOC_002877|TCONS_00018851:0.305551|173AA|140AA|	1000	-	95087475	95088657	0,0,250	10	721,1326,1891,183,119,180,146,156,89,323,	0,4280,6368,63074,89088,115907,125918,127487,153874,203605,
chr1	95081906	95285834	LongAUGORFlinc|3P|XLOC_002877|TCONS_00018853:0.268133|175AA|142AA|	1000	-	95082584	95088657	0,0,250	5	721,1891,54,183,323,	0,6368,17466,63074,203605,
chr1	95081952	95086543	linc|3P|XLOC_002877|TCONS_00018855:0.175639|102AA|53AA|	1000	-	95082442	95082601	0,0,250	2	675,357,	0,4234,
chr1	95082301	95088440	linc|3P|XLOC_002877|TCONS_00018856:0.757926|86AA|75AA|	1000	-	95082468	95088340	0,0,250	2	326,166,	0,5973,
chr1	95086706	95089740	LongAUGORFlinc|3P|XLOC_002877|TCONS_00018857:0.115709|173AA|140AA|	1000	-	95087475	95088657	0,0,250	2	806,1466,	0,1568,
chr1	95091300	95098288	LongAUGORFlinc|3P|XLOC_002878|TCONS_00018858:0.215429|128AA|121AA|	1000	-	95095034	95095471	0,0,250	2	3742,3172,	0,3816,
chr1	95099371	95145877	linc|3P|XLOC_002877|TCONS_00018859:0.341036|64AA|60AA|	1000	-	95145261	95145441	0,0,250	2	55,897,	0,45609,
chr1	95103971	95171735	linc|3P|XLOC_002877|TCONS_00018860:1.83813|61AA|27AA|	1000	-	95145157	95171069	0,0,250	4	143,183,119,35,	0,41009,67023,67729,
chr1	95103971	95285834	linc|3P|XLOC_002877|TCONS_00018861:0.211973|80AA|63AA|	1000	-	95145157	95197877	0,0,250	7	143,183,119,180,150,156,323,	0,41009,67023,93842,103853,105422,181540,
chr1	95103971	95285834	linc|3P|XLOC_002877|TCONS_00018862:1.09791|80AA|42AA|	1000	-	95285650	95285776	0,0,250	4	143,183,180,323,	0,41009,93842,181540,
chr1	95103971	95285834	linc|3P|XLOC_002877|TCONS_00018863:1.22868|80AA|42AA|	1000	-	95285650	95285776	0,0,250	3	143,183,323,	0,41009,181540,
chr1	95104016	95285652	linc|3P|XLOC_002877|TCONS_00018864:0.58282|74AA|34AA|	1000	-	95145125	95197877	0,0,250	5	98,183,180,146,141,	0,40964,93797,103808,181495,
chr1	95104055	95145166	linc|3P|XLOC_002877|TCONS_00018865:3.71202|38AA|15AA|	1000	-	95145029	95145074	0,0,250	2	59,186,	0,40925,
chr1	95123089	95171735	linc|3P|XLOC_002877|TCONS_00018866:3.58225|84AA|27AA|	1000	-	95145157	95171069	0,0,250	4	519,183,119,35,	0,21891,47905,48611,
chr1	95123089	95171735	linc|3P|XLOC_002877|TCONS_00018867:1.11433|85AA|27AA|	1000	-	95145157	95171069	0,0,250	4	522,183,119,35,	0,21891,47905,48611,
chr1	95123089	95285834	linc|3P|XLOC_002877|TCONS_00018868:0.314437|85AA|42AA|	1000	-	95285650	95285776	0,0,250	3	522,183,323,	0,21891,162422,
chr1	95123089	95285834	linc|3P|XLOC_002877|TCONS_00018869:0.194878|84AA|63AA|	1000	-	95145157	95197877	0,0,250	7	519,183,119,180,150,156,323,	0,21891,47905,74724,84735,86304,162422,
chr1	95123089	95285834	linc|3P|XLOC_002877|TCONS_00018870:0.488764|85AA|42AA|	1000	-	95285650	95285776	0,0,250	6	522,183,180,146,156,323,	0,21891,74724,84735,86304,162422,
chr1	95123089	95285834	linc|3P|XLOC_002877|TCONS_00018871:0.389029|85AA|63AA|	1000	-	95145157	95197877	0,0,250	7	522,183,119,180,146,156,323,	0,21891,47905,74724,84735,86304,162422,
chr1	95123089	95285834	linc|3P|XLOC_002877|TCONS_00018872:0.441492|85AA|42AA|	1000	-	95285650	95285776	0,0,250	5	522,183,180,146,323,	0,21891,74724,84735,162422,
chr1	95123089	95285834	linc|3P|XLOC_002877|TCONS_00018873:0.335736|85AA|83AA|	1000	-	95208093	95209450	0,0,250	6	522,183,180,461,156,323,	0,21891,74724,84735,86304,162422,
chr1	95123089	95285834	linc|3P|XLOC_002877|TCONS_00018874:0.997227|85AA|63AA|	1000	-	95145157	95197877	0,0,250	5	522,183,119,180,323,	0,21891,47905,74724,162422,
chr1	95123431	95171013	linc|3P|XLOC_002877|TCONS_00018875:0.535791|77AA|15AA|	1000	-	95145029	95145074	0,0,250	3	177,183,19,	0,21549,47563,
chr1	95134358	95285834	linc|3P|XLOC_002877|TCONS_00018877:0.647141|80AA|42AA|	1000	-	95285650	95285776	0,0,250	3	1295,183,323,	0,10622,151153,
chr1	95143553	95155440	linc|3P|XLOC_000891|TCONS_00005851:0.146737|110AA|64AA|	1000	+	95154520	95154712	250,0,0	3	26,161,1992,	0,5462,9895,
chr1	95144636	95171735	linc|3P|XLOC_002877|TCONS_00018882:0.402026|53AA|37AA|	1000	-	95144822	95144933	0,0,250	3	527,119,35,	0,26358,27064,
chr1	95144980	95285766	linc|3P|XLOC_002877|TCONS_00018883:1.99716|58AA|23AA|	1000	-	95285591	95285660	0,0,250	2	183,255,	0,140531,
chr1	95145056	95208023	linc|3P|XLOC_002877|TCONS_00018884:3.4267|74AA|34AA|	1000	-	95145125	95197877	0,0,250	3	107,180,199,	0,52757,62768,
chr1	95148856	95153875	linc|3P|XLOC_000891|TCONS_00005852:0.962411|112AA|26AA|	1000	+	95153591	95153669	250,0,0	2	320,427,	0,4592,
chr1	95149855	95153875	LongAUGORFlinc|3P|XLOC_000891|TCONS_00005853:0.58518|123AA|118AA|	1000	+	95150164	95150518	250,0,0	2	764,427,	0,3593,
chr1	95170994	95285775	linc|3P|XLOC_002877|TCONS_00018885:0.416163|74AA|61AA|	1000	-	95170994	95197877	0,0,250	5	119,180,150,156,264,	0,26819,36830,38399,114517,
chr1	95187174	95209119	linc|3P|XLOC_002877|TCONS_00018887:0.425847|84AA|57AA|	1000	-	95208098	95208269	0,0,250	3	85,180,1295,	0,10639,20650,
chr1	95197688	95208051	linc|3P|XLOC_002877|TCONS_00018888:0.429162|74AA|24AA|	1000	-	95207953	95208025	0,0,250	2	305,227,	0,10136,
chr1	95197965	95285744	linc|3P|XLOC_002877|TCONS_00018889:7.05723|50AA|23AA|	1000	-	95285591	95285660	0,0,250	2	28,233,	0,87546,
chr1	95235817	95285737	linc|3P|XLOC_002877|TCONS_00018890:6.80296|63AA|23AA|	1000	-	95285591	95285660	0,0,250	2	52,226,	0,49694,
chr1	95613465	95699538	linc|3P|XLOC_002882|TCONS_00018909:0.480563|118AA|43AA|	1000	-	95613711	95613840	0,0,250	5	627,180,116,146,283,	0,17109,26156,73776,85790,
chr1	95613465	95699538	linc|3P|XLOC_002882|TCONS_00018910:0.603219|118AA|43AA|	1000	-	95613711	95613840	0,0,250	6	627,180,116,38,146,283,	0,17109,26156,57186,73776,85790,
chr1	95613465	95699574	linc|3P|XLOC_002882|TCONS_00018911:0.540275|118AA|43AA|	1000	-	95613711	95613840	0,0,250	5	627,180,38,146,319,	0,17109,57186,73776,85790,
chr1	95639679	95699535	linc|3P|XLOC_002882|TCONS_00018918:1.70093|70AA|19AA|	1000	-	95687329	95687386	0,0,250	4	58,38,146,280,	0,30972,47562,59576,
chr1	95776483	95783819	linc|3P|XLOC_002884|TCONS_00018921:25.4174|83AA|80AA|	1000	-	95776577	95783771	0,0,250	2	266,116,	0,7220,
chr1	95781344	95783539	linc|3P|XLOC_002884|TCONS_00018922:0.958518|68AA|55AA|	1000	-	95781359	95781524	0,0,250	3	186,56,73,	0,1093,2122,
chr1	95781383	95783970	linc|3P|XLOC_002884|TCONS_00018923:1.85177|60AA|47AA|	1000	-	95781383	95781524	0,0,250	3	147,56,267,	0,1054,2320,
chr1	95783150	95787167	linc|3P|XLOC_000900|TCONS_00005905:0.347258|52AA|36AA|	1000	+	95783292	95783400	250,0,0	2	563,318,	0,3699,
chr1	95975690	95981020	linc|3P|XLOC_000902|TCONS_00005907:5.15641|91AA|67AA|	1000	+	95979934	95980135	250,0,0	2	228,1314,	0,4016,
chr1	95975715	95980285	linc|3P|XLOC_000902|TCONS_00005908:4.13569|91AA|67AA|	1000	+	95979934	95980135	250,0,0	2	203,579,	0,3991,
chr1	95975722	96247898	linc|3P|XLOC_000902|TCONS_00005909:0.23835|98AA|98AA|	1000	+	95975801	96242768	250,0,0	4	196,111,232,175,	0,28415,266980,272001,
chr1	95975895	95981020	linc|3P|XLOC_000902|TCONS_00005911:0.250028|91AA|67AA|	1000	+	95979934	95980135	250,0,0	3	23,103,1314,	0,2180,3811,
chr1	96090992	96249426	linc|3P|XLOC_000902|TCONS_00005912:7.11359|75AA|47AA|	1000	+	96247759	96247900	250,0,0	4	129,232,215,238,	0,151710,156731,158196,
chr1	96090992	96249426	linc|3P|XLOC_000902|TCONS_00005913:3.41644|105AA|57AA|	1000	+	96249090	96249261	250,0,0	4	129,58,232,1703,	0,123296,151710,156731,
chr1	96650711	96671774	linc|3P|XLOC_000907|TCONS_00005929:0.207306|60AA|25AA|	1000	+	96650872	96662505	250,0,0	3	163,132,133,	0,11721,20930,
chr1	98397249	98441640	linc|3P|XLOC_002890|TCONS_00018938:0.359768|79AA|75AA|	1000	-	98440593	98440976	0,0,250	4	2476,168,137,826,	0,9879,43270,43565,
chr1	98398901	98440557	linc|3P|XLOC_002890|TCONS_00018939:0.365936|74AA|73AA|	1000	-	98399172	98399391	0,0,250	3	824,168,38,	0,8227,41618,
chr1	98452725	98515287	EnsShortNonCoding|3P|XLOC_002891|TCONS_00018941:0.221885|105AA|79AA|	1000	-	98454954	98460537	0,0,250	5	2400,85,389,109,354,	0,7746,58838,59349,62208,
chr1	98453555	98515161	EnsShortNonCoding|3P|XLOC_002891|TCONS_00018942:0.514279|105AA|79AA|	1000	-	98454954	98460537	0,0,250	5	1570,85,389,109,228,	0,6916,58008,58519,61378,
chr1	98676302	98738214	linc|3P|XLOC_000915|TCONS_00005961:0.132549|81AA|73AA|	1000	+	98676356	98736258	250,0,0	3	64,101,2064,	0,38699,59848,
chr1	99891592	99895068	linc|3P|XLOC_002894|TCONS_00018949:1.06529|48AA|29AA|	1000	-	99891592	99891680	0,0,250	2	165,53,	0,3423,
chr1	99937050	100002085	linc|3P|XLOC_002895|TCONS_00018950:0.102328|123AA|35AA|	1000	-	99937050	99937155	0,0,250	5	1155,124,60,147,64,	0,8619,16250,62498,64971,
chr1	99937917	99999571	linc|3P|XLOC_002895|TCONS_00018951:0.219653|31AA|31AA|	1000	-	99937968	99938061	0,0,250	4	288,124,60,23,	0,7752,15383,61631,
chr1	101529166	101549039	linc|3P|XLOC_000932|TCONS_00006079:0.229544|67AA|46AA|	1000	+	101542933	101545951	250,0,0	6	29,171,119,146,225,23,	0,9049,11665,13752,16778,19850,
chr1	101529166	101552821	linc|3P|XLOC_000932|TCONS_00006080:1.69369|99AA|86AA|	1000	+	101552540	101552798	250,0,0	8	29,171,119,146,225,114,106,414,	0,9049,11665,13752,16778,19850,21441,23241,
chr1	101538215	101549130	linc|3P|XLOC_000932|TCONS_00006081:0.939086|63AA|62AA|	1000	+	101542933	101549071	250,0,0	4	171,322,146,114,	0,2735,4703,10801,
chr1	101538215	101552821	linc|3P|XLOC_000932|TCONS_00006082:0.441258|99AA|86AA|	1000	+	101552540	101552798	250,0,0	7	171,119,146,225,114,106,414,	0,2616,4703,7729,10801,12392,14192,
chr1	101548009	101552817	linc|3P|XLOC_000932|TCONS_00006083:1.34249|99AA|86AA|	1000	+	101552540	101552798	250,0,0	2	1121,410,	0,4398,
chr1	101615989	101640009	linc|3P|XLOC_000933|TCONS_00006084:0.434891|92AA|84AA|	1000	+	101637226	101637478	250,0,0	5	475,211,63,54,7997,	0,13021,13709,14405,16023,
chr1	101616108	101630276	linc|3P|XLOC_000933|TCONS_00006085:1.39054|96AA|64AA|	1000	+	101630083	101630276	250,0,0	3	356,211,578,	0,12902,13590,
chr1	101616108	101631611	linc|3P|XLOC_000933|TCONS_00006087:1.14009|59AA|38AA|	1000	+	101616141	101616255	250,0,0	4	356,211,63,614,	0,12902,13590,14889,
chr1	101616108	101640009	linc|3P|XLOC_000933|TCONS_00006088:0.74278|92AA|84AA|	1000	+	101637226	101637478	250,0,0	4	356,211,63,7997,	0,12902,13590,15904,
chr1	101616145	101641117	linc|3P|XLOC_000933|TCONS_00006089:0.285609|59AA|26AA|	1000	+	101616441	101629065	250,0,0	4	319,211,63,34,	0,12865,13553,24938,
chr1	108591106	108617987	linc|3P|XLOC_000956|TCONS_00006205:0.209283|77AA|65AA|	1000	+	108592023	108592218	250,0,0	4	2251,151,1214,973,	0,3826,22999,25908,
chr1	108593015	108617987	linc|3P|XLOC_000956|TCONS_00006206:0.13891|71AA|57AA|	1000	+	108593277	108595023	250,0,0	5	342,151,154,149,973,	0,1917,21090,22155,23999,
chr1	108593041	108594976	linc|3P|XLOC_000956|TCONS_00006208:0.978718|55AA|41AA|	1000	+	108593277	108594976	250,0,0	2	316,44,	0,1891,
chr1	108614103	108617141	linc|3P|XLOC_000956|TCONS_00006210:0.48655|59AA|55AA|	1000	+	108615209	108617069	250,0,0	3	156,149,127,	0,1067,2911,
chr1	108614115	108615265	linc|3P|XLOC_000956|TCONS_00006211:0.576262|48AA|45AA|	1000	+	108614120	108614255	250,0,0	2	144,95,	0,1055,
chr1	109207058	109209111	linc|3P|XLOC_000964|TCONS_00006229:1.38472|105AA|98AA|	1000	+	109207465	109208542	250,0,0	2	533,737,	0,1316,
chr1	110521772	110525706	linc|3P|XLOC_002953|TCONS_00019315:0.327576|73AA|39AA|	1000	-	110525057	110525174	0,0,250	3	102,132,932,	0,2547,3002,
chr1	110750748	110755139	linc|3P|XLOC_002957|TCONS_00019322:0.769742|100AA|78AA|	1000	-	110752278	110755057	0,0,250	3	1078,235,127,	0,1484,4264,
chr1	110751455	110752609	linc|3P|XLOC_002957|TCONS_00019323:1.52829|110AA|68AA|	1000	-	110751781	110752391	0,0,250	2	371,377,	0,777,
chr1	110829000	110881793	linc|3P|XLOC_002958|TCONS_00019324:0.133109|139AA|98AA|	1000	-	110829805	110830099	0,0,250	4	2193,121,118,175,	0,6008,32386,52618,
chr1	110835096	110881727	linc|3P|XLOC_002958|TCONS_00019325:1.32408|83AA|0AA|	1000	-	0	0	0,0,250	3	33,118,109,	0,26290,46522,
chr1	110950567	110958882	linc|3P|XLOC_000994|TCONS_00006532:3.76289|70AA|55AA|	1000	+	110958716	110958882	250,0,0	3	9,121,252,	0,4227,8063,
chr1	110950567	110969563	LongAUGORFlinc|3P|XLOC_000994|TCONS_00006533:1.73296|268AA|186AA|	1000	+	110968386	110968944	250,0,0	5	9,121,180,120,1333,	0,4227,8063,10301,17663,
chr1	110955614	110961033	linc|3P|XLOC_000994|TCONS_00006535:1.61896|91AA|79AA|	1000	+	110958685	110960980	250,0,0	4	102,80,180,165,	0,1159,3016,5254,
chr1	110956795	110958872	linc|3P|XLOC_000994|TCONS_00006537:1.13042|69AA|52AA|	1000	+	110958716	110958872	250,0,0	2	58,242,	0,1835,
chr1	110956795	110960989	linc|3P|XLOC_000994|TCONS_00006538:2.57423|91AA|79AA|	1000	+	110958685	110960980	250,0,0	3	58,180,121,	0,1835,4073,
chr1	111291450	111323691	linc|3P|XLOC_002965|TCONS_00019364:0.106476|130AA|93AA|	1000	-	111293112	111293391	0,0,250	3	2170,109,371,	0,3509,31870,
chr1	112719494	112827101	linc|3P|XLOC_002979|TCONS_00019470:0.163942|75AA|75AA|	1000	-	112720177	112776378	0,0,250	4	741,1310,129,30,	0,56717,61197,107577,
chr1	112719494	112903283	linc|3P|XLOC_002979|TCONS_00019471:1.96669|51AA|42AA|	1000	-	112719745	112903039	0,0,250	3	288,33,300,	0,708,183489,
chr1	112719855	112903150	linc|3P|XLOC_002979|TCONS_00019472:0.260405|71AA|38AA|	1000	-	112720211	112903073	0,0,250	2	380,167,	0,183128,
chr1	112772293	112910858	LongAUGORFlinc|3P|XLOC_002979|TCONS_00019473:6.38508|142AA|117AA|	1000	-	112776027	112776378	0,0,250	3	5228,265,101,	0,130690,138464,
chr1	112772293	112910858	LongAUGORFlinc|3P|XLOC_002979|TCONS_00019474:2.19605|142AA|117AA|	1000	-	112776027	112776378	0,0,250	4	5228,129,265,101,	0,8398,130690,138464,
chr1	113554308	113615724	linc|3P|XLOC_002987|TCONS_00019566:0.572135|89AA|75AA|	1000	-	113554595	113554820	0,0,250	3	2153,139,164,	0,36736,61252,
chr1	113739403	113748875	linc|3P|XLOC_002988|TCONS_00019568:0.571884|76AA|59AA|	1000	-	113740841	113741018	0,0,250	3	1909,70,192,	0,4991,9280,
chr1	115642204	115646192	linc|3P|XLOC_001036|TCONS_00006804:0.410839|81AA|54AA|	1000	+	115645932	115646094	250,0,0	2	168,1324,	0,2664,
chr1	117029605	117047401	LongAUGORFlinc|3P|XLOC_003019|TCONS_00019803:0.373803|199AA|149AA|	1000	-	117030859	117031306	0,0,250	2	7923,5978,	0,11818,
chr1	117029605	117047659	LongAUGORFlinc|3P|XLOC_003019|TCONS_00019804:0.752656|174AA|149AA|	1000	-	117030859	117031306	0,0,250	2	7923,58,	0,17996,
chr1	117029605	117047865	LongAUGORFlinc|3P|XLOC_003019|TCONS_00019805:0.405924|174AA|149AA|	1000	-	117030859	117031306	0,0,250	3	12067,51,264,	0,17387,17996,
chr1	117035644	117041834	LongAUGORFlinc|3P|XLOC_003019|TCONS_00019806:1.32262|199AA|140AA|	1000	-	117036238	117036658	0,0,250	2	1884,411,	0,5779,
chr1	117671493	117685931	linc|3P|XLOC_001057|TCONS_00006916:2.13071|98AA|84AA|	1000	+	117685284	117685536	250,0,0	2	170,3495,	0,10943,
chr1	118139453	118148333	linc|3P|XLOC_003027|TCONS_00019858:0.540335|71AA|57AA|	1000	-	118139471	118147436	0,0,250	3	163,148,66,	0,7957,8814,
chr1	118139453	118148443	linc|3P|XLOC_003027|TCONS_00019859:0.476327|101AA|59AA|	1000	-	118139471	118147436	0,0,250	3	169,148,265,	0,7957,8725,
chr1	118139486	118148443	linc|3P|XLOC_003027|TCONS_00019861:0.13578|68AA|52AA|	1000	-	118139486	118147436	0,0,250	3	130,148,99,	0,7924,8858,
chr1	118139491	118147980	linc|3P|XLOC_003027|TCONS_00019863:0.244454|66AA|52AA|	1000	-	118139491	118147436	0,0,250	3	131,148,183,	0,7919,8306,
chr1	118139491	118148443	linc|3P|XLOC_003027|TCONS_00019864:0.327487|101AA|50AA|	1000	-	118139491	118147436	0,0,250	3	125,148,265,	0,7919,8687,
chr1	118139491	118148443	linc|3P|XLOC_003027|TCONS_00019865:1.87597|81AA|52AA|	1000	-	118139491	118147436	0,0,250	3	131,148,176,	0,7919,8776,
chr1	118147245	118148307	linc|3P|XLOC_003027|TCONS_00019867:0.574427|68AA|26AA|	1000	-	118147452	118147530	0,0,250	2	313,129,	0,933,
chr1	118302484	118321318	linc|3P|XLOC_001062|TCONS_00006930:1.98025|37AA|29AA|	1000	+	118302686	118321314	250,0,0	2	236,57,	0,18777,
chr1	118374662	118398808	LongAUGORFlinc|3P|XLOC_003029|TCONS_00019871:0.457826|152AA|141AA|	1000	-	118375495	118375918	0,0,250	2	10741,13259,	0,10887,
chr1	119870360	119875043	linc|3P|XLOC_001072|TCONS_00006954:0.539035|156AA|83AA|	1000	+	119871641	119871890	250,0,0	3	179,157,3677,	0,393,1006,
chr1	119870798	119873438	linc|3P|XLOC_001072|TCONS_00006955:2.29704|70AA|14AA|	1000	+	119870869	119871367	250,0,0	3	112,46,284,	0,568,2356,
chr1	120070547	120079737	LongAUGORFlinc|3P|XLOC_001077|TCONS_00006980:0.459732|190AA|186AA|	1000	+	120070559	120077516	250,0,0	3	147,98,2546,	0,1264,6644,
chr1	120388520	120389383	linc|3P|XLOC_001080|TCONS_00006995:1.22164|78AA|46AA|	1000	+	120388621	120389274	250,0,0	2	109,239,	0,624,
chr1	142705923	142711057	linc|3P|XLOC_001091|TCONS_00007034:0.240461|66AA|54AA|	1000	+	142710411	142710573	250,0,0	2	311,1786,	0,3348,
chr1	142785221	142816789	linc|3P|XLOC_003062|TCONS_00020001:0.238029|78AA|71AA|	1000	-	142785260	142785473	0,0,250	4	314,268,88,24,	0,19872,30695,31544,
chr1	142785221	142817420	linc|3P|XLOC_003062|TCONS_00020002:0.16504|118AA|95AA|	1000	-	142816991	142817276	0,0,250	4	314,283,88,655,	0,19872,30695,31544,
chr1	142785221	142890973	linc|3P|XLOC_003062|TCONS_00020003:1.25556|78AA|71AA|	1000	-	142785260	142785473	0,0,250	5	314,268,88,59,160,	0,19872,30695,103517,105592,
chr1	142785221	142891271	LongAUGORFlinc|3P|XLOC_003062|TCONS_00020004:0.244837|139AA|108AA|	1000	-	142888751	142891109	0,0,250	5	314,283,88,59,440,	0,19872,30695,103517,105610,
chr1	142785221	142891271	LongAUGORFlinc|3P|XLOC_003062|TCONS_00020005:0.188685|150AA|119AA|	1000	-	142890371	142891109	0,0,250	5	314,268,59,219,458,	0,19872,103517,104992,105592,
chr1	142785296	142890997	linc|3P|XLOC_003062|TCONS_00020006:2.03646|92AA|89AA|	1000	-	142785324	142888794	0,0,250	3	239,59,184,	0,103442,105517,
chr1	142804651	142891271	LongAUGORFlinc|3P|XLOC_003062|TCONS_00020007:0.666198|150AA|119AA|	1000	-	142890371	142891109	0,0,250	5	710,88,59,219,458,	0,11265,84087,85562,86162,
chr1	142804980	142888877	linc|3P|XLOC_003062|TCONS_00020008:0.775487|61AA|29AA|	1000	-	142805091	142805178	0,0,250	3	381,88,139,	0,10936,83758,
chr1	142804988	142816789	linc|3P|XLOC_003062|TCONS_00020009:0.816836|61AA|29AA|	1000	-	142805091	142805178	0,0,250	3	388,88,24,	0,10928,11777,
chr1	142805124	142816784	linc|3P|XLOC_003062|TCONS_00020010:4.59414|50AA|18AA|	1000	-	142805124	142805178	0,0,250	3	237,88,19,	0,10792,11641,
chr1	142805369	142891006	linc|3P|XLOC_003062|TCONS_00020011:15.5625|73AA|54AA|	1000	-	142888751	142890947	0,0,250	4	7,88,59,175,	0,10547,83369,85462,
chr1	142814171	142891006	linc|3P|XLOC_003062|TCONS_00020012:5.52909|79AA|60AA|	1000	-	142888751	142890947	0,0,250	4	24,88,59,193,	0,1745,74567,76642,
chr1	143161884	143190647	linc|3P|XLOC_001095|TCONS_00007040:1.64069|85AA|80AA|	1000	+	143189605	143189845	250,0,0	3	187,196,1225,	0,26944,27538,
chr1	143163711	143190647	LongAUGORFlinc|3P|XLOC_001095|TCONS_00007042:0.331582|172AA|122AA|	1000	+	143164413	143164779	250,0,0	3	3351,196,1225,	0,25117,25711,
chr1	143188827	143189695	linc|3P|XLOC_001095|TCONS_00007043:0.481135|73AA|42AA|	1000	+	143189011	143189535	250,0,0	2	197,273,	0,595,
chr1	143231331	143232085	linc|3P|XLOC_001097|TCONS_00007045:24.6002|73AA|41AA|	1000	+	143231475	143232085	250,0,0	2	230,39,	0,715,
chr1	143429871	143467644	LongAUGORFlinc|3P|XLOC_003066|TCONS_00020052:0.293793|138AA|118AA|	1000	-	143430143	143430497	0,0,250	4	969,203,59,74,	0,1411,35508,37699,
chr1	143464644	143467613	linc|3P|XLOC_003066|TCONS_00020056:0.365308|95AA|50AA|	1000	-	143464709	143464859	0,0,250	2	794,43,	0,2926,
chr1	143465379	143467604	linc|3P|XLOC_003066|TCONS_00020057:0.378|100AA|92AA|	1000	-	143465379	143467581	0,0,250	2	59,241,	0,1984,
chr1	143647637	143663987	linc|3P|XLOC_003068|TCONS_00020061:0.139021|52AA|40AA|	1000	-	143647853	143647973	0,0,250	2	393,110,	0,16240,
chr1	144593898	144607018	LongAUGORFlinc|3P|XLOC_001105|TCONS_00007111:0.33902|157AA|157AA|	1000	+	144598537	144606923	250,0,0	5	38,1564,269,142,181,	0,490,4613,12470,12939,
chr1	144593943	144607018	LongAUGORFlinc|3P|XLOC_001105|TCONS_00007112:1.84876|157AA|157AA|	1000	+	144598537	144606923	250,0,0	4	2009,269,142,181,	0,4568,12425,12894,
chr1	144596278	144607018	LongAUGORFlinc|3P|XLOC_001105|TCONS_00007113:4.05237|157AA|157AA|	1000	+	144598537	144606923	250,0,0	4	195,269,142,181,	0,2233,10090,10559,
chr1	144596279	144603281	LongAUGORFlinc|3P|XLOC_001105|TCONS_00007114:1.78989|105AA|105AA|	1000	+	144598537	144603202	250,0,0	3	194,269,151,	0,2232,6851,
chr1	146644349	146646784	linc|3P|XLOC_001126|TCONS_00007263:1.88935|115AA|72AA|	1000	+	146644778	146644994	250,0,0	2	789,782,	0,1653,
chr1	146644892	146648626	linc|3P|XLOC_001126|TCONS_00007264:5.38132|36AA|26AA|	1000	+	146645009	146645087	250,0,0	3	246,162,40,	0,1110,3694,
chr1	146853354	146989742	linc|3P|XLOC_003093|TCONS_00020298:0.259921|96AA|42AA|	1000	-	146853921	146854047	0,0,250	5	928,196,111,156,477,	0,3035,132803,133989,135911,
chr1	146853354	146989742	linc|3P|XLOC_003093|TCONS_00020299:0.789561|105AA|49AA|	1000	-	146854182	146854329	0,0,250	5	2417,196,111,156,477,	0,3035,132803,133989,135911,
chr1	146853853	146989682	linc|3P|XLOC_003093|TCONS_00020300:1.12736|75AA|19AA|	1000	-	146987457	146989280	0,0,250	5	37,196,111,156,417,	0,2536,132304,133490,135412,
chr1	147634988	147635692	linc|3P|XLOC_001134|TCONS_00007311:10.9026|89AA|79AA|	1000	+	147635018	147635255	250,0,0	2	283,307,	0,397,
chr1	147635091	147635692	linc|3P|XLOC_001134|TCONS_00007312:10.0543|54AA|35AA|	1000	+	147635576	147635681	250,0,0	2	180,272,	0,329,
chr1	147668243	147719861	linc|3P|XLOC_003099|TCONS_00020337:0.265658|112AA|90AA|	1000	-	147668360	147672343	0,0,250	8	315,100,69,32,721,194,82,1708,	0,4028,9657,10635,11967,20971,32016,49910,
chr1	147668280	147672361	linc|3P|XLOC_003099|TCONS_00020338:2.97053|95AA|90AA|	1000	-	147668360	147672343	0,0,250	2	278,90,	0,3991,
chr1	147735310	147738528	linc|3P|XLOC_001136|TCONS_00007318:0.221636|100AA|64AA|	1000	+	147737931	147738123	250,0,0	2	1323,1545,	0,1673,
chr1	147744013	147752855	LongAUGORFlinc|3P|XLOC_003101|TCONS_00020342:0.361252|122AA|107AA|	1000	-	147744041	147752784	0,0,250	3	152,184,84,	0,1016,8758,
chr1	147751022	147763093	linc|3P|XLOC_001137|TCONS_00007320:1.44532|118AA|97AA|	1000	+	147762140	147762431	250,0,0	2	627,3298,	0,8773,
chr1	147762994	147769378	linc|3P|XLOC_003102|TCONS_00020344:0.581468|105AA|44AA|	1000	-	147768587	147769348	0,0,250	6	413,155,164,59,227,143,	0,2005,4862,5236,5385,6241,
chr1	147767898	147769378	linc|3P|XLOC_003102|TCONS_00020345:0.199457|92AA|44AA|	1000	-	147768587	147769348	0,0,250	4	122,59,227,143,	0,332,481,1337,
chr1	147801123	147816764	linc|3P|XLOC_001139|TCONS_00007322:0.371136|86AA|39AA|	1000	+	147801982	147802099	250,0,0	3	364,559,408,	0,527,15233,
chr1	147993936	148000722	linc|3P|XLOC_003105|TCONS_00020349:5.87239|91AA|71AA|	1000	-	147994404	147994617	0,0,250	2	1077,52,	0,6734,
chr1	148246958	148248104	linc|3P|XLOC_003108|TCONS_00020374:6.12068|109AA|67AA|	1000	-	148246991	148247192	0,0,250	2	261,120,	0,1026,
chr1	149154947	149179556	linc|3P|XLOC_001150|TCONS_00007359:0.139347|106AA|82AA|	1000	+	149155307	149155553	250,0,0	2	789,523,	0,24086,
chr1	149230538	149231759	linc|3P|XLOC_001153|TCONS_00007365:4.84896|71AA|33AA|	1000	+	149231551	149231650	250,0,0	2	235,217,	0,1004,
chr1	149230538	149234228	LongAUGORFlinc|3P|XLOC_001153|TCONS_00007366:0.361737|132AA|115AA|	1000	+	149232731	149233076	250,0,0	2	235,2689,	0,1001,
chr1	149230538	149234228	LongAUGORFlinc|3P|XLOC_001153|TCONS_00007367:0.297339|132AA|115AA|	1000	+	149232731	149233076	250,0,0	2	235,2686,	0,1004,
chr1	149230715	149232553	linc|3P|XLOC_001153|TCONS_00007368:2.29911|79AA|69AA|	1000	+	149232322	149232529	250,0,0	2	58,1014,	0,824,
chr1	149230786	149231757	linc|3P|XLOC_001153|TCONS_00007369:0.676417|91AA|33AA|	1000	+	149231551	149231650	250,0,0	2	162,218,	0,753,
chr1	149230786	149234228	LongAUGORFlinc|3P|XLOC_001153|TCONS_00007370:0.556695|132AA|115AA|	1000	+	149232731	149233076	250,0,0	2	162,2689,	0,753,
chr1	149615885	149616643	linc|3P|XLOC_001160|TCONS_00007408:1.10771|83AA|33AA|	1000	+	149616105	149616643	250,0,0	2	226,95,	0,663,
chr1	149616220	149616885	linc|3P|XLOC_001160|TCONS_00007410:0.538455|43AA|38AA|	1000	+	149616557	149616671	250,0,0	2	10,337,	0,328,
chr1	150489860	150509813	LongAUGORFlinc|3P|XLOC_001181|TCONS_00007551:0.304003|142AA|135AA|	1000	+	150508809	150509214	250,0,0	4	50,144,130,1671,	0,14865,15272,18282,
chr1	150493621	150516186	LongAUGORFlinc|3P|XLOC_001181|TCONS_00007552:0.182207|142AA|135AA|	1000	+	150508809	150509214	250,0,0	6	260,144,130,1509,35,114,	0,11104,11511,14521,17000,22451,
chr1	150504636	150509813	LongAUGORFlinc|3P|XLOC_001181|TCONS_00007553:0.151424|142AA|135AA|	1000	+	150508809	150509214	250,0,0	3	233,130,1671,	0,496,3506,
chr1	150505132	150509639	LongAUGORFlinc|3P|XLOC_001181|TCONS_00007554:0.572466|142AA|135AA|	1000	+	150508809	150509214	250,0,0	2	130,1497,	0,3010,
chr1	150507527	150508415	linc|3P|XLOC_003137|TCONS_00020499:0.6794|79AA|74AA|	1000	-	150507527	150508399	0,0,250	2	122,117,	0,771,
chr1	150583858	150587960	linc|3P|XLOC_003142|TCONS_00020510:7.55048|122AA|90AA|	1000	-	150584006	150584276	0,0,250	2	1629,363,	0,3739,
chr1	151319442	151320503	linc|3P|XLOC_001198|TCONS_00007683:3.20059|99AA|89AA|	1000	+	151320234	151320503	250,0,0	2	222,396,	0,665,
chr1	151763279	151764021	linc|3P|XLOC_001206|TCONS_00007735:2.22924|73AA|58AA|	1000	+	151763349	151763523	250,0,0	2	442,111,	0,631,
chr1	151763317	151766878	linc|3P|XLOC_001206|TCONS_00007736:2.63242|118AA|58AA|	1000	+	151763349	151763523	250,0,0	2	404,588,	0,2973,
chr1	154912371	154914629	LongAUGORFlinc|3P|XLOC_001263|TCONS_00007979:0.144853|120AA|120AA|	1000	+	154913267	154913627	250,0,0	2	1896,51,	0,2207,
chr1	154962377	154976383	linc|3P|XLOC_003227|TCONS_00021162:2.74508|84AA|25AA|	1000	-	154975946	154976021	0,0,250	2	120,447,	0,13559,
chr1	156471575	156478185	linc|3P|XLOC_003263|TCONS_00021594:0.352597|122AA|78AA|	1000	-	156471575	156478052	0,0,250	3	74,50,242,	0,4396,6368,
chr1	156481486	156483108	linc|3P|XLOC_001300|TCONS_00008352:0.137244|73AA|52AA|	1000	+	156482581	156482737	250,0,0	3	150,46,1007,	0,276,615,
chr1	156584262	156586339	linc|3P|XLOC_003266|TCONS_00021616:1.46535|96AA|28AA|	1000	-	156584658	156584742	0,0,250	2	607,65,	0,2012,
chr1	156584262	156587138	linc|3P|XLOC_003266|TCONS_00021617:0.591373|97AA|33AA|	1000	-	156584830	156586831	0,0,250	2	607,367,	0,2509,
chr1	157917343	157923331	linc|3P|XLOC_001321|TCONS_00008476:0.137621|105AA|68AA|	1000	+	157918005	157918209	250,0,0	2	1795,3251,	0,2737,
chr1	158096903	158098261	linc|3P|XLOC_003292|TCONS_00021809:3.11365|118AA|70AA|	1000	-	158097653	158097863	0,0,250	2	53,1118,	0,240,
chr1	158101833	158110420	linc|3P|XLOC_003293|TCONS_00021811:0.424329|75AA|75AA|	1000	-	158102110	158102969	0,0,250	4	358,79,79,133,	0,534,1071,8454,
chr1	158101833	158110430	linc|3P|XLOC_003293|TCONS_00021812:1.15393|69AA|56AA|	1000	-	158102049	158102217	0,0,250	3	613,79,143,	0,1071,8454,
chr1	158101837	158110443	linc|3P|XLOC_003293|TCONS_00021813:0.949705|62AA|49AA|	1000	-	158110290	158110437	0,0,250	2	354,156,	0,8450,
chr1	158101837	158110443	linc|3P|XLOC_003293|TCONS_00021814:0.640041|69AA|69AA|	1000	-	158102049	158102969	0,0,250	3	354,79,156,	0,1067,8450,
chr1	159140250	159158004	linc|3P|XLOC_003307|TCONS_00021859:0.60801|67AA|29AA|	1000	-	159157851	159157938	0,0,250	2	200,404,	0,17350,
chr1	159930876	159950196	LongAUGORFlinc|3P|XLOC_001351|TCONS_00008647:0.269135|158AA|153AA|	1000	+	159949714	159950173	250,0,0	4	319,147,469,1807,	0,4412,15557,17513,
chr1	159930876	159950393	LongAUGORFlinc|3P|XLOC_001351|TCONS_00008648:3.41811|158AA|153AA|	1000	+	159949714	159950173	250,0,0	3	319,469,2004,	0,15557,17513,
chr1	159930876	159956577	LongAUGORFlinc|3P|XLOC_001351|TCONS_00008649:7.94121|132AA|121AA|	1000	+	159955314	159955677	250,0,0	4	319,147,469,5586,	0,4412,15557,20115,
chr1	159930876	159956577	LongAUGORFlinc|3P|XLOC_001351|TCONS_00008650:1.04889|132AA|121AA|	1000	+	159955314	159955677	250,0,0	3	319,147,5385,	0,4412,20316,
chr1	159931007	159946902	linc|3P|XLOC_001351|TCONS_00008651:2.86326|79AA|40AA|	1000	+	159946472	159946592	250,0,0	3	188,147,469,	0,4281,15426,
chr1	159931044	159949261	linc|3P|XLOC_001351|TCONS_00008652:22.8708|72AA|45AA|	1000	+	159948459	159948594	250,0,0	3	151,469,872,	0,15389,17345,
chr1	160402687	160407993	linc|3P|XLOC_003328|TCONS_00022009:0.279497|45AA|25AA|	1000	-	160406873	160406948	0,0,250	3	29,333,122,	0,4060,5184,
chr1	165452848	165508849	LongAUGORFlinc|3P|XLOC_003376|TCONS_00022367:0.419169|124AA|115AA|	1000	-	165458180	165458525	0,0,250	6	9592,197,92,220,43,178,	0,17819,24468,24848,25149,55823,
chr1	165462309	165470907	linc|3P|XLOC_003376|TCONS_00022369:0.487334|70AA|47AA|	1000	-	165462377	165470745	0,0,250	2	131,240,	0,8358,
chr1	165468248	165496895	linc|3P|XLOC_003376|TCONS_00022370:3.72876|55AA|33AA|	1000	-	165468329	165470745	0,0,250	3	102,197,69,	0,2419,28578,
chr1	165494401	165498121	linc|3P|XLOC_003377|TCONS_00022371:0.100683|51AA|41AA|	1000	-	165494532	165498088	0,0,250	3	160,25,102,	0,865,3618,
chr1	167136157	167142505	linc|3P|XLOC_001423|TCONS_00009220:0.169533|131AA|90AA|	1000	+	167141773	167142043	250,0,0	2	243,4773,	0,1575,
chr1	167136157	167142505	linc|3P|XLOC_001423|TCONS_00009221:0.364835|131AA|90AA|	1000	+	167141773	167142043	250,0,0	3	243,69,2302,	0,1575,4046,
chr1	167581350	167591482	LongAUGORFlinc|3P|XLOC_003394|TCONS_00022463:0.183917|214AA|201AA|	1000	-	167584867	167585470	0,0,250	2	5720,240,	0,9892,
chr1	168606513	168641635	linc|3P|XLOC_003405|TCONS_00022527:0.263915|66AA|49AA|	1000	-	168607909	168610438	0,0,250	6	215,95,127,176,90,484,	0,1396,3873,29162,30147,34638,
chr1	168607169	168637272	linc|3P|XLOC_003405|TCONS_00022528:0.142589|77AA|61AA|	1000	-	168635783	168637212	0,0,250	6	33,507,127,132,90,129,	0,328,3217,28506,29491,29974,
chr1	168755995	168762120	linc|3P|XLOC_001436|TCONS_00009326:0.108296|79AA|45AA|	1000	+	168758088	168761664	250,0,0	4	39,192,109,552,	0,279,2023,5573,
chr1	168756178	168762120	linc|3P|XLOC_001436|TCONS_00009327:0.163438|64AA|45AA|	1000	+	168758088	168761664	250,0,0	3	288,95,552,	0,1854,5390,
chr1	168873142	169056243	linc|3P|XLOC_003408|TCONS_00022531:0.272824|92AA|69AA|	1000	-	168873828	168877181	0,0,250	5	808,112,50,108,51,	0,3954,152279,156507,183050,
chr1	169073361	169074145	linc|3P|XLOC_001439|TCONS_00009333:6.37697|66AA|40AA|	1000	+	169073607	169073727	250,0,0	2	370,198,	0,586,
chr1	170239920	170253366	linc|3P|XLOC_003419|TCONS_00022644:0.141573|110AA|48AA|	1000	-	170240782	170240926	0,0,250	3	1202,103,87,	0,8050,13359,
chr1	170240546	170253349	LongAUGORFlinc|3P|XLOC_003419|TCONS_00022645:0.329992|146AA|135AA|	1000	-	170242751	170243156	0,0,250	4	576,975,103,70,	0,2127,7424,12733,
chr1	170240732	170242964	linc|3P|XLOC_003419|TCONS_00022646:0.276671|110AA|48AA|	1000	-	170240782	170240926	0,0,250	2	390,291,	0,1941,
chr1	170240907	170253349	linc|3P|XLOC_003419|TCONS_00022648:0.53187|68AA|17AA|	1000	-	170241027	170241078	0,0,250	3	215,103,70,	0,7063,12372,
chr1	170431349	170501788	linc|3P|XLOC_003420|TCONS_00022653:1.08121|80AA|50AA|	1000	-	170431349	170431499	0,0,250	3	211,110,200,	0,55385,70239,
chr1	170478680	170501167	linc|3P|XLOC_003420|TCONS_00022654:0.299873|72AA|67AA|	1000	-	170479544	170486759	0,0,250	5	881,159,110,68,143,	0,1844,8054,8879,22344,
chr1	170759046	170835943	linc|3P|XLOC_003421|TCONS_00022656:0.162984|65AA|31AA|	1000	-	170835769	170835862	0,0,250	6	169,150,129,356,170,380,	0,17549,35762,74425,75885,76517,
chr1	170831139	171220973	EnsShortNonCoding|3P|XLOC_003421|TCONS_00022657:0.234574|147AA|58AA|	1000	-	170833040	170833214	0,0,250	5	2688,114,85,147,312,	0,259750,306103,385580,389522,
chr1	170935097	171161723	EnsShortNonCoding|3P|XLOC_003421|TCONS_00022658:0.441239|44AA|39AA|	1000	-	170936208	171161588	0,0,250	3	1141,85,137,	0,202145,226489,
chr1	170935097	171220933	EnsShortNonCoding|3P|XLOC_003421|TCONS_00022659:0.101522|148AA|40AA|	1000	-	171137295	171216807	0,0,250	4	1141,85,143,272,	0,202145,281622,285564,
chr1	170935097	171221009	EnsShortNonCoding|3P|XLOC_003421|TCONS_00022660:0.222853|144AA|30AA|	1000	-	170935878	170935968	0,0,250	3	1141,85,348,	0,202145,285564,
chr1	170935097	171221009	EnsShortNonCoding|3P|XLOC_003421|TCONS_00022661:0.179387|149AA|40AA|	1000	-	171137295	171216807	0,0,250	4	1141,85,147,348,	0,202145,281622,285564,
chr1	171089535	171098976	linc|3P|XLOC_003421|TCONS_00022662:3.8444|56AA|44AA|	1000	-	171089555	171089687	0,0,250	3	161,114,124,	0,1354,9317,
chr1	171089535	171220933	linc|3P|XLOC_003421|TCONS_00022663:0.401709|133AA|44AA|	1000	-	171089555	171089687	0,0,250	5	161,114,85,147,272,	0,1354,47707,127184,131126,
chr1	171137242	171220933	linc|3P|XLOC_003421|TCONS_00022664:0.693476|148AA|40AA|	1000	-	171137295	171216807	0,0,250	3	85,143,272,	0,79477,83419,
chr1	171579643	171682774	linc|3P|XLOC_001459|TCONS_00009495:0.437878|83AA|62AA|	1000	+	171680863	171681049	250,0,0	4	52,208,138,2473,	0,4294,13337,100658,
chr1	171591382	171595732	linc|3P|XLOC_001459|TCONS_00009497:0.475969|121AA|78AA|	1000	+	171593023	171595732	250,0,0	3	90,138,139,	0,1598,4211,
chr1	172107541	172112632	EnsShortNonCoding|3P|XLOC_003425|TCONS_00022685:1.8139|77AA|54AA|	1000	-	172111417	172111579	0,0,250	2	2195,1357,	0,3734,
chr1	172107541	172113934	EnsShortNonCoding|3P|XLOC_003425|TCONS_00022686:1.99208|77AA|46AA|	1000	-	172107937	172108075	0,0,250	4	2195,98,73,141,	0,3734,5963,6252,
chr1	172107541	172113934	EnsShortNonCoding|3P|XLOC_003425|TCONS_00022687:2.97033|77AA|46AA|	1000	-	172107937	172108075	0,0,250	4	2195,78,73,141,	0,3734,5963,6252,
chr1	172107541	172113934	EnsShortNonCoding|3P|XLOC_003425|TCONS_00022688:5.05237|77AA|54AA|	1000	-	172111417	172111579	0,0,250	2	6036,141,	0,6252,
chr1	172107541	172113934	EnsShortNonCoding|3P|XLOC_003425|TCONS_00022690:1.19695|77AA|42AA|	1000	-	172109059	172109185	0,0,250	5	419,1695,98,73,237,	0,500,3734,5963,6156,
chr1	172107541	172113934	EnsShortNonCoding|3P|XLOC_003425|TCONS_00022691:7.11355|77AA|46AA|	1000	-	172107937	172108075	0,0,250	4	2195,78,73,237,	0,3734,5963,6156,
chr1	172107541	172113955	EnsShortNonCoding|3P|XLOC_003425|TCONS_00022692:0.555007|82AA|48AA|	1000	-	172110729	172110873	0,0,250	3	3812,73,62,	0,5963,6352,
chr1	172109460	172113934	EnsShortNonCoding|3P|XLOC_003425|TCONS_00022693:3.26759|68AA|18AA|	1000	-	172113795	172113849	0,0,250	4	276,78,73,141,	0,1815,4044,4333,
chr1	172745044	173043126	LongAUGORFlinc|3P|XLOC_001465|TCONS_00009544:0.533791|170AA|157AA|	1000	+	173034764	173035235	250,0,0	3	223,2950,34,	0,287968,298048,
chr1	173833037	173836953	EnsShortNonCoding|3P|XLOC_003435|TCONS_00022765:1.30928|80AA|65AA|	1000	-	173833057	173833433	0,0,250	11	176,48,23,30,38,96,30,40,36,53,661,	0,357,584,775,1610,1957,2277,2628,2861,3091,3255,
chr1	173833037	173837127	EnsShortNonCoding|3P|XLOC_003435|TCONS_00022766:10.8486|80AA|65AA|	1000	-	173833057	173833433	0,0,250	11	176,48,23,30,38,38,30,40,36,53,30,	0,357,584,775,1610,1957,2277,2628,2861,3091,4060,
chr1	173833037	173838020	EnsShortNonCoding|3P|XLOC_003435|TCONS_00022767:0.242767|80AA|65AA|	1000	-	173833057	173833433	0,0,250	12	176,48,23,30,38,96,30,40,36,53,50,129,	0,357,584,775,1610,1957,2277,2628,2861,3091,4060,4854,
chr1	173833037	173838020	EnsShortNonCoding|3P|XLOC_003435|TCONS_00022769:2.03136|80AA|65AA|	1000	-	173833057	173833433	0,0,250	13	176,48,23,30,54,77,38,30,40,36,53,50,129,	0,357,584,775,1329,1571,1957,2277,2628,2861,3091,4060,4854,
chr1	173833038	173835344	EnsShortNonCoding|3P|XLOC_003435|TCONS_00022770:27.0712|71AA|65AA|	1000	-	173833057	173833433	0,0,250	7	175,48,30,54,38,38,30,	0,356,774,1328,1609,1956,2276,
chr1	173833038	173836181	EnsShortNonCoding|3P|XLOC_003435|TCONS_00022771:292.058|80AA|65AA|	1000	-	173833057	173833433	0,0,250	11	175,48,23,30,54,38,38,30,40,36,53,	0,356,583,774,1328,1609,1956,2276,2627,2860,3090,
chr1	173833038	173836181	EnsShortNonCoding|3P|XLOC_003435|TCONS_00022772:6.60441|68AA|50AA|	1000	-	173835320	173836178	0,0,250	9	404,30,54,38,38,30,40,36,53,	0,774,1328,1609,1956,2276,2627,2860,3090,
chr1	173833038	173837121	EnsShortNonCoding|3P|XLOC_003435|TCONS_00022773:15.6344|80AA|65AA|	1000	-	173833057	173833433	0,0,250	9	175,48,23,30,54,40,36,53,24,	0,356,583,774,1328,2627,2860,3090,4059,
chr1	173833038	173837125	EnsShortNonCoding|3P|XLOC_003435|TCONS_00022774:504.296|80AA|65AA|	1000	-	173833057	173833433	0,0,250	12	175,48,23,30,54,77,38,30,40,36,53,28,	0,356,583,774,1328,1570,1956,2276,2627,2860,3090,4059,
chr1	173833038	173838020	EnsShortNonCoding|3P|XLOC_003435|TCONS_00022775:0.911598|80AA|73AA|	1000	-	173835320	173837928	0,0,250	13	175,48,23,30,54,38,38,30,40,36,53,29,129,	0,356,583,774,1328,1609,1956,2276,2627,2860,3090,4080,4853,
chr1	173833039	173836181	EnsShortNonCoding|3P|XLOC_003435|TCONS_00022776:7.59413|68AA|50AA|	1000	-	173835320	173836178	0,0,250	10	403,23,30,54,38,38,30,40,36,53,	0,582,773,1327,1608,1955,2275,2626,2859,3089,
chr1	173833048	173836953	EnsShortNonCoding|3P|XLOC_003435|TCONS_00022777:0.613658|80AA|65AA|	1000	-	173833057	173833433	0,0,250	12	165,48,23,30,54,77,38,30,40,36,53,94,	0,346,573,764,1318,1560,1946,2266,2617,2850,3080,3811,
chr1	173834661	173836867	EnsShortNonCoding|3P|XLOC_003435|TCONS_00022778:0.590755|66AA|53AA|	1000	-	173835320	173836298	0,0,250	7	24,38,30,40,36,53,575,	0,333,653,1004,1237,1467,1631,
chr1	173834996	173836827	EnsShortNonCoding|3P|XLOC_003435|TCONS_00022779:3.92323|66AA|50AA|	1000	-	173835320	173836178	0,0,250	5	36,30,40,36,699,	0,318,669,902,1132,
chr1	173835004	173836178	EnsShortNonCoding|3P|XLOC_003435|TCONS_00022780:1.74894|49AA|27AA|	1000	-	173835320	173835915	0,0,250	5	86,30,40,36,50,	0,310,661,894,1124,
chr1	173991646	173992123	linc|3P|XLOC_001475|TCONS_00009583:3.09855|64AA|44AA|	1000	+	173991699	173991973	250,0,0	2	132,203,	0,274,
chr1	174082506	174128425	linc|3P|XLOC_003439|TCONS_00022794:0.510007|73AA|65AA|	1000	-	174083231	174083426	0,0,250	4	2281,71,104,124,	0,42258,45518,45795,
chr1	174082506	174128425	linc|3P|XLOC_003439|TCONS_00022795:0.246112|73AA|65AA|	1000	-	174083231	174083426	0,0,250	5	2281,109,71,104,124,	0,8715,42258,45518,45795,
chr1	174082506	174128425	linc|3P|XLOC_003439|TCONS_00022796:0.104835|73AA|65AA|	1000	-	174083231	174083426	0,0,250	4	2275,71,104,124,	0,42258,45518,45795,
chr1	174082506	174129186	linc|3P|XLOC_003439|TCONS_00022797:0.238161|90AA|81AA|	1000	-	174084780	174129110	0,0,250	4	2281,109,71,132,	0,8715,42258,46548,
chr1	174084437	174128291	linc|3P|XLOC_003439|TCONS_00022798:1.03758|57AA|28AA|	1000	-	174124769	174128042	0,0,250	3	350,71,267,	0,40327,43587,
chr1	174084520	174129142	linc|3P|XLOC_003439|TCONS_00022799:0.123489|90AA|81AA|	1000	-	174084780	174129110	0,0,250	4	267,109,71,88,	0,6701,40244,44534,
chr1	174084738	174128271	linc|3P|XLOC_003439|TCONS_00022800:0.329516|51AA|28AA|	1000	-	174124769	174128042	0,0,250	3	43,71,247,	0,40026,43286,
chr1	174090775	174128425	linc|3P|XLOC_003439|TCONS_00022801:0.384931|81AA|39AA|	1000	-	174090792	174090909	0,0,250	4	149,71,104,124,	0,33989,37249,37526,
chr1	174966628	174968522	linc|3P|XLOC_003441|TCONS_00022805:2.5714|51AA|41AA|	1000	-	174968329	174968452	0,0,250	2	242,741,	0,1153,
chr1	175873897	175889649	LongAUGORFlinc|3P|XLOC_003447|TCONS_00022836:0.399653|146AA|138AA|	1000	-	175873897	175877721	0,0,250	3	375,224,58,	0,3785,15694,
chr1	176176783	176198466	linc|3P|XLOC_001485|TCONS_00009643:1.08227|81AA|42AA|	1000	+	176198339	176198466	250,0,0	3	224,113,242,	0,10886,21441,
chr1	176187686	176198485	LongAUGORFlinc|3P|XLOC_001485|TCONS_00009644:0.318256|107AA|102AA|	1000	+	176197340	176198485	250,0,0	3	96,65,261,	0,9634,10538,
chr1	178900920	178912044	LongAUGORFlinc|3P|XLOC_001496|TCONS_00009743:0.376172|177AA|161AA|	1000	+	178907904	178908387	250,0,0	3	1135,1338,4732,	0,1241,6392,
chr1	178901495	178905372	linc|3P|XLOC_001496|TCONS_00009744:0.272982|125AA|79AA|	1000	+	178902484	178902721	250,0,0	2	560,3208,	0,669,
chr1	180121716	180123589	linc|3P|XLOC_003468|TCONS_00022951:0.620159|82AA|61AA|	1000	-	180122161	180123562	0,0,250	3	136,180,47,	0,428,1826,
chr1	183430008	183440881	linc|3P|XLOC_003490|TCONS_00023052:5.39754|67AA|64AA|	1000	-	183430160	183430352	0,0,250	6	795,74,126,76,123,64,	0,892,8800,9591,9846,10809,
chr1	183430008	183440881	linc|3P|XLOC_003490|TCONS_00023053:1.61786|147AA|94AA|	1000	-	183440437	183440719	0,0,250	5	795,196,126,76,1027,	0,892,8800,9591,9846,
chr1	183430880	183440864	linc|3P|XLOC_003490|TCONS_00023054:0.177265|55AA|22AA|	1000	-	183430928	183438828	0,0,250	5	94,126,76,123,47,	0,7928,8719,8974,9937,
chr1	185527510	185534763	linc|3P|XLOC_001556|TCONS_00010122:1.47323|88AA|63AA|	1000	+	185527586	185527775	250,0,0	3	297,161,158,	0,4789,7095,
chr1	185532299	185590112	linc|3P|XLOC_001556|TCONS_00010124:6.89415|26AA|8AA|	1000	+	185532304	185532328	250,0,0	2	193,24,	0,57789,
chr1	190447355	190450667	linc|3P|XLOC_001577|TCONS_00010194:0.983999|59AA|42AA|	1000	+	190449975	190450101	250,0,0	2	267,1193,	0,2119,
chr1	190447389	190450523	linc|3P|XLOC_001577|TCONS_00010195:3.70167|53AA|42AA|	1000	+	190449975	190450101	250,0,0	3	233,59,1049,	0,822,2085,
chr1	190447592	190448271	linc|3P|XLOC_001577|TCONS_00010196:2.1205|53AA|26AA|	1000	+	190447686	190448173	250,0,0	2	169,101,	0,578,
chr1	190447610	190463251	linc|3P|XLOC_001577|TCONS_00010197:0.63445|50AA|30AA|	1000	+	190447686	190449489	250,0,0	3	151,230,284,	0,1864,15357,
chr1	190447680	190449865	linc|3P|XLOC_001577|TCONS_00010198:0.605606|41AA|38AA|	1000	+	190449706	190449820	250,0,0	2	81,391,	0,1794,
chr1	190447752	190450669	linc|3P|XLOC_001577|TCONS_00010199:1.61548|57AA|42AA|	1000	+	190450542	190450669	250,0,0	3	9,100,1195,	0,418,1722,
chr1	190447938	190450669	linc|3P|XLOC_001577|TCONS_00010200:0.528733|57AA|42AA|	1000	+	190450542	190450669	250,0,0	3	5,100,1195,	0,232,1536,
chr1	190448135	190449865	linc|3P|XLOC_001577|TCONS_00010203:3.27108|41AA|38AA|	1000	+	190449706	190449820	250,0,0	2	135,391,	0,1339,
chr1	192349851	192370396	linc|3P|XLOC_003519|TCONS_00023181:0.132406|83AA|57AA|	1000	-	192349907	192350078	0,0,250	4	248,183,181,318,	0,6910,12071,20227,
chr1	192486768	192536347	LongAUGORFlinc|3P|XLOC_003520|TCONS_00023182:1.24131|117AA|103AA|	1000	-	192486768	192487076	0,0,250	2	325,71,	0,49508,
chr1	192724077	192777717	linc|3P|XLOC_003521|TCONS_00023183:0.124583|67AA|53AA|	1000	-	192724077	192734028	0,0,250	5	67,148,156,170,1578,	0,9860,11091,37351,52062,
chr1	192733637	192761670	linc|3P|XLOC_003521|TCONS_00023184:0.478432|45AA|31AA|	1000	-	192733935	192734028	0,0,250	3	448,156,242,	0,1531,27791,
chr1	193387277	193434998	linc|3P|XLOC_001594|TCONS_00010280:0.578532|102AA|72AA|	1000	+	193431573	193431789	250,0,0	3	500,110,4297,	0,39493,43424,
chr1	193426432	193434998	linc|3P|XLOC_001594|TCONS_00010281:0.30165|87AA|72AA|	1000	+	193431573	193431789	250,0,0	4	157,110,94,4297,	0,338,2815,4269,
chr1	193426768	193438376	linc|3P|XLOC_001594|TCONS_00010282:0.313352|62AA|31AA|	1000	+	193437589	193437682	250,0,0	2	112,876,	0,10732,
chr1	196150617	196155305	linc|3P|XLOC_003536|TCONS_00023252:0.133654|99AA|69AA|	1000	-	196150860	196151067	0,0,250	3	1103,59,108,	0,3205,4580,
chr1	198732154	198797062	LongAUGORFlinc|3P|XLOC_003551|TCONS_00023346:0.39466|148AA|130AA|	1000	-	198742150	198742540	0,0,250	2	13141,908,	0,64000,
chr1	198775060	198797062	linc|3P|XLOC_003551|TCONS_00023347:3.20606|92AA|71AA|	1000	-	198775635	198775848	0,0,250	2	2312,908,	0,21094,
chr1	198776621	198796345	linc|3P|XLOC_003551|TCONS_00023348:1.16188|69AA|64AA|	1000	-	198776850	198777042	0,0,250	2	751,191,	0,19533,
chr1	198867622	198906558	linc|3P|XLOC_003552|TCONS_00023349:1.70279|100AA|82AA|	1000	-	198868125	198868371	0,0,250	2	2076,204,	0,38732,
chr1	200993076	200996918	linc|3P|XLOC_001628|TCONS_00010450:0.480163|89AA|58AA|	1000	+	200995171	200995345	250,0,0	2	128,2369,	0,1473,
chr1	200993076	200997920	linc|3P|XLOC_001628|TCONS_00010451:0.370129|89AA|58AA|	1000	+	200995171	200995345	250,0,0	2	128,3371,	0,1473,
chr1	200993088	200997920	linc|3P|XLOC_001628|TCONS_00010452:0.256637|89AA|58AA|	1000	+	200995171	200995345	250,0,0	2	125,3371,	0,1461,
chr1	201789582	201798213	LongAUGORFlinc|3P|XLOC_003572|TCONS_00023509:2.98897|117AA|100AA|	1000	-	201789589	201791213	0,0,250	3	182,139,135,	0,1506,8496,
chr1	203096386	203097082	linc|3P|XLOC_003589|TCONS_00023596:0.659074|94AA|26AA|	1000	-	203096386	203096464	0,0,250	2	232,148,	0,548,
chr1	203269641	203273676	linc|3P|XLOC_003595|TCONS_00023629:0.843489|79AA|4AA|	1000	-	203273650	203273662	0,0,250	3	134,192,29,	0,576,4006,
chr1	203270293	203274387	linc|3P|XLOC_003595|TCONS_00023630:0.543371|105AA|62AA|	1000	-	203270293	203273717	0,0,250	3	116,186,203,	0,3354,3891,
chr1	203395869	203398365	linc|3P|XLOC_003597|TCONS_00023637:17.4359|84AA|50AA|	1000	-	203396038	203396188	0,0,250	2	960,160,	0,2336,
chr1	203974720	203978043	linc|3P|XLOC_001663|TCONS_00010751:0.568125|116AA|80AA|	1000	+	203977182	203977422	250,0,0	2	110,1048,	0,2275,
chr1	205502106	205512634	LongAUGORFlinc|3P|XLOC_003619|TCONS_00023808:0.496334|126AA|102AA|	1000	-	205505525	205510354	0,0,250	3	3673,55,46,	0,8196,10482,
chr1	207176631	207181192	linc|3P|XLOC_003642|TCONS_00023967:0.222613|102AA|81AA|	1000	-	207176773	207177016	0,0,250	2	2785,27,	0,4534,
chr1	207176631	207182766	linc|3P|XLOC_003642|TCONS_00023968:0.24018|102AA|81AA|	1000	-	207176773	207177016	0,0,250	2	2785,62,	0,6073,
chr1	208267908	208302027	LongAUGORFlinc|3P|XLOC_001714|TCONS_00011166:0.210679|180AA|161AA|	1000	+	208285556	208291007	250,0,0	12	32,138,119,70,147,123,1222,339,112,2838,110,759,	0,12258,15176,15720,16183,17612,22703,24593,25923,26534,31958,33360,
chr1	209498775	209508024	LongAUGORFlinc|3P|XLOC_001721|TCONS_00011180:0.119584|188AA|167AA|	1000	+	209504944	209505445	250,0,0	2	150,4822,	0,4427,
chr1	209498776	209501869	linc|3P|XLOC_001721|TCONS_00011181:0.656764|101AA|39AA|	1000	+	209498905	209500789	250,0,0	3	149,125,237,	0,1916,2856,
chr1	209498800	209501877	linc|3P|XLOC_001721|TCONS_00011182:1.10175|100AA|39AA|	1000	+	209498905	209500789	250,0,0	3	125,125,242,	0,1892,2835,
chr1	209686705	209741141	LongAUGORFlinc|3P|XLOC_003657|TCONS_00024040:0.158695|121AA|101AA|	1000	-	209688708	209689011	0,0,250	9	3993,232,2405,128,91,122,83,77,262,	0,11801,12914,17886,27337,27947,32696,53549,54174,
chr1	209686705	209741141	LongAUGORFlinc|3P|XLOC_003657|TCONS_00024041:0.347143|121AA|101AA|	1000	-	209688708	209689011	0,0,250	9	3993,232,2405,91,122,73,83,77,262,	0,11801,12914,27337,27947,29485,32696,53549,54174,
chr1	209701799	209741018	linc|3P|XLOC_003657|TCONS_00024043:0.332819|73AA|42AA|	1000	-	209701924	209704617	0,0,250	7	225,128,91,122,83,77,139,	0,2792,12243,12853,17602,38455,39080,
chr1	209701885	209720925	linc|3P|XLOC_003657|TCONS_00024044:0.14391|64AA|40AA|	1000	-	209714115	209714754	0,0,250	6	139,91,122,73,127,89,	0,12157,12767,14305,17472,18951,
chr1	210404800	210406317	linc|3P|XLOC_003664|TCONS_00024070:1.11789|63AA|23AA|	1000	-	210404818	210404887	0,0,250	2	316,275,	0,1242,
chr1	210404800	210407389	LongAUGORFlinc|3P|XLOC_003664|TCONS_00024071:5.93959|113AA|100AA|	1000	-	210405115	210407278	0,0,250	2	316,410,	0,2179,
chr1	210404800	210407392	linc|3P|XLOC_003664|TCONS_00024072:2.82614|46AA|27AA|	1000	-	210405101	210407361	0,0,250	2	316,97,	0,2495,
chr1	210463515	210465750	linc|3P|XLOC_003666|TCONS_00024074:0.659059|46AA|30AA|	1000	-	210463711	210463801	0,0,250	2	352,28,	0,2207,
chr1	210463786	210466574	linc|3P|XLOC_003666|TCONS_00024075:1.5295|75AA|60AA|	1000	-	210466348	210466528	0,0,250	2	81,286,	0,2502,
chr1	211431655	211432110	linc|3P|XLOC_003668|TCONS_00024082:2.25666|56AA|50AA|	1000	-	211431723	211431873	0,0,250	2	262,33,	0,422,
chr1	211495083	211497804	linc|3P|XLOC_003670|TCONS_00024084:0.170501|115AA|74AA|	1000	-	211496100	211496322	0,0,250	2	2029,292,	0,2429,
chr1	211809247	211816209	linc|3P|XLOC_001736|TCONS_00011324:0.381916|100AA|55AA|	1000	+	211809396	211809561	250,0,0	2	540,45,	0,6917,
chr1	212635050	212646222	LongAUGORFlinc|3P|XLOC_003683|TCONS_00024153:0.409475|184AA|164AA|	1000	-	212635373	212635865	0,0,250	4	958,1434,167,204,	0,3955,5958,10968,
chr1	212636027	212646222	LongAUGORFlinc|3P|XLOC_003683|TCONS_00024154:0.14872|145AA|143AA|	1000	-	212637627	212638056	0,0,250	4	2727,1434,167,204,	0,2978,4981,9991,
chr1	212640157	212641085	linc|3P|XLOC_003683|TCONS_00024155:1.16132|77AA|31AA|	1000	-	212640411	212641073	0,0,250	2	282,77,	0,851,
chr1	212679673	212688157	linc|3P|XLOC_003684|TCONS_00024156:1.07427|121AA|67AA|	1000	-	212679760	212687994	0,0,250	2	159,292,	0,8192,
chr1	212719035	212735405	LongORFlinc|3P|XLOC_001745|TCONS_00011369:0.195769|213AA|90AA|	1000	+	212730808	212731078	250,0,0	5	72,37,2927,1668,774,	0,8718,10149,13462,15596,
chr1	212729713	212735405	linc|3P|XLOC_001745|TCONS_00011370:0.161881|151AA|90AA|	1000	+	212730808	212731078	250,0,0	2	2398,2908,	0,2784,
chr1	212729713	212735405	linc|3P|XLOC_001745|TCONS_00011371:0.109433|163AA|90AA|	1000	+	212730808	212731078	250,0,0	3	2398,1341,1309,	0,2784,4383,
chr1	212731195	212734165	linc|3P|XLOC_001745|TCONS_00011373:0.919509|151AA|74AA|	1000	+	212733225	212734165	250,0,0	3	916,883,69,	0,1302,2901,
chr1	212733388	212734705	linc|3P|XLOC_001745|TCONS_00011374:0.42563|115AA|84AA|	1000	+	212733805	212734057	250,0,0	2	777,74,	0,1243,
chr1	212733388	212734736	linc|3P|XLOC_001745|TCONS_00011375:0.216674|163AA|55AA|	1000	+	212733828	212734251	250,0,0	2	450,640,	0,708,
chr1	212800481	212811895	LongAUGORFlinc|3P|XLOC_003686|TCONS_00024163:0.313023|150AA|117AA|	1000	-	212805222	212805573	0,0,250	2	9527,1451,	0,9963,
chr1	212800481	212811910	LongAUGORFlinc|3P|XLOC_003686|TCONS_00024169:0.181102|150AA|121AA|	1000	-	212810870	212811692	0,0,250	4	4324,4295,752,255,	0,5232,9963,11174,
chr1	212800481	212811910	LongAUGORFlinc|3P|XLOC_003686|TCONS_00024170:0.11427|150AA|121AA|	1000	-	212810870	212811692	0,0,250	4	5424,3087,752,255,	0,6440,9963,11174,
chr1	212800481	212812186	LongAUGORFlinc|3P|XLOC_003686|TCONS_00024171:0.276965|150AA|121AA|	1000	-	212810870	212811692	0,0,250	3	4320,5483,531,	0,5232,11174,
chr1	212800481	212838945	LongAUGORFlinc|3P|XLOC_003686|TCONS_00024175:0.105415|137AA|117AA|	1000	-	212805222	212805573	0,0,250	3	5424,101,285,	0,37447,38179,
chr1	212800481	212838945	LongAUGORFlinc|3P|XLOC_003686|TCONS_00024177:0.113678|150AA|117AA|	1000	-	212805222	212805573	0,0,250	4	5424,2874,101,285,	0,6440,37447,38179,
chr1	212802452	212811835	LongAUGORFlinc|3P|XLOC_003686|TCONS_00024180:0.664747|150AA|121AA|	1000	-	212810870	212811692	0,0,250	4	2353,4295,752,180,	0,3261,7992,9203,
chr1	212804579	212805859	linc|3P|XLOC_003686|TCONS_00024181:0.758393|82AA|74AA|	1000	-	212804579	212804800	0,0,250	2	226,146,	0,1134,
chr1	212804779	212811198	linc|3P|XLOC_003686|TCONS_00024182:0.448477|109AA|62AA|	1000	-	212810870	212811056	0,0,250	3	26,192,754,	0,934,5665,
chr1	212808799	212811197	linc|3P|XLOC_003686|TCONS_00024183:0.112434|150AA|98AA|	1000	-	212808969	212809263	0,0,250	2	1209,753,	0,1645,
chr1	212811055	212811902	linc|3P|XLOC_003686|TCONS_00024184:1.20657|76AA|68AA|	1000	-	212811679	212811883	0,0,250	2	141,247,	0,600,
chr1	212826522	212838945	linc|3P|XLOC_003686|TCONS_00024185:0.22358|165AA|79AA|	1000	-	212838682	212838919	0,0,250	3	1091,101,285,	0,11406,12138,
chr1	212827340	212838776	linc|3P|XLOC_003686|TCONS_00024186:0.184345|111AA|38AA|	1000	-	212827340	212827454	0,0,250	3	273,101,99,	0,10588,11337,
chr1	212837955	212838843	linc|3P|XLOC_003686|TCONS_00024187:0.630236|80AA|6AA|	1000	-	212838001	212838019	0,0,250	2	74,166,	0,722,
chr1	213990359	214089318	linc|3P|XLOC_003693|TCONS_00024235:0.257972|101AA|71AA|	1000	-	213990433	213990646	0,0,250	4	5417,81,125,41,	0,77646,78377,98918,
chr1	213990359	214160724	LongAUGORFlinc|3P|XLOC_003693|TCONS_00024236:0.780168|111AA|100AA|	1000	-	214159456	214159756	0,0,250	4	5417,101,214,1313,	0,15505,149054,169052,
chr1	213990359	214161020	linc|3P|XLOC_003693|TCONS_00024237:0.659904|101AA|79AA|	1000	-	214139449	214160981	0,0,250	6	5417,101,81,125,214,98,	0,15505,77646,78377,149054,170563,
chr1	213995188	214005989	linc|3P|XLOC_003693|TCONS_00024239:2.41417|80AA|68AA|	1000	-	213995348	213995552	0,0,250	2	588,125,	0,10676,
chr1	213995699	214089305	linc|3P|XLOC_003693|TCONS_00024240:3.84433|70AA|57AA|	1000	-	214068026	214068847	0,0,250	4	77,81,125,28,	0,72306,73037,93578,
chr1	214139236	214159496	linc|3P|XLOC_003693|TCONS_00024241:4.6846|70AA|19AA|	1000	-	214139277	214139334	0,0,250	2	391,85,	0,20175,
chr1	214427428	214452637	linc|3P|XLOC_003696|TCONS_00024247:0.176907|110AA|90AA|	1000	-	214452132	214452402	0,0,250	2	8879,581,	0,24628,
chr1	217336498	217362403	linc|3P|XLOC_003701|TCONS_00024303:0.286901|64AA|48AA|	1000	-	217340259	217340403	0,0,250	7	269,217,139,106,92,132,98,	0,3739,4523,16891,18555,19973,25807,
chr1	217336498	217365227	linc|3P|XLOC_003701|TCONS_00024304:0.166946|67AA|48AA|	1000	-	217340259	217340403	0,0,250	7	269,217,143,106,92,132,159,	0,3739,4519,16891,18555,19973,28570,
chr1	217352275	217365227	linc|3P|XLOC_003701|TCONS_00024305:0.191717|60AA|38AA|	1000	-	217356572	217365151	0,0,250	5	381,106,92,132,159,	0,1114,2778,4196,12793,
chr1	219144960	219347130	linc|3P|XLOC_003707|TCONS_00024326:0.944029|57AA|46AA|	1000	-	219259986	219329490	0,0,250	5	78,166,93,80,319,	0,114876,178320,184501,201851,
chr1	219220689	219260999	LongAUGORFlinc|3P|XLOC_003707|TCONS_00024328:0.219067|116AA|106AA|	1000	-	219221359	219221677	0,0,250	3	1870,166,74,	0,39147,40236,
chr1	219220689	219347121	LongAUGORFlinc|3P|XLOC_003707|TCONS_00024329:0.331893|116AA|106AA|	1000	-	219221359	219221677	0,0,250	4	1870,166,80,310,	0,39147,108772,126122,
chr1	219220689	219347133	LongAUGORFlinc|3P|XLOC_003707|TCONS_00024330:0.400448|116AA|106AA|	1000	-	219221359	219221677	0,0,250	5	1870,166,93,80,322,	0,39147,102591,108772,126122,
chr1	219254314	219347110	linc|3P|XLOC_003707|TCONS_00024331:0.407047|60AA|38AA|	1000	-	219346878	219346992	0,0,250	4	971,166,93,299,	0,5522,68966,92497,
chr1	219254318	219347093	linc|3P|XLOC_003707|TCONS_00024333:0.271526|59AA|46AA|	1000	-	219259986	219329490	0,0,250	5	967,166,93,80,282,	0,5518,68962,75143,92493,
chr1	219256023	219347125	linc|3P|XLOC_003707|TCONS_00024335:0.194052|91AA|51AA|	1000	-	219256023	219256175	0,0,250	5	337,166,93,80,314,	0,3813,67257,73438,90788,
chr1	219259853	219347102	linc|3P|XLOC_003707|TCONS_00024336:1.64278|57AA|46AA|	1000	-	219259986	219329490	0,0,250	4	149,93,80,291,	0,63427,69608,86958,
chr1	219268629	219347070	linc|3P|XLOC_003707|TCONS_00024337:0.182903|59AA|55AA|	1000	-	219268629	219329490	0,0,250	4	43,93,80,259,	0,54651,60832,78182,
chr1	219274020	219347127	linc|3P|XLOC_003707|TCONS_00024338:0.865559|59AA|55AA|	1000	-	219274053	219329490	0,0,250	4	76,93,80,316,	0,49260,55441,72791,
chr1	219298424	219347121	linc|3P|XLOC_003707|TCONS_00024339:1.27959|57AA|46AA|	1000	-	219298437	219329490	0,0,250	4	29,93,80,310,	0,24856,31037,48387,
chr1	219323279	219347022	linc|3P|XLOC_003707|TCONS_00024340:1.49199|57AA|41AA|	1000	-	219323279	219329490	0,0,250	3	94,80,211,	0,6182,23532,
chr1	220461850	220474495	LongAUGORFlinc|3P|XLOC_001781|TCONS_00011606:0.183198|188AA|152AA|	1000	+	220462273	220465268	250,0,0	4	818,65,308,1636,	0,3357,10535,11009,
chr1	222763272	222766075	linc|3P|XLOC_001802|TCONS_00011688:0.30868|52AA|46AA|	1000	+	222765585	222765723	250,0,0	3	32,150,568,	0,327,2235,
chr1	222763303	222766374	linc|3P|XLOC_001802|TCONS_00011690:0.439688|79AA|60AA|	1000	+	222763552	222763732	250,0,0	2	446,867,	0,2204,
chr1	224954057	224967057	linc|3P|XLOC_001820|TCONS_00011844:2.86827|80AA|68AA|	1000	+	224954495	224954699	250,0,0	2	798,183,	0,12817,
chr1	224954601	224961043	linc|3P|XLOC_001820|TCONS_00011845:0.565592|75AA|67AA|	1000	+	224954626	224954827	250,0,0	2	254,169,	0,6273,
chr1	224957351	224961043	linc|3P|XLOC_001820|TCONS_00011846:0.641166|70AA|42AA|	1000	+	224960293	224960419	250,0,0	2	3404,169,	0,3523,
chr1	225657546	225660157	linc|3P|XLOC_001825|TCONS_00011880:0.244049|130AA|97AA|	1000	+	225658757	225659048	250,0,0	2	1676,593,	0,2018,
chr1	225841000	225842653	LongAUGORFlinc|3P|XLOC_001827|TCONS_00011883:0.238978|222AA|111AA|	1000	+	225841611	225841944	250,0,0	2	299,1076,	0,577,
chr1	226234944	226249551	linc|3P|XLOC_003771|TCONS_00024742:0.618646|85AA|56AA|	1000	-	226249122	226249290	0,0,250	2	31,861,	0,13746,
chr1	226236294	226249516	LongAUGORFlinc|3P|XLOC_003771|TCONS_00024743:0.198408|231AA|146AA|	1000	-	226240450	226240888	0,0,250	2	12488,59,	0,13163,
chr1	226236294	226250153	LongAUGORFlinc|3P|XLOC_003771|TCONS_00024744:0.218899|231AA|146AA|	1000	-	226240450	226240888	0,0,250	2	12488,60,	0,13799,
chr1	226271276	226281524	LongAUGORFlinc|3P|XLOC_001832|TCONS_00011909:0.231467|202AA|180AA|	1000	+	226278639	226279179	250,0,0	3	393,258,4334,	0,3220,5914,
chr1	226271581	226281524	LongAUGORFlinc|3P|XLOC_001832|TCONS_00011910:0.20265|202AA|180AA|	1000	+	226278639	226279179	250,0,0	2	88,4334,	0,5609,
chr1	226271655	226277990	linc|3P|XLOC_001832|TCONS_00011911:1.32522|48AA|33AA|	1000	+	226277254	226277353	250,0,0	4	14,258,165,65,	0,2841,5535,6270,
chr1	226274502	226278045	linc|3P|XLOC_001832|TCONS_00011912:2.00944|59AA|33AA|	1000	+	226277254	226277353	250,0,0	3	252,165,120,	0,2688,3423,
chr1	226274581	226277993	linc|3P|XLOC_001832|TCONS_00011913:0.211832|47AA|33AA|	1000	+	226277254	226277353	250,0,0	3	174,165,68,	0,2609,3344,
chr1	228155358	228158853	LongAUGORFlinc|3P|XLOC_003785|TCONS_00024828:9.36946|134AA|134AA|	1000	-	228155988	228156390	0,0,250	2	1247,380,	0,3115,
chr1	228594669	228601183	linc|3P|XLOC_001859|TCONS_00012110:0.257895|123AA|79AA|	1000	+	228594802	228595039	250,0,0	2	510,652,	0,5862,
chr1	228594674	228601183	linc|3P|XLOC_001859|TCONS_00012111:0.486267|97AA|57AA|	1000	+	228595038	228600561	250,0,0	3	53,209,652,	0,296,5857,
chr1	229124390	229183215	LongAUGORFlinc|3P|XLOC_003804|TCONS_00024942:0.103921|184AA|123AA|	1000	-	229124917	229125286	0,0,250	3	1094,85,828,	0,49208,57997,
chr1	229221997	229230652	LongAUGORFlinc|3P|XLOC_003806|TCONS_00024944:0.110357|119AA|101AA|	1000	-	229223274	229223577	0,0,250	4	3701,61,1202,125,	0,5255,5836,8530,
chr1	229221997	229237474	LongAUGORFlinc|3P|XLOC_003806|TCONS_00024945:0.112877|144AA|101AA|	1000	-	229223274	229223577	0,0,250	3	3701,1783,201,	0,5255,15276,
chr1	229221997	229237486	LongAUGORFlinc|3P|XLOC_003806|TCONS_00024946:0.44266|148AA|101AA|	1000	-	229223274	229223577	0,0,250	4	3701,61,1202,213,	0,5255,5836,15276,
chr1	229221997	229238757	LongAUGORFlinc|3P|XLOC_003806|TCONS_00024947:0.204884|115AA|101AA|	1000	-	229223274	229223577	0,0,250	4	3701,61,1202,285,	0,5255,5836,16475,
chr1	229221997	229320019	LongAUGORFlinc|3P|XLOC_003806|TCONS_00024949:0.887536|115AA|101AA|	1000	-	229223274	229223577	0,0,250	4	3701,61,1202,223,	0,5255,5836,97799,
chr1	229221997	229320019	LongAUGORFlinc|3P|XLOC_003806|TCONS_00024950:1.33345|115AA|101AA|	1000	-	229223274	229223577	0,0,250	4	3701,1783,388,223,	0,5255,36475,97799,
chr1	229221997	229320034	LongAUGORFlinc|3P|XLOC_003806|TCONS_00024951:0.35121|115AA|101AA|	1000	-	229223274	229223577	0,0,250	3	3701,1783,104,	0,5255,97933,
chr1	229221997	229320072	LongAUGORFlinc|3P|XLOC_003806|TCONS_00024952:1.98368|115AA|101AA|	1000	-	229223274	229223577	0,0,250	4	3701,61,1202,142,	0,5255,5836,97933,
chr1	229221997	229356925	LongAUGORFlinc|3P|XLOC_003806|TCONS_00024953:0.223668|133AA|101AA|	1000	-	229223274	229223577	0,0,250	4	3701,1783,107,96,	0,5255,111447,134832,
chr1	229228561	229230652	linc|3P|XLOC_003806|TCONS_00024954:1.84787|119AA|69AA|	1000	-	229228898	229230597	0,0,250	2	474,125,	0,1966,
chr1	229359207	229363309	linc|3P|XLOC_003807|TCONS_00024955:0.170185|88AA|42AA|	1000	-	229359262	229359388	0,0,250	2	490,302,	0,3800,
chr1	229644247	229650019	linc|3P|XLOC_001871|TCONS_00012154:6.13711|101AA|91AA|	1000	+	229645978	229649988	250,0,0	3	179,117,295,	0,1623,5477,
chr1	232447237	232448857	linc|3P|XLOC_001894|TCONS_00012278:0.798384|90AA|81AA|	1000	+	232448600	232448843	250,0,0	2	655,427,	0,1193,
chr1	232447237	232452835	linc|3P|XLOC_001894|TCONS_00012279:0.170712|107AA|91AA|	1000	+	232449679	232449952	250,0,0	3	655,1988,2309,	0,1193,3289,
chr1	232510310	232512539	linc|3P|XLOC_003841|TCONS_00025128:0.435563|77AA|51AA|	1000	-	232510526	232511261	0,0,250	4	223,144,95,196,	0,720,949,2033,
chr1	233832417	233838598	linc|3P|XLOC_003848|TCONS_00025198:0.320803|108AA|91AA|	1000	-	233835262	233835535	0,0,250	2	3234,656,	0,5525,
chr1	233832417	233843301	linc|3P|XLOC_003848|TCONS_00025199:1.52176|108AA|91AA|	1000	-	233835262	233835535	0,0,250	5	3234,69,93,108,2600,	0,5525,5736,6101,8284,
chr1	233832417	233843301	linc|3P|XLOC_003848|TCONS_00025200:3.94537|87AA|52AA|	1000	-	233832570	233832726	0,0,250	2	2684,375,	0,10509,
chr1	234782034	234787248	linc|3P|XLOC_001912|TCONS_00012340:0.100759|90AA|69AA|	1000	+	234783842	234784049	250,0,0	3	217,145,3632,	0,838,1582,
chr1	234782034	234796669	linc|3P|XLOC_001912|TCONS_00012341:0.470843|81AA|73AA|	1000	+	234782132	234791071	250,0,0	4	217,239,126,790,	0,8937,9819,13845,
chr1	234796016	234802850	LongAUGORFlinc|3P|XLOC_001912|TCONS_00012344:0.117169|127AA|110AA|	1000	+	234802202	234802532	250,0,0	3	98,62,773,	0,4571,6061,
chr1	234909180	234918063	LongAUGORFlinc|3P|XLOC_003866|TCONS_00025268:0.199324|224AA|219AA|	1000	-	234914029	234914686	0,0,250	3	6131,110,1709,	0,6871,7174,
chr1	235087784	235100211	linc|3P|XLOC_003868|TCONS_00025274:0.130838|168AA|99AA|	1000	-	235091003	235091300	0,0,250	5	5484,400,76,150,698,	0,5641,7803,9379,11729,
chr1	235087784	235100929	linc|3P|XLOC_003868|TCONS_00025275:0.359739|168AA|99AA|	1000	-	235091003	235091300	0,0,250	6	5484,400,76,150,535,1416,	0,5641,7803,9379,10063,11729,
chr1	235087784	235105809	linc|3P|XLOC_003868|TCONS_00025277:0.330812|168AA|99AA|	1000	-	235091003	235091300	0,0,250	5	5484,400,76,287,73,	0,5641,7803,8244,17952,
chr1	235087870	235096128	linc|3P|XLOC_003868|TCONS_00025278:0.323129|168AA|99AA|	1000	-	235091003	235091300	0,0,250	3	5955,76,100,	0,7717,8158,
chr1	235087870	235100203	linc|3P|XLOC_003868|TCONS_00025279:0.212507|168AA|99AA|	1000	-	235091003	235091300	0,0,250	4	5955,76,150,690,	0,7717,9293,11643,
chr1	235092977	235095736	linc|3P|XLOC_001915|TCONS_00012353:0.327301|90AA|81AA|	1000	+	235095456	235095699	250,0,0	2	130,293,	0,2466,
chr1	235093091	235099746	linc|3P|XLOC_003868|TCONS_00025280:0.31948|128AA|97AA|	1000	-	235093117	235093565	0,0,250	4	177,400,76,233,	0,334,2496,6422,
chr1	235095394	235104171	linc|3P|XLOC_003868|TCONS_00025281:2.13708|41AA|41AA|	1000	-	235095426	235095549	0,0,250	2	269,37,	0,8740,
chr1	235095407	235099574	linc|3P|XLOC_003868|TCONS_00025282:1.12719|43AA|41AA|	1000	-	235095426	235095549	0,0,250	2	256,61,	0,4106,
chr1	235095409	235098935	linc|3P|XLOC_003868|TCONS_00025283:1.47259|88AA|41AA|	1000	-	235095426	235095549	0,0,250	3	254,150,150,	0,1754,3376,
chr1	235095412	235105809	linc|3P|XLOC_003868|TCONS_00025284:0.344165|66AA|48AA|	1000	-	235095585	235096279	0,0,250	3	251,102,73,	0,801,10324,
chr1	235095420	235096128	linc|3P|XLOC_003868|TCONS_00025285:2.8031|46AA|41AA|	1000	-	235095426	235095549	0,0,250	2	243,100,	0,608,
chr1	235095432	235097431	linc|3P|XLOC_003868|TCONS_00025286:1.24504|76AA|39AA|	1000	-	235095432	235095549	0,0,250	2	231,268,	0,1731,
chr1	235097122	235098873	linc|3P|XLOC_003868|TCONS_00025287:0.963521|70AA|22AA|	1000	-	235097140	235097206	0,0,250	2	191,168,	0,1583,
chr1	235098086	235099547	linc|3P|XLOC_003868|TCONS_00025288:1.46911|83AA|35AA|	1000	-	235098164	235098269	0,0,250	2	296,34,	0,1427,
chr1	235108773	235116431	linc|3P|XLOC_003869|TCONS_00025289:1.23166|79AA|29AA|	1000	-	235109002	235116421	0,0,250	2	297,29,	0,7629,
chr1	235111906	235116526	LongAUGORFlinc|3P|XLOC_003869|TCONS_00025290:0.769917|131AA|107AA|	1000	-	235112588	235112909	0,0,250	2	4184,124,	0,4496,
chr1	235115912	235116505	linc|3P|XLOC_003869|TCONS_00025291:1.10691|64AA|25AA|	1000	-	235116061	235116448	0,0,250	2	178,103,	0,490,
chr1	235187156	235191232	linc|3P|XLOC_003870|TCONS_00025293:3.01515|161AA|84AA|	1000	-	235187205	235187457	0,0,250	2	2430,851,	0,3225,
chr1	237161418	237165298	linc|3P|XLOC_001929|TCONS_00012468:1.15181|100AA|55AA|	1000	+	237164898	237165063	250,0,0	2	135,632,	0,3248,
chr1	241520612	241527000	linc|3P|XLOC_001945|TCONS_00012555:0.354096|158AA|54AA|	1000	+	241525727	241525889	250,0,0	3	170,158,1585,	0,3143,4803,
chr1	241520612	241527000	linc|3P|XLOC_001945|TCONS_00012556:0.124249|96AA|54AA|	1000	+	241525727	241525889	250,0,0	2	170,1536,	0,4852,
chr1	241981038	241982101	linc|3P|XLOC_001949|TCONS_00012588:0.169622|69AA|58AA|	1000	+	241981066	241981240	250,0,0	4	311,28,123,255,	0,383,551,808,
chr1	242310801	242390636	linc|3P|XLOC_001952|TCONS_00012614:0.302059|97AA|97AA|	1000	+	242310825	242389603	250,0,0	3	55,150,1143,	0,44655,78692,
chr1	243216543	243219973	LongAUGORFlinc|3P|XLOC_001953|TCONS_00012620:3.31976|272AA|134AA|	1000	+	243219422	243219824	250,0,0	2	1513,1719,	0,1711,
chr1	244080673	244141783	linc|3P|XLOC_001958|TCONS_00012645:1.26922|54AA|54AA|	1000	+	244080708	244141753	250,0,0	2	155,72,	0,61038,
chr1	244080703	244210617	LongAUGORFlinc|3P|XLOC_001958|TCONS_00012646:0.190783|138AA|107AA|	1000	+	244173359	244188329	250,0,0	12	125,110,118,101,72,224,104,199,129,127,64,424,	0,61008,85981,87656,92619,93295,107564,109834,124025,126021,127826,129490,
chr1	244210525	244212010	LongAUGORFlinc|3P|XLOC_003912|TCONS_00025565:0.404201|176AA|124AA|	1000	-	244211487	244211859	0,0,250	2	59,1275,	0,210,
chr1	244279589	244288012	linc|3P|XLOC_001961|TCONS_00012654:0.179613|139AA|95AA|	1000	+	244280527	244280812	250,0,0	3	2035,185,318,	0,7030,8105,
chr1	244286605	244292263	LongAUGORFlinc|3P|XLOC_001961|TCONS_00012655:0.180771|127AA|108AA|	1000	+	244291155	244291479	250,0,0	2	199,3315,	0,2343,
chr1	245067736	245070191	linc|3P|XLOC_001967|TCONS_00012702:0.127342|161AA|94AA|	1000	+	245067891	245068444	250,0,0	2	222,1962,	0,493,
chr1	245067736	245081141	LongAUGORFlinc|3P|XLOC_001967|TCONS_00012703:0.305856|109AA|101AA|	1000	+	245076719	245077022	250,0,0	2	222,7690,	0,5715,
chr1	247256299	247263357	linc|3P|XLOC_001979|TCONS_00012780:0.127016|75AA|73AA|	1000	+	247261341	247261560	250,0,0	2	187,3115,	0,3943,
chr1	247495608	247522638	LongAUGORFlinc|3P|XLOC_001983|TCONS_00012796:1.59728|174AA|141AA|	1000	+	247521501	247521924	250,0,0	3	2120,31,1555,	0,21950,25475,
chr1	247495608	247556961	linc|3P|XLOC_001983|TCONS_00012797:0.272336|88AA|68AA|	1000	+	247497134	247556725	250,0,0	3	654,820,318,	0,828,61035,
chr1	247496211	247556671	linc|3P|XLOC_001983|TCONS_00012798:4.0852|88AA|54AA|	1000	+	247496602	247496764	250,0,0	2	1045,28,	0,60432,
chr1	247549930	247556961	linc|3P|XLOC_001983|TCONS_00012803:0.663185|77AA|34AA|	1000	+	247556684	247556786	250,0,0	2	9,318,	0,6713,
chr10	736183	737679	linc|3P|XLOC_007146|TCONS_00029069:0.516267|99AA|81AA|	1000	+	737337	737580	250,0,0	2	82,423,	0,1073,
chr10	977935	988734	LongAUGORFlinc|3P|XLOC_007149|TCONS_00029074:1.17392|307AA|234AA|	1000	+	978066	978768	250,0,0	5	1120,384,99,53,315,	0,2840,8858,10191,10484,
chr10	978797	981325	LongAUGORFlinc|3P|XLOC_007149|TCONS_00029075:3.96231|181AA|169AA|	1000	+	978926	981153	250,0,0	2	258,550,	0,1978,
chr10	986520	988734	LongAUGORFlinc|3P|XLOC_007149|TCONS_00029077:0.418603|112AA|108AA|	1000	+	986828	988626	250,0,0	3	372,53,315,	0,1606,1899,
chr10	988074	988583	linc|3P|XLOC_007149|TCONS_00029078:0.137281|89AA|85AA|	1000	+	988086	988583	250,0,0	2	105,164,	0,345,
chr10	1017096	1034281	LongAUGORFlinc|3P|XLOC_008092|TCONS_00034232:0.169203|144AA|143AA|	1000	-	1018441	1018870	0,0,250	2	1837,38,	0,17147,
chr10	1792674	1815554	linc|3P|XLOC_008099|TCONS_00034273:0.220139|123AA|86AA|	1000	-	1795200	1795458	0,0,250	4	3075,199,735,390,	0,9292,21398,22490,
chr10	3084723	3089216	linc|3P|XLOC_008109|TCONS_00034312:0.651259|98AA|34AA|	1000	-	3084793	3084895	0,0,250	2	1203,205,	0,4288,
chr10	3094707	3096209	linc|3P|XLOC_008110|TCONS_00034314:0.480963|96AA|68AA|	1000	-	3094831	3095035	0,0,250	2	627,58,	0,1444,
chr10	3094722	3109519	LongAUGORFlinc|3P|XLOC_008110|TCONS_00034315:0.306623|145AA|105AA|	1000	-	3109083	3109398	0,0,250	3	612,137,575,	0,1429,14222,
chr10	3107633	3108996	linc|3P|XLOC_008110|TCONS_00034316:3.16488|75AA|53AA|	1000	-	3107645	3107804	0,0,250	2	949,52,	0,1311,
chr10	3312176	3320053	LongAUGORFlinc|3P|XLOC_008114|TCONS_00034338:1.06752|127AA|119AA|	1000	-	3313770	3319386	0,0,250	2	1743,875,	0,7002,
chr10	3545300	3574643	LongAUGORFlinc|3P|XLOC_007172|TCONS_00029150:0.136135|145AA|141AA|	1000	+	3572424	3572847	250,0,0	2	334,2584,	0,26759,
chr10	3985204	3990731	linc|3P|XLOC_007180|TCONS_00029166:3.76086|60AA|25AA|	1000	+	3985362	3990731	250,0,0	2	202,31,	0,5496,
chr10	3985204	4006403	LongAUGORFlinc|3P|XLOC_007180|TCONS_00029167:1.12057|135AA|100AA|	1000	+	3985362	4005224	250,0,0	4	202,246,102,63,	0,5496,20010,21136,
chr10	3986978	3998248	linc|3P|XLOC_007180|TCONS_00029169:0.123052|137AA|74AA|	1000	+	3986988	3987210	250,0,0	4	1567,217,55,591,	0,3722,10374,10679,
chr10	3988244	4006403	linc|3P|XLOC_007180|TCONS_00029170:0.160188|94AA|43AA|	1000	+	3988553	3990715	250,0,0	4	423,246,102,63,	0,2456,16970,18096,
chr10	4804572	4806211	linc|3P|XLOC_008132|TCONS_00034396:6.86145|67AA|16AA|	1000	-	4804572	4804620	0,0,250	2	153,50,	0,1589,
chr10	5556119	5565140	LongAUGORFlinc|3P|XLOC_008145|TCONS_00034434:1.44281|176AA|143AA|	1000	-	5557804	5558233	0,0,250	2	3356,1262,	0,7759,
chr10	5556119	5573066	LongAUGORFlinc|3P|XLOC_008145|TCONS_00034437:1.51928|176AA|143AA|	1000	-	5557804	5558233	0,0,250	5	3356,214,112,136,123,	0,7759,10152,16577,16824,
chr10	5605287	5606443	linc|3P|XLOC_008147|TCONS_00034444:0.363116|59AA|30AA|	1000	-	5605444	5606329	0,0,250	2	237,124,	0,1032,
chr10	5605287	5608743	linc|3P|XLOC_008147|TCONS_00034445:0.206348|108AA|70AA|	1000	-	5606703	5606913	0,0,250	4	237,374,119,245,	0,1394,1862,3211,
chr10	5605524	5608743	LongAUGORFlinc|3P|XLOC_008147|TCONS_00034446:0.111386|123AA|100AA|	1000	-	5605897	5606197	0,0,250	2	1744,245,	0,2974,
chr10	5606766	5608680	linc|3P|XLOC_008147|TCONS_00034447:0.869394|94AA|68AA|	1000	-	5606863	5607067	0,0,250	2	502,182,	0,1732,
chr10	5973780	5982692	linc|3P|XLOC_008155|TCONS_00034484:0.843014|58AA|35AA|	1000	-	5974554	5982672	0,0,250	2	861,38,	0,8874,
chr10	5985452	5987701	linc|3P|XLOC_008156|TCONS_00034486:1.01991|84AA|55AA|	1000	-	5985718	5987622	0,0,250	2	426,84,	0,2165,
chr10	5985466	5987712	linc|3P|XLOC_008156|TCONS_00034487:2.6185|57AA|34AA|	1000	-	5985603	5985705	0,0,250	2	286,95,	0,2151,
chr10	6622360	6626247	linc|3P|XLOC_007210|TCONS_00029355:0.82179|121AA|57AA|	1000	+	6622727	6625646	250,0,0	3	529,357,168,	0,3277,3719,
chr10	6622360	6627665	linc|3P|XLOC_007210|TCONS_00029356:0.280103|121AA|67AA|	1000	+	6622727	6624138	250,0,0	4	529,64,243,146,	0,1739,3277,5159,
chr10	6622360	6627665	linc|3P|XLOC_007210|TCONS_00029357:0.910052|121AA|57AA|	1000	+	6622727	6625646	250,0,0	3	529,243,146,	0,3277,5159,
chr10	6622360	6655646	linc|3P|XLOC_007210|TCONS_00029358:0.389747|121AA|74AA|	1000	+	6628499	6628721	250,0,0	7	529,64,4721,185,49,61,54,	0,1739,3277,10551,16447,27949,33232,
chr10	6622360	6658273	linc|3P|XLOC_007210|TCONS_00029359:1.13272|121AA|74AA|	1000	+	6628499	6628721	250,0,0	5	529,7459,61,162,306,	0,3277,27949,35364,35607,
chr10	6622360	6658273	linc|3P|XLOC_007210|TCONS_00029360:0.117545|121AA|74AA|	1000	+	6628499	6628721	250,0,0	8	529,64,4721,185,49,268,162,306,	0,1739,3277,10551,16447,34971,35364,35607,
chr10	6622360	6667330	linc|3P|XLOC_007210|TCONS_00029363:0.198589|121AA|74AA|	1000	+	6628499	6628721	250,0,0	11	529,64,4721,185,61,268,162,73,255,153,52,	0,1739,3277,10551,27949,34971,35364,38305,40520,41311,44918,
chr10	6622360	6671649	LongAUGORFlinc|3P|XLOC_007210|TCONS_00029364:0.987862|135AA|100AA|	1000	+	6669450	6669750	250,0,0	15	529,64,2037,2599,185,61,2007,162,2771,54,100,153,83,182,2758,	0,1739,3277,5399,10551,27949,33232,35364,35607,40519,40675,41311,44918,45485,46531,
chr10	6622386	6627323	linc|3P|XLOC_007210|TCONS_00029365:2.83989|116AA|57AA|	1000	+	6622727	6625646	250,0,0	2	503,1686,	0,3251,
chr10	6622456	6626254	linc|3P|XLOC_007210|TCONS_00029366:2.43593|105AA|67AA|	1000	+	6622727	6624138	250,0,0	4	433,64,243,175,	0,1643,3181,3623,
chr10	6622469	6629063	linc|3P|XLOC_007210|TCONS_00029368:0.530388|106AA|74AA|	1000	+	6628499	6628721	250,0,0	4	420,64,2037,1304,	0,1630,3168,5290,
chr10	6625637	6627641	linc|3P|XLOC_007210|TCONS_00029370:1.87793|80AA|33AA|	1000	+	6625779	6625878	250,0,0	2	243,122,	0,1882,
chr10	6625640	6626260	linc|3P|XLOC_007210|TCONS_00029371:7.55225|79AA|34AA|	1000	+	6626116	6626218	250,0,0	2	240,181,	0,439,
chr10	6632923	6657409	linc|3P|XLOC_007210|TCONS_00029373:0.899308|45AA|15AA|	1000	+	6638852	6657372	250,0,0	3	173,49,78,	0,5884,24408,
chr10	6660596	6663911	linc|3P|XLOC_007210|TCONS_00029375:0.818996|46AA|24AA|	1000	+	6663736	6663808	250,0,0	3	142,256,240,	0,2283,3075,
chr10	6660677	6667308	linc|3P|XLOC_007210|TCONS_00029376:0.392998|46AA|24AA|	1000	+	6663736	6663808	250,0,0	4	61,255,153,30,	0,2203,2994,6601,
chr10	6662975	6663911	linc|3P|XLOC_007210|TCONS_00029377:0.511294|31AA|24AA|	1000	+	6663736	6663808	250,0,0	2	160,240,	0,696,
chr10	6667902	6668997	linc|3P|XLOC_007210|TCONS_00029378:0.589981|58AA|50AA|	1000	+	6667928	6668942	250,0,0	2	125,106,	0,989,
chr10	6779296	6782594	linc|3P|XLOC_007211|TCONS_00029379:3.3866|100AA|67AA|	1000	+	6779397	6780326	250,0,0	2	294,2276,	0,1022,
chr10	6779343	6780988	linc|3P|XLOC_007211|TCONS_00029380:11.7713|85AA|67AA|	1000	+	6779397	6780326	250,0,0	2	247,670,	0,975,
chr10	6821522	6884965	LongAUGORFlinc|3P|XLOC_007212|TCONS_00029382:0.19407|145AA|110AA|	1000	+	6882033	6882363	250,0,0	4	327,183,46,5030,	0,1743,54082,58413,
chr10	6821540	6884863	linc|3P|XLOC_007212|TCONS_00029383:0.64867|125AA|71AA|	1000	+	6884649	6884863	250,0,0	5	309,183,46,35,2511,	0,1725,54064,58395,60812,
chr10	6836942	6884743	linc|3P|XLOC_007212|TCONS_00029385:1.47291|98AA|68AA|	1000	+	6884342	6884546	250,0,0	4	115,46,35,2391,	0,38662,42993,45410,
chr10	6875609	6882671	linc|3P|XLOC_007212|TCONS_00029386:3.02069|78AA|45AA|	1000	+	6879941	6882458	250,0,0	3	41,35,319,	0,4326,6743,
chr10	7575162	7581542	linc|3P|XLOC_007217|TCONS_00029393:0.2508|96AA|90AA|	1000	+	7579209	7579479	250,0,0	3	293,199,3243,	0,888,3137,
chr10	7575162	7592707	LongAUGORFlinc|3P|XLOC_007217|TCONS_00029394:0.301007|144AA|130AA|	1000	+	7591705	7592095	250,0,0	3	293,199,3663,	0,888,13882,
chr10	7575168	7578527	linc|3P|XLOC_007217|TCONS_00029395:0.109209|86AA|27AA|	1000	+	7578335	7578416	250,0,0	3	287,199,228,	0,882,3131,
chr10	7583329	7592707	LongAUGORFlinc|3P|XLOC_007217|TCONS_00029396:0.42033|144AA|130AA|	1000	+	7591705	7592095	250,0,0	2	269,3663,	0,5715,
chr10	7583432	7592707	LongAUGORFlinc|3P|XLOC_007217|TCONS_00029397:2.25337|144AA|130AA|	1000	+	7591705	7592095	250,0,0	2	166,3669,	0,5606,
chr10	7583582	7589521	linc|3P|XLOC_007217|TCONS_00029398:3.71439|61AA|55AA|	1000	+	7589125	7589290	250,0,0	2	16,483,	0,5456,
chr10	8092412	8095447	LongAUGORFlinc|3P|XLOC_008172|TCONS_00034612:0.517781|205AA|112AA|	1000	-	8093255	8094412	0,0,250	3	275,305,1085,	0,824,1950,
chr10	8094204	8095219	linc|3P|XLOC_008172|TCONS_00034613:0.386448|68AA|29AA|	1000	-	8094325	8094412	0,0,250	2	494,71,	0,944,
chr10	8301298	8310268	linc|3P|XLOC_008175|TCONS_00034621:0.20222|72AA|31AA|	1000	-	8301302	8301395	0,0,250	5	335,305,96,68,107,	0,1310,6918,7296,8863,
chr10	8611961	8637357	LongAUGORFlinc|3P|XLOC_008177|TCONS_00034624:0.557989|159AA|151AA|	1000	-	8612667	8613120	0,0,250	2	3402,1047,	0,24349,
chr10	8611961	8676706	LongAUGORFlinc|3P|XLOC_008177|TCONS_00034625:0.116618|159AA|151AA|	1000	-	8612667	8613120	0,0,250	4	3402,52,146,159,	0,44357,46426,64586,
chr10	8611961	8718039	LongAUGORFlinc|3P|XLOC_008177|TCONS_00034626:0.350589|159AA|151AA|	1000	-	8612667	8613120	0,0,250	8	3402,82,52,146,101,102,99,37,	0,24349,44357,46426,87149,89116,99704,106041,
chr10	8692387	8701473	LongAUGORFlinc|3P|XLOC_008177|TCONS_00034630:0.297513|127AA|106AA|	1000	-	8696839	8697157	0,0,250	2	6504,2363,	0,6723,
chr10	10840208	10888119	linc|3P|XLOC_007236|TCONS_00029456:1.89957|130AA|20AA|	1000	+	10840727	10888032	250,0,0	2	572,94,	0,47817,
chr10	11117093	11140436	linc|3P|XLOC_008188|TCONS_00034669:1.55652|71AA|35AA|	1000	-	11117105	11117210	0,0,250	4	205,115,129,402,	0,21177,22150,22941,
chr10	11357610	11362510	LongAUGORFlinc|3P|XLOC_008190|TCONS_00034671:10.7657|189AA|184AA|	1000	-	11360686	11361821	0,0,250	2	3563,754,	0,4146,
chr10	11358796	11361847	LongAUGORFlinc|3P|XLOC_008190|TCONS_00034672:0.625755|189AA|184AA|	1000	-	11360686	11361821	0,0,250	2	2377,91,	0,2960,
chr10	11392565	11395512	linc|3P|XLOC_008191|TCONS_00034673:0.120319|118AA|52AA|	1000	-	11394010	11395398	0,0,250	3	205,207,253,	0,1255,2694,
chr10	11392565	11405321	linc|3P|XLOC_008191|TCONS_00034674:0.237952|118AA|29AA|	1000	-	11397369	11397456	0,0,250	4	205,207,133,237,	0,1255,4783,12519,
chr10	13455853	13465852	linc|3P|XLOC_007251|TCONS_00029593:0.446741|68AA|30AA|	1000	+	13455955	13456045	250,0,0	2	337,1118,	0,8881,
chr10	13456859	13465852	linc|3P|XLOC_007251|TCONS_00029594:0.230517|70AA|41AA|	1000	+	13465410	13465533	250,0,0	3	124,158,1118,	0,239,7875,
chr10	13457201	13465133	linc|3P|XLOC_007251|TCONS_00029595:0.53758|58AA|19AA|	1000	+	13457231	13464766	250,0,0	2	55,399,	0,7533,
chr10	16859710	16864133	linc|3P|XLOC_007270|TCONS_00029680:0.12072|78AA|47AA|	1000	+	16863594	16863735	250,0,0	3	45,62,1307,	0,969,3116,
chr10	16859794	16860681	linc|3P|XLOC_007270|TCONS_00029681:0.110254|57AA|21AA|	1000	+	16860135	16860198	250,0,0	2	715,2,	0,885,
chr10	17256237	17268897	linc|3P|XLOC_008226|TCONS_00034988:4.81482|69AA|48AA|	1000	-	17256344	17256488	0,0,250	4	1126,108,74,43,	0,1928,3363,12617,
chr10	20010313	20017480	linc|3P|XLOC_008240|TCONS_00035032:1.90856|85AA|59AA|	1000	-	20011103	20017366	0,0,250	3	841,93,147,	0,945,7020,
chr10	20010625	20017479	linc|3P|XLOC_008240|TCONS_00035033:1.12771|85AA|51AA|	1000	-	20010712	20010865	0,0,250	4	529,93,55,146,	0,633,3230,6708,
chr10	20010906	20017479	linc|3P|XLOC_008240|TCONS_00035034:0.657737|58AA|47AA|	1000	-	20011103	20011348	0,0,250	4	248,259,55,146,	0,352,2949,6427,
chr10	21463282	21463852	LongAUGORFlinc|3P|XLOC_007287|TCONS_00029787:0.217139|127AA|102AA|	1000	+	21463456	21463762	250,0,0	2	20,442,	0,128,
chr10	21463282	21464699	LongAUGORFlinc|3P|XLOC_007287|TCONS_00029788:1.82478|127AA|102AA|	1000	+	21463456	21463762	250,0,0	2	20,1289,	0,128,
chr10	22724353	22755544	LongAUGORFlinc|3P|XLOC_008252|TCONS_00035096:0.961696|210AA|110AA|	1000	-	22726414	22726744	0,0,250	2	6070,104,	0,31087,
chr10	23143002	23157406	linc|3P|XLOC_007300|TCONS_00029870:0.291729|51AA|48AA|	1000	+	23157049	23157193	250,0,0	3	145,108,389,	0,10335,14015,
chr10	23864528	23875172	linc|3P|XLOC_007306|TCONS_00029906:0.628538|84AA|83AA|	1000	+	23874768	23875017	250,0,0	3	104,85,496,	0,339,10148,
chr10	23864754	23875084	linc|3P|XLOC_007306|TCONS_00029907:0.118571|84AA|83AA|	1000	+	23874768	23875017	250,0,0	2	198,408,	0,9922,
chr10	23868991	23875166	linc|3P|XLOC_007306|TCONS_00029908:0.517828|84AA|83AA|	1000	+	23874768	23875017	250,0,0	2	21,490,	0,5685,
chr10	25241244	25242496	LongAUGORFlinc|3P|XLOC_007308|TCONS_00029931:2.33313|189AA|123AA|	1000	+	25242044	25242413	250,0,0	2	133,519,	0,733,
chr10	26932156	26933945	linc|3P|XLOC_007322|TCONS_00029992:15.6616|79AA|52AA|	1000	+	26932295	26932451	250,0,0	2	369,103,	0,1686,
chr10	26938260	26942040	linc|3P|XLOC_007323|TCONS_00029993:25.1814|70AA|62AA|	1000	+	26938485	26942040	250,0,0	3	262,104,47,	0,1222,3733,
chr10	27220134	27235683	LongAUGORFlinc|3P|XLOC_008270|TCONS_00035202:0.494204|144AA|131AA|	1000	-	27220166	27223409	0,0,250	6	357,104,5509,2395,43,607,	0,3207,4219,9798,12737,14942,
chr10	27220134	27235683	LongAUGORFlinc|3P|XLOC_008270|TCONS_00035203:5.88667|144AA|131AA|	1000	-	27220166	27223409	0,0,250	4	357,104,8561,607,	0,3207,4219,14942,
chr10	27220139	27233361	LongAUGORFlinc|3P|XLOC_008270|TCONS_00035206:0.772958|172AA|131AA|	1000	-	27220166	27223409	0,0,250	4	352,104,203,490,	0,3202,4214,12732,
chr10	27220141	27232562	LongAUGORFlinc|3P|XLOC_008270|TCONS_00035207:1.8014|144AA|131AA|	1000	-	27220166	27223409	0,0,250	5	350,104,203,4197,2630,	0,3200,4212,5524,9791,
chr10	27220144	27223956	LongAUGORFlinc|3P|XLOC_008270|TCONS_00035208:4.78756|157AA|131AA|	1000	-	27220166	27223409	0,0,250	2	347,615,	0,3197,
chr10	27220144	27229265	LongAUGORFlinc|3P|XLOC_008270|TCONS_00035209:8.88844|151AA|131AA|	1000	-	27220166	27223409	0,0,250	3	347,104,1041,	0,3197,8080,
chr10	27223341	27224621	linc|3P|XLOC_008270|TCONS_00035210:0.600472|56AA|43AA|	1000	-	27224453	27224582	0,0,250	2	104,268,	0,1012,
chr10	27224999	27233361	LongAUGORFlinc|3P|XLOC_008270|TCONS_00035211:4.4377|143AA|117AA|	1000	-	27230044	27230395	0,0,250	3	4863,2488,490,	0,4933,7872,
chr10	27225453	27235683	LongAUGORFlinc|3P|XLOC_008270|TCONS_00035213:0.449819|123AA|117AA|	1000	-	27230044	27230395	0,0,250	3	6874,43,607,	0,7418,9623,
chr10	27232251	27233347	linc|3P|XLOC_008270|TCONS_00035214:7.20523|143AA|99AA|	1000	-	27232367	27233115	0,0,250	2	169,476,	0,620,
chr10	28996894	29000067	linc|3P|XLOC_007340|TCONS_00030057:0.221219|77AA|73AA|	1000	+	28999292	28999690	250,0,0	5	35,84,255,242,27,	0,1689,2335,2769,3146,
chr10	28996950	29001582	linc|3P|XLOC_007340|TCONS_00030058:0.305737|64AA|49AA|	1000	+	28999844	29001445	250,0,0	4	180,84,242,223,	0,1633,2713,4409,
chr10	29217507	29264218	linc|3P|XLOC_007344|TCONS_00030072:0.48303|71AA|63AA|	1000	+	29217529	29217718	250,0,0	4	437,97,154,21,	0,4323,5057,46690,
chr10	30347862	30410777	linc|3P|XLOC_007358|TCONS_00030114:0.210996|77AA|66AA|	1000	+	30399714	30410123	250,0,0	4	93,116,184,806,	0,49853,51714,62109,
chr10	31107286	31110471	LongAUGORFlinc|3P|XLOC_008299|TCONS_00035399:0.151321|179AA|167AA|	1000	-	31108114	31108615	0,0,250	2	2087,293,	0,2892,
chr10	31109146	31110214	linc|3P|XLOC_008299|TCONS_00035400:0.790701|41AA|19AA|	1000	-	31109315	31109372	0,0,250	2	227,36,	0,1032,
chr10	31418942	31423729	linc|3P|XLOC_008301|TCONS_00035425:0.247169|138AA|71AA|	1000	-	31418942	31419393	0,0,250	4	158,110,201,681,	0,395,3151,4106,
chr10	31423215	31428400	LongAUGORFlinc|3P|XLOC_007373|TCONS_00030151:0.151153|128AA|110AA|	1000	+	31423269	31423599	250,0,0	3	515,176,2678,	0,2226,2507,
chr10	31423215	31429308	LongAUGORFlinc|3P|XLOC_007373|TCONS_00030152:0.205411|128AA|110AA|	1000	+	31423269	31423599	250,0,0	4	515,176,2453,54,	0,2226,2507,6039,
chr10	31423447	31428400	linc|3P|XLOC_007373|TCONS_00030153:0.105587|89AA|68AA|	1000	+	31426962	31427166	250,0,0	2	283,2678,	0,2275,
chr10	31427802	31429308	linc|3P|XLOC_007373|TCONS_00030154:0.191382|55AA|26AA|	1000	+	31427831	31427909	250,0,0	2	373,54,	0,1452,
chr10	31596657	31607964	linc|3P|XLOC_008303|TCONS_00035427:0.861|73AA|69AA|	1000	-	31596701	31596908	0,0,250	2	424,140,	0,11167,
chr10	31596921	31607861	linc|3P|XLOC_008303|TCONS_00035428:2.80525|67AA|24AA|	1000	-	31598835	31598907	0,0,250	3	160,123,37,	0,1900,10903,
chr10	31605693	31607964	linc|3P|XLOC_008303|TCONS_00035429:4.96552|102AA|91AA|	1000	-	31606377	31606650	0,0,250	2	1776,140,	0,2131,
chr10	31607016	31607956	linc|3P|XLOC_008303|TCONS_00035430:0.490384|83AA|81AA|	1000	-	31607103	31607346	0,0,250	2	453,132,	0,808,
chr10	31607380	31608810	linc|3P|XLOC_008303|TCONS_00035431:0.571089|106AA|20AA|	1000	-	31608460	31608520	0,0,250	2	89,367,	0,1063,
chr10	32046349	32053701	linc|3P|XLOC_007376|TCONS_00030203:0.471755|92AA|91AA|	1000	+	32046498	32046771	250,0,0	2	2114,3794,	0,3558,
chr10	32046349	32053701	linc|3P|XLOC_007376|TCONS_00030204:0.219521|92AA|91AA|	1000	+	32046498	32046771	250,0,0	2	1891,3992,	0,3360,
chr10	35508821	35519526	linc|3P|XLOC_008327|TCONS_00035608:0.508771|77AA|71AA|	1000	-	35508968	35519506	0,0,250	2	207,173,	0,10532,
chr10	35932417	35937051	LongAUGORFlinc|3P|XLOC_007397|TCONS_00030357:0.148413|189AA|136AA|	1000	+	35932554	35932962	250,0,0	3	1074,42,1224,	0,1385,3410,
chr10	38146667	38148038	linc|3P|XLOC_007413|TCONS_00030392:0.496771|158AA|76AA|	1000	+	38147264	38148038	250,0,0	2	793,33,	0,1338,
chr10	38736774	38739473	linc|3P|XLOC_008345|TCONS_00035678:7.83848|150AA|80AA|	1000	-	38737926	38738166	0,0,250	2	1718,148,	0,2551,
chr10	43819056	43866810	LongAUGORFlinc|3P|XLOC_008361|TCONS_00035765:0.444048|165AA|112AA|	1000	-	43863598	43863934	0,0,250	4	3260,95,807,9196,	0,4467,26725,38558,
chr10	43838749	43846002	linc|3P|XLOC_008361|TCONS_00035766:0.446211|74AA|54AA|	1000	-	43839852	43845831	0,0,250	2	1215,221,	0,7032,
chr10	44354827	44616232	linc|3P|XLOC_007445|TCONS_00030547:0.522474|84AA|68AA|	1000	+	44354991	44355195	250,0,0	3	981,49,44,	0,2499,261361,
chr10	44354858	44368202	linc|3P|XLOC_007445|TCONS_00030549:0.21871|88AA|68AA|	1000	+	44354991	44355195	250,0,0	4	950,49,183,74,	0,2468,7746,13270,
chr10	44354858	44390881	linc|3P|XLOC_007445|TCONS_00030550:0.118086|96AA|68AA|	1000	+	44354991	44355195	250,0,0	4	950,49,223,569,	0,2468,14779,35454,
chr10	44354858	44390881	linc|3P|XLOC_007445|TCONS_00030551:0.160292|90AA|68AA|	1000	+	44354991	44355195	250,0,0	5	950,49,183,223,569,	0,2468,7746,14779,35454,
chr10	44354858	44480099	LongAUGORFlinc|3P|XLOC_007445|TCONS_00030552:0.293542|154AA|135AA|	1000	+	44478830	44479235	250,0,0	3	950,49,4198,	0,2468,121043,
chr10	44354909	44357350	linc|3P|XLOC_007445|TCONS_00030553:0.219856|74AA|68AA|	1000	+	44354991	44355195	250,0,0	2	899,24,	0,2417,
chr10	44357350	44476390	linc|3P|XLOC_007445|TCONS_00030554:0.471051|65AA|57AA|	1000	+	44475902	44476073	250,0,0	2	25,489,	0,118551,
chr10	44362703	44369819	linc|3P|XLOC_007445|TCONS_00030555:1.80141|53AA|26AA|	1000	+	44362756	44369684	250,0,0	2	84,182,	0,6934,
chr10	44404726	44409914	linc|3P|XLOC_007445|TCONS_00030556:0.880286|88AA|35AA|	1000	+	44409336	44409441	250,0,0	3	91,117,708,	0,264,4480,
chr10	44404726	44439413	linc|3P|XLOC_007445|TCONS_00030557:0.15025|48AA|23AA|	1000	+	44438712	44439356	250,0,0	4	91,117,90,109,	0,264,33913,34578,
chr10	44404726	44480099	LongAUGORFlinc|3P|XLOC_007445|TCONS_00030558:0.100695|154AA|135AA|	1000	+	44478830	44479235	250,0,0	6	91,117,90,177,1332,4198,	0,264,33913,34578,56104,71175,
chr10	44404751	44465353	linc|3P|XLOC_007445|TCONS_00030559:0.179096|107AA|78AA|	1000	+	44439443	44460869	250,0,0	8	66,117,87,177,157,207,80,88,	0,239,33891,34553,36690,56079,57331,60514,
chr10	44404756	44409860	linc|3P|XLOC_007445|TCONS_00030560:0.515594|88AA|35AA|	1000	+	44409336	44409441	250,0,0	2	351,654,	0,4450,
chr10	44407796	44439439	linc|3P|XLOC_007445|TCONS_00030561:0.376562|61AA|46AA|	1000	+	44407841	44438692	250,0,0	3	130,90,135,	0,30843,31508,
chr10	44407796	44439914	linc|3P|XLOC_007445|TCONS_00030562:0.154313|72AA|46AA|	1000	+	44407841	44438692	250,0,0	4	130,90,135,105,	0,30843,31508,32013,
chr10	44407891	44409684	linc|3P|XLOC_007445|TCONS_00030563:2.70998|55AA|35AA|	1000	+	44409336	44409441	250,0,0	2	35,478,	0,1315,
chr10	44407893	44478430	linc|3P|XLOC_007445|TCONS_00030565:0.85171|111AA|78AA|	1000	+	44477647	44477881	250,0,0	3	33,90,2529,	0,30746,68008,
chr10	44461925	44476564	linc|3P|XLOC_007445|TCONS_00030568:0.859448|78AA|57AA|	1000	+	44475902	44476073	250,0,0	2	237,663,	0,13976,
chr10	44467602	44476564	linc|3P|XLOC_007445|TCONS_00030569:0.199609|72AA|57AA|	1000	+	44475902	44476073	250,0,0	2	44,663,	0,8299,
chr10	44467602	44480099	LongAUGORFlinc|3P|XLOC_007445|TCONS_00030570:0.283883|154AA|135AA|	1000	+	44478830	44479235	250,0,0	2	44,4198,	0,8299,
chr10	44560456	44629456	linc|3P|XLOC_008368|TCONS_00035805:0.100943|93AA|68AA|	1000	-	44560955	44561159	0,0,250	3	1249,49,371,	0,21789,68629,
chr10	44610831	44629456	LongAUGORFlinc|3P|XLOC_008368|TCONS_00035806:0.42947|126AA|113AA|	1000	-	44610872	44629170	0,0,250	2	295,371,	0,18254,
chr10	44627439	44641227	LongAUGORFlinc|3P|XLOC_007446|TCONS_00030572:0.120532|139AA|127AA|	1000	+	44640343	44640724	250,0,0	3	2208,83,1214,	0,3396,12574,
chr10	45072299	45081793	linc|3P|XLOC_007450|TCONS_00030576:1.44043|96AA|94AA|	1000	+	45073287	45081662	250,0,0	2	1188,213,	0,9281,
chr10	45073474	45086387	linc|3P|XLOC_007450|TCONS_00030577:0.392256|124AA|37AA|	1000	+	45086219	45086330	250,0,0	2	45,327,	0,12586,
chr10	45395061	45415668	LongAUGORFlinc|3P|XLOC_008376|TCONS_00035826:0.169671|157AA|123AA|	1000	-	45395393	45395762	0,0,250	3	912,239,293,	0,7271,20314,
chr10	45659675	45676875	linc|3P|XLOC_008383|TCONS_00035838:0.314505|84AA|28AA|	1000	-	45659861	45676610	0,0,250	2	189,346,	0,16854,
chr10	50329883	50359592	linc|3P|XLOC_007485|TCONS_00030769:0.697507|105AA|67AA|	1000	+	50329893	50330094	250,0,0	6	438,205,115,159,119,743,	0,14038,19414,21091,23943,28966,
chr10	50329883	50359592	linc|3P|XLOC_007485|TCONS_00030770:0.199033|105AA|67AA|	1000	+	50329893	50330094	250,0,0	6	438,426,115,159,119,743,	0,13817,19414,21091,23943,28966,
chr10	50329888	50359019	linc|3P|XLOC_007485|TCONS_00030771:1.33417|102AA|67AA|	1000	+	50329893	50330094	250,0,0	6	433,115,159,119,57,170,	0,19409,21086,23938,26763,28961,
chr10	50345539	50359195	linc|3P|XLOC_007485|TCONS_00030773:1.35602|91AA|48AA|	1000	+	50349332	50358913	250,0,0	3	216,115,346,	0,3758,13310,
chr10	54538901	54574611	linc|3P|XLOC_007503|TCONS_00030878:0.194708|127AA|67AA|	1000	+	54570563	54574512	250,0,0	5	402,148,53,176,297,	0,27158,28767,31489,35413,
chr10	54538901	54587110	linc|3P|XLOC_007503|TCONS_00030879:0.150847|127AA|67AA|	1000	+	54539291	54570458	250,0,0	5	402,121,176,94,306,	0,11056,31489,33239,47903,
chr10	54538901	54619419	LongAUGORFlinc|3P|XLOC_007503|TCONS_00030880:0.32447|127AA|110AA|	1000	+	54539291	54619353	250,0,0	4	402,121,67,196,	0,11056,31489,80322,
chr10	58121248	58124564	linc|3P|XLOC_007510|TCONS_00030897:0.677727|76AA|73AA|	1000	+	58123821	58124040	250,0,0	2	369,779,	0,2537,
chr10	61496634	61498362	linc|3P|XLOC_008477|TCONS_00036403:0.444868|82AA|46AA|	1000	-	61496819	61496957	0,0,250	2	344,146,	0,1582,
chr10	61496752	61513154	linc|3P|XLOC_008477|TCONS_00036404:1.64224|82AA|46AA|	1000	-	61496819	61496957	0,0,250	4	226,104,122,43,	0,1464,2003,16359,
chr10	61496769	61513198	linc|3P|XLOC_008477|TCONS_00036405:5.49913|82AA|46AA|	1000	-	61496819	61496957	0,0,250	3	209,104,87,	0,1447,16342,
chr10	61496940	61499105	linc|3P|XLOC_008477|TCONS_00036406:0.171907|95AA|70AA|	1000	-	61498306	61498951	0,0,250	3	38,104,350,	0,1276,1815,
chr10	63538411	63581186	linc|3P|XLOC_008484|TCONS_00036486:0.321209|88AA|87AA|	1000	-	63540660	63540921	0,0,250	5	2573,178,115,22,254,	0,3574,15697,41480,42521,
chr10	63538411	63581186	linc|3P|XLOC_008484|TCONS_00036487:0.291748|88AA|87AA|	1000	-	63540660	63540921	0,0,250	6	2573,80,178,115,22,254,	0,3106,3574,15697,41480,42521,
chr10	63541513	63581004	linc|3P|XLOC_008484|TCONS_00036488:0.194992|46AA|31AA|	1000	-	63554182	63580956	0,0,250	4	84,178,115,100,	0,472,12595,39391,
chr10	63541864	63554210	linc|3P|XLOC_008484|TCONS_00036489:0.218089|46AA|29AA|	1000	-	63541957	63542044	0,0,250	2	299,102,	0,12244,
chr10	63579826	63581160	linc|3P|XLOC_008484|TCONS_00036490:0.160847|92AA|92AA|	1000	-	63579855	63581150	0,0,250	2	87,228,	0,1106,
chr10	65387930	65389437	linc|3P|XLOC_008492|TCONS_00036541:0.19657|96AA|93AA|	1000	-	65388677	65389383	0,0,250	2	814,266,	0,1241,
chr10	65390389	65414931	linc|3P|XLOC_007539|TCONS_00031031:0.596443|167AA|52AA|	1000	+	65414619	65414775	250,0,0	3	850,131,668,	0,23029,23874,
chr10	65390392	65397043	linc|3P|XLOC_007539|TCONS_00031032:0.599207|166AA|89AA|	1000	+	65394615	65394882	250,0,0	2	847,2870,	0,3781,
chr10	65390392	65406493	linc|3P|XLOC_007539|TCONS_00031033:0.354618|166AA|84AA|	1000	+	65405816	65406068	250,0,0	2	847,1249,	0,14852,
chr10	65390397	65397043	linc|3P|XLOC_007539|TCONS_00031034:0.60195|164AA|89AA|	1000	+	65394615	65394882	250,0,0	2	842,2836,	0,3810,
chr10	69992873	70002136	linc|3P|XLOC_008507|TCONS_00036598:1.44907|92AA|83AA|	1000	-	69993054	69993303	0,0,250	2	457,60,	0,9203,
chr10	69993007	70002136	linc|3P|XLOC_008507|TCONS_00036599:1.24224|106AA|83AA|	1000	-	69993054	69993303	0,0,250	3	323,82,60,	0,4299,9069,
chr10	69993009	69995190	linc|3P|XLOC_008507|TCONS_00036600:0.683712|97AA|83AA|	1000	-	69993054	69993303	0,0,250	2	321,96,	0,2085,
chr10	77022461	77121805	linc|3P|XLOC_007623|TCONS_00031628:1.46546|91AA|78AA|	1000	+	77121570	77121805	250,0,0	3	95,198,1427,	0,95806,97917,
chr10	77022490	77121805	linc|3P|XLOC_007623|TCONS_00031629:1.32847|90AA|78AA|	1000	+	77121570	77121805	250,0,0	4	66,198,111,1427,	0,95777,96206,97888,
chr10	77022493	77121805	LongAUGORFlinc|3P|XLOC_007623|TCONS_00031630:0.178379|107AA|103AA|	1000	+	77118554	77120434	250,0,0	3	63,540,1427,	0,95774,97885,
chr10	77035480	77121805	linc|3P|XLOC_007623|TCONS_00031632:1.26281|90AA|78AA|	1000	+	77121570	77121805	250,0,0	4	41,198,111,1427,	0,82787,83216,84898,
chr10	77035996	77036634	linc|3P|XLOC_007623|TCONS_00031633:12.9078|84AA|39AA|	1000	+	77036516	77036634	250,0,0	2	45,209,	0,429,
chr10	77036002	77121805	LongAUGORFlinc|3P|XLOC_007623|TCONS_00031634:0.469771|162AA|106AA|	1000	+	77036516	77118447	250,0,0	4	39,368,540,1427,	0,284,82265,84376,
chr10	77056078	77118804	linc|3P|XLOC_007623|TCONS_00031635:0.896781|73AA|73AA|	1000	+	77056370	77118447	250,0,0	3	331,198,108,	0,62189,62618,
chr10	77056078	77121805	linc|3P|XLOC_007623|TCONS_00031636:0.215135|90AA|78AA|	1000	+	77121570	77121805	250,0,0	4	331,198,111,1427,	0,62189,62618,64300,
chr10	77056147	77121436	LongAUGORFlinc|3P|XLOC_007623|TCONS_00031637:0.323035|107AA|103AA|	1000	+	77118554	77120434	250,0,0	3	262,540,1058,	0,62120,64231,
chr10	77056165	77121394	linc|3P|XLOC_007623|TCONS_00031638:2.90713|85AA|73AA|	1000	+	77056370	77118447	250,0,0	3	244,198,1016,	0,62102,64213,
chr10	77102027	77121805	linc|3P|XLOC_007623|TCONS_00031640:0.274825|174AA|78AA|	1000	+	77121570	77121805	250,0,0	5	227,117,198,111,1427,	0,954,16240,16669,18351,
chr10	77103054	77121805	linc|3P|XLOC_007623|TCONS_00031641:0.183371|90AA|78AA|	1000	+	77121570	77121805	250,0,0	3	44,198,1427,	0,15213,17324,
chr10	77118042	77121805	linc|3P|XLOC_007623|TCONS_00031642:0.135247|90AA|78AA|	1000	+	77121570	77121805	250,0,0	4	62,198,148,1427,	0,225,617,2336,
chr10	77118090	77121805	linc|3P|XLOC_007623|TCONS_00031643:0.107059|90AA|78AA|	1000	+	77121570	77121805	250,0,0	3	14,198,1427,	0,177,2288,
chr10	77118801	77121383	linc|3P|XLOC_007623|TCONS_00031644:1.66746|85AA|29AA|	1000	+	77121058	77121145	250,0,0	2	6,1005,	0,1577,
chr10	77169474	77172108	LongAUGORFlinc|3P|XLOC_007625|TCONS_00031656:0.551466|121AA|104AA|	1000	+	77171761	77172073	250,0,0	2	468,2059,	0,575,
chr10	77190328	77191346	linc|3P|XLOC_008572|TCONS_00037088:1.33458|69AA|18AA|	1000	-	77190465	77190519	0,0,250	2	193,67,	0,951,
chr10	78313051	78320407	linc|3P|XLOC_008575|TCONS_00037091:0.311501|99AA|69AA|	1000	-	78314296	78314503	0,0,250	3	1493,311,179,	0,5038,7177,
chr10	79922151	79938167	LongAUGORFlinc|3P|XLOC_008581|TCONS_00037148:0.498893|169AA|136AA|	1000	-	79937456	79937864	0,0,250	2	4988,9362,	0,6654,
chr10	80703082	80709192	linc|3P|XLOC_008584|TCONS_00037152:0.955968|115AA|98AA|	1000	-	80703887	80704181	0,0,250	3	1422,78,54,	0,2586,6056,
chr10	80703082	80720437	linc|3P|XLOC_008584|TCONS_00037153:0.437265|109AA|98AA|	1000	-	80703887	80704181	0,0,250	3	1422,78,176,	0,2586,17179,
chr10	80703082	80722692	linc|3P|XLOC_008584|TCONS_00037154:0.695275|109AA|98AA|	1000	-	80703887	80704181	0,0,250	6	1422,78,212,154,808,112,	0,2586,17179,17928,18573,19498,
chr10	80703082	80737877	linc|3P|XLOC_008584|TCONS_00037156:0.646142|134AA|98AA|	1000	-	80703887	80704181	0,0,250	5	1422,78,154,151,262,	0,2586,17928,18573,34533,
chr10	80703082	80737963	LongAUGORFlinc|3P|XLOC_008584|TCONS_00037157:0.225021|146AA|119AA|	1000	-	80704361	80737751	0,0,250	3	1422,78,348,	0,2586,34533,
chr10	80703082	80767260	linc|3P|XLOC_008584|TCONS_00037158:0.323722|111AA|98AA|	1000	-	80703887	80704181	0,0,250	3	1422,78,69,	0,2586,64109,
chr10	80760240	80763560	LongAUGORFlinc|3P|XLOC_008585|TCONS_00037160:0.12301|165AA|164AA|	1000	-	80760664	80761156	0,0,250	2	1753,265,	0,3055,
chr10	80803904	80827225	LongAUGORFlinc|3P|XLOC_008586|TCONS_00037161:0.423015|146AA|145AA|	1000	-	80804017	80810062	0,0,250	5	365,159,136,73,81,	0,4626,6134,21599,23240,
chr10	80815780	80828817	linc|3P|XLOC_008586|TCONS_00037162:1.1984|65AA|57AA|	1000	-	80815780	80815950	0,0,250	4	173,69,54,85,	0,9723,11360,12952,
chr10	81586458	81598237	linc|3P|XLOC_007655|TCONS_00031785:1.7131|113AA|74AA|	1000	+	81586898	81588156	250,0,0	3	655,58,173,	0,1691,11606,
chr10	81586458	81598612	linc|3P|XLOC_007655|TCONS_00031786:4.9637|113AA|74AA|	1000	+	81586898	81588156	250,0,0	3	655,58,77,	0,1691,12077,
chr10	81588003	81598612	linc|3P|XLOC_007655|TCONS_00031787:4.09244|58AA|19AA|	1000	+	81598555	81598612	250,0,0	2	204,77,	0,10532,
chr10	81598816	81600004	linc|3P|XLOC_007656|TCONS_00031789:5.32251|84AA|73AA|	1000	+	81599713	81599932	250,0,0	2	55,621,	0,567,
chr10	82289324	82293237	linc|3P|XLOC_007669|TCONS_00031863:0.505191|138AA|99AA|	1000	+	82292403	82292700	250,0,0	2	1864,1096,	0,2817,
chr10	85318379	85325186	LongAUGORFlinc|3P|XLOC_008608|TCONS_00037293:0.132033|132AA|118AA|	1000	-	85321656	85323752	0,0,250	2	3576,1489,	0,5318,
chr10	86949956	86959055	linc|3P|XLOC_008617|TCONS_00037308:0.113805|103AA|80AA|	1000	-	86953324	86953564	0,0,250	4	3974,56,193,203,	0,6677,7563,8896,
chr10	86953175	86955677	linc|3P|XLOC_008617|TCONS_00037309:0.210579|94AA|80AA|	1000	-	86953324	86953564	0,0,250	2	755,68,	0,2434,
chr10	88161759	88162943	LongAUGORFlinc|3P|XLOC_008624|TCONS_00037335:1.92353|132AA|123AA|	1000	-	88162107	88162901	0,0,250	2	662,97,	0,1087,
chr10	88161782	88162970	LongAUGORFlinc|3P|XLOC_008624|TCONS_00037336:1.46907|167AA|159AA|	1000	-	88162107	88162584	0,0,250	2	891,124,	0,1064,
chr10	88281701	88282443	linc|3P|XLOC_007694|TCONS_00031962:0.323132|138AA|66AA|	1000	+	88281820	88282018	250,0,0	2	465,178,	0,564,
chr10	88281701	88284822	LongAUGORFlinc|3P|XLOC_007694|TCONS_00031963:1.2154|117AA|116AA|	1000	+	88284000	88284348	250,0,0	3	108,149,2557,	0,316,564,
chr10	88281701	88284822	LongAUGORFlinc|3P|XLOC_007694|TCONS_00031964:0.530359|138AA|116AA|	1000	+	88284000	88284348	250,0,0	2	465,2557,	0,564,
chr10	88281977	88282432	linc|3P|XLOC_007694|TCONS_00031965:0.718909|53AA|47AA|	1000	+	88282023	88282164	250,0,0	2	189,187,	0,268,
chr10	88296283	88307210	LongAUGORFlinc|3P|XLOC_008626|TCONS_00037348:0.536876|160AA|148AA|	1000	-	88306746	88307190	0,0,250	2	2804,7666,	0,3261,
chr10	88296283	88328072	LongAUGORFlinc|3P|XLOC_008626|TCONS_00037349:0.974038|253AA|249AA|	1000	-	88325224	88325971	0,0,250	5	9940,52,92,970,11170,	0,13800,17231,19221,20619,
chr10	88308868	88328072	LongAUGORFlinc|3P|XLOC_008626|TCONS_00037350:0.618943|253AA|249AA|	1000	-	88325224	88325971	0,0,250	3	6547,965,11170,	0,6636,8034,
chr10	88308868	88328072	LongAUGORFlinc|3P|XLOC_008626|TCONS_00037351:0.593589|253AA|249AA|	1000	-	88325224	88325971	0,0,250	3	4734,970,11170,	0,6636,8034,
chr10	89102680	89115187	linc|3P|XLOC_007704|TCONS_00032035:1.69201|112AA|36AA|	1000	+	89115065	89115173	250,0,0	4	214,59,278,340,	0,1513,11696,12167,
chr10	89257152	89264597	linc|3P|XLOC_008633|TCONS_00037395:0.867047|88AA|75AA|	1000	-	89259916	89260141	0,0,250	2	3423,506,	0,6939,
chr10	89578072	89579359	linc|3P|XLOC_007710|TCONS_00032062:0.716662|74AA|51AA|	1000	+	89578813	89578966	250,0,0	2	21,701,	0,586,
chr10	89578079	89580747	linc|3P|XLOC_007710|TCONS_00032063:0.469806|112AA|87AA|	1000	+	89580350	89580611	250,0,0	2	392,2089,	0,579,
chr10	89891872	90135870	linc|3P|XLOC_007716|TCONS_00032080:0.270512|87AA|41AA|	1000	+	90135059	90135182	250,0,0	3	438,102,1994,	0,237963,242004,
chr10	91567041	91600869	LongORFlinc|3P|XLOC_007736|TCONS_00032171:3.19801|279AA|59AA|	1000	+	91600615	91600792	250,0,0	3	165,57,3895,	0,27916,29933,
chr10	91567081	91600869	LongORFlinc|3P|XLOC_007736|TCONS_00032172:0.227771|276AA|59AA|	1000	+	91600615	91600792	250,0,0	3	125,57,3890,	0,27876,29898,
chr10	91589462	91600869	LongORFlinc|3P|XLOC_007736|TCONS_00032173:12.8703|303AA|59AA|	1000	+	91600615	91600792	250,0,0	3	40,61,3890,	0,5495,7517,
chr10	91594834	91600869	LongORFlinc|3P|XLOC_007736|TCONS_00032174:0.838535|275AA|59AA|	1000	+	91600615	91600792	250,0,0	2	1956,3895,	0,2140,
chr10	92717931	92783206	linc|3P|XLOC_008657|TCONS_00037520:0.44253|91AA|77AA|	1000	-	92718747	92718978	0,0,250	3	3089,255,127,	0,39399,65148,
chr10	92792893	92821945	linc|3P|XLOC_007749|TCONS_00032212:0.353568|130AA|97AA|	1000	+	92806944	92821784	250,0,0	6	58,56,216,289,129,210,	0,6216,12578,13875,14764,28842,
chr10	92792904	92821945	linc|3P|XLOC_007749|TCONS_00032213:0.983322|71AA|67AA|	1000	+	92806852	92821784	250,0,0	5	47,56,107,129,210,	0,6205,13864,14753,28831,
chr10	92793810	92796960	LongAUGORFlinc|3P|XLOC_008658|TCONS_00037522:0.120495|120AA|115AA|	1000	-	92794118	92796942	0,0,250	3	428,170,73,	0,2159,3077,
chr10	93066718	93352518	linc|3P|XLOC_008661|TCONS_00037529:14.7706|94AA|68AA|	1000	-	93067001	93110526	0,0,250	4	474,123,122,84,	0,43795,218066,285716,
chr10	93066718	93371217	linc|3P|XLOC_008661|TCONS_00037530:1.68965|80AA|68AA|	1000	-	93067001	93110526	0,0,250	5	474,123,122,194,110,	0,43795,218066,232423,304389,
chr10	94176181	94184604	LongAUGORFlinc|3P|XLOC_008666|TCONS_00037562:2.26909|192AA|155AA|	1000	-	94181591	94182056	0,0,250	2	3956,4299,	0,4124,
chr10	95469146	95517480	LongAUGORFlinc|3P|XLOC_008672|TCONS_00037624:0.45506|156AA|154AA|	1000	-	95471763	95505132	0,0,250	4	2977,834,178,243,	0,35884,40417,48091,
chr10	97635156	97667639	linc|3P|XLOC_008683|TCONS_00037754:1.48107|141AA|97AA|	1000	-	97635156	97636297	0,0,250	5	267,143,122,109,105,	0,1118,22157,29430,32378,
chr10	97635282	97667620	linc|3P|XLOC_008683|TCONS_00037755:1.20519|96AA|55AA|	1000	-	97635282	97636297	0,0,250	4	141,143,106,201,	0,992,29304,32137,
chr10	97664412	97667640	linc|3P|XLOC_008683|TCONS_00037756:1.35328|74AA|13AA|	1000	-	97664544	97664583	0,0,250	2	283,106,	0,3122,
chr10	97781034	97802602	linc|3P|XLOC_008684|TCONS_00037757:0.697885|55AA|34AA|	1000	-	97781220	97781322	0,0,250	3	291,171,61,	0,1266,21507,
chr10	97848665	97849956	linc|3P|XLOC_008685|TCONS_00037758:2.54163|68AA|65AA|	1000	-	97849054	97849923	0,0,250	2	399,218,	0,1073,
chr10	99094512	99098753	LongAUGORFlinc|3P|XLOC_007787|TCONS_00032487:0.853444|114AA|107AA|	1000	+	99098431	99098753	250,0,0	2	216,922,	0,3319,
chr10	99094563	99102955	linc|3P|XLOC_007787|TCONS_00032488:17.6511|54AA|52AA|	1000	+	99102786	99102942	250,0,0	2	165,392,	0,8000,
chr10	100027672	100040174	LongAUGORFlinc|3P|XLOC_007803|TCONS_00032588:0.163538|291AA|277AA|	1000	+	100036628	100037459	250,0,0	2	46,10171,	0,2331,
chr10	101190610	101198094	LongORFlinc|3P|XLOC_007807|TCONS_00032604:0.644142|208AA|77AA|	1000	+	101195544	101195775	250,0,0	3	3087,119,2629,	0,4651,4855,
chr10	101190610	101198094	LongORFlinc|3P|XLOC_007807|TCONS_00032605:1.42109|208AA|85AA|	1000	+	101193711	101193966	250,0,0	2	4770,2629,	0,4855,
chr10	101190905	101195188	linc|3P|XLOC_007807|TCONS_00032606:1.05671|91AA|85AA|	1000	+	101193711	101193966	250,0,0	2	117,1886,	0,2397,
chr10	101190947	101195542	linc|3P|XLOC_007807|TCONS_00032607:0.194256|91AA|47AA|	1000	+	101193480	101193621	250,0,0	4	75,395,119,77,	0,2355,4314,4518,
chr10	101193913	101198094	linc|3P|XLOC_007807|TCONS_00032608:0.135318|104AA|77AA|	1000	+	101195544	101195775	250,0,0	3	603,119,2629,	0,1348,1552,
chr10	101286106	101290934	linc|3P|XLOC_008711|TCONS_00037985:0.655474|105AA|60AA|	1000	-	101286220	101287667	0,0,250	5	117,72,316,95,166,	0,273,1456,2240,4662,
chr10	102133327	102143087	linc|3P|XLOC_007819|TCONS_00032647:0.653054|118AA|82AA|	1000	+	102141050	102142275	250,0,0	4	442,215,233,903,	0,7324,7645,8857,
chr10	102133332	102143087	LongAUGORFlinc|3P|XLOC_007819|TCONS_00032648:1.6263|144AA|110AA|	1000	+	102141467	102141797	250,0,0	3	437,215,2115,	0,7319,7640,
chr10	102133332	102143087	LongAUGORFlinc|3P|XLOC_007819|TCONS_00032649:5.82654|144AA|110AA|	1000	+	102141467	102141797	250,0,0	2	437,2115,	0,7640,
chr10	102133332	102148110	LongAUGORFlinc|3P|XLOC_007819|TCONS_00032650:12.9424|116AA|100AA|	1000	+	102133703	102147794	250,0,0	3	437,233,317,	0,7640,14461,
chr10	102133332	102148114	LongAUGORFlinc|3P|XLOC_007819|TCONS_00032651:3.50982|117AA|101AA|	1000	+	102133703	102147794	250,0,0	3	437,233,324,	0,7640,14458,
chr10	102133346	102141247	LongAUGORFlinc|3P|XLOC_007819|TCONS_00032652:0.632748|116AA|100AA|	1000	+	102133703	102141206	250,0,0	2	423,275,	0,7626,
chr10	102133346	102148112	linc|3P|XLOC_007819|TCONS_00032654:0.444477|88AA|60AA|	1000	+	102133418	102133598	250,0,0	4	423,215,233,319,	0,7305,7626,14447,
chr10	102133346	102148112	linc|3P|XLOC_007819|TCONS_00032655:0.490362|89AA|60AA|	1000	+	102133418	102133598	250,0,0	4	423,215,233,322,	0,7305,7626,14444,
chr10	102133346	102154988	LongAUGORFlinc|3P|XLOC_007819|TCONS_00032656:3.16388|139AA|123AA|	1000	+	102133703	102154935	250,0,0	3	423,233,123,	0,7626,21519,
chr10	102133346	102154988	linc|3P|XLOC_007819|TCONS_00032657:1.11693|111AA|75AA|	1000	+	102141050	102154935	250,0,0	4	423,215,233,123,	0,7305,7626,21519,
chr10	102133354	102143087	LongAUGORFlinc|3P|XLOC_007819|TCONS_00032658:1.63887|146AA|130AA|	1000	+	102133703	102142275	250,0,0	3	415,233,903,	0,7618,8830,
chr10	102140441	102148110	linc|3P|XLOC_007819|TCONS_00032659:0.944088|88AA|52AA|	1000	+	102141050	102141206	250,0,0	3	425,240,310,	0,531,7359,
chr10	102830590	102833737	linc|3P|XLOC_008728|TCONS_00038134:0.498646|99AA|51AA|	1000	-	102833518	102833671	0,0,250	2	236,320,	0,2827,
chr10	102989350	102998656	LongAUGORFlinc|3P|XLOC_007837|TCONS_00032784:0.657772|158AA|120AA|	1000	+	102989464	102997767	250,0,0	4	221,181,109,669,	0,2660,8345,8637,
chr10	102989367	102992191	linc|3P|XLOC_007837|TCONS_00032785:0.175859|128AA|96AA|	1000	+	102989464	102992191	250,0,0	2	204,181,	0,2643,
chr10	102992008	102998249	linc|3P|XLOC_007837|TCONS_00032786:0.825776|116AA|94AA|	1000	+	102997783	102998249	250,0,0	3	183,109,262,	0,5687,5979,
chr10	102995514	102998656	LongAUGORFlinc|3P|XLOC_007837|TCONS_00032787:0.616954|164AA|108AA|	1000	+	102995856	102996180	250,0,0	3	1953,109,669,	0,2181,2473,
chr10	102995824	102998605	LongAUGORFlinc|3P|XLOC_007837|TCONS_00032789:0.135264|164AA|108AA|	1000	+	102995856	102996180	250,0,0	2	1643,910,	0,1871,
chr10	102997694	103029905	linc|3P|XLOC_007837|TCONS_00032790:0.110535|87AA|23AA|	1000	+	102997698	102997767	250,0,0	3	110,127,181,	0,29634,32030,
chr10	102997759	102998616	linc|3P|XLOC_007837|TCONS_00032791:0.105558|89AA|54AA|	1000	+	102997783	102998381	250,0,0	3	45,36,340,	0,228,517,
chr10	103044289	103045131	linc|3P|XLOC_007838|TCONS_00032792:0.418563|62AA|50AA|	1000	+	103044980	103045131	250,0,0	2	37,215,	0,627,
chr10	103070774	103071262	linc|3P|XLOC_007839|TCONS_00032793:0.283673|120AA|64AA|	1000	+	103070942	103071240	250,0,0	2	223,159,	0,329,
chr10	106424127	106426017	linc|3P|XLOC_008769|TCONS_00038470:9.48817|119AA|87AA|	1000	-	106425729	106425990	0,0,250	2	764,811,	0,1079,
chr10	106424367	106425974	LongAUGORFlinc|3P|XLOC_008769|TCONS_00038471:1.04436|142AA|124AA|	1000	-	106424566	106425025	0,0,250	2	520,1000,	0,607,
chr10	111907600	111910642	linc|3P|XLOC_008785|TCONS_00038553:0.342102|104AA|58AA|	1000	-	111910351	111910525	0,0,250	2	344,1173,	0,1869,
chr10	111907600	111911340	LongAUGORFlinc|3P|XLOC_008785|TCONS_00038555:0.274948|230AA|202AA|	1000	-	111907768	111911254	0,0,250	4	344,120,101,295,	0,1869,2845,3445,
chr10	111907600	111911340	linc|3P|XLOC_008785|TCONS_00038554:0.306285|131AA|75AA|	1000	-	111909573	111911254	0,0,250	3	344,120,295,	0,1869,3445,
chr10	111907600	111927679	LongAUGORFlinc|3P|XLOC_008785|TCONS_00038556:0.199064|122AA|112AA|	1000	-	111907768	111922596	0,0,250	4	344,120,119,54,	0,1869,14956,20025,
chr10	112629625	112631991	linc|3P|XLOC_008792|TCONS_00038576:7.7731|99AA|46AA|	1000	-	112630105	112631831	0,0,250	2	571,207,	0,2159,
chr10	113202516	113239140	linc|3P|XLOC_007909|TCONS_00033222:0.158993|88AA|71AA|	1000	+	113238906	113239119	250,0,0	2	28,903,	0,35721,
chr10	113236867	113315501	linc|3P|XLOC_007909|TCONS_00033223:0.226494|103AA|85AA|	1000	+	113238002	113238257	250,0,0	3	2998,60,18,	0,4720,78616,
chr10	113238065	113298886	linc|3P|XLOC_007909|TCONS_00033224:0.246437|90AA|68AA|	1000	+	113238131	113239856	250,0,0	4	117,162,60,818,	0,1638,3522,60003,
chr10	113977031	113987459	linc|3P|XLOC_008801|TCONS_00038602:4.36673|67AA|47AA|	1000	-	113977659	113987387	0,0,250	2	630,211,	0,10217,
chr10	114983319	114986668	linc|3P|XLOC_008809|TCONS_00038620:0.385439|85AA|85AA|	1000	-	114983353	114983608	0,0,250	2	784,156,	0,3193,
chr10	115282516	115291897	linc|3P|XLOC_007920|TCONS_00033295:0.221382|123AA|88AA|	1000	+	115282956	115283220	250,0,0	2	4509,208,	0,9173,
chr10	115282516	115291897	linc|3P|XLOC_007920|TCONS_00033296:0.294606|100AA|65AA|	1000	+	115282956	115286895	250,0,0	3	539,226,208,	0,4283,9173,
chr10	115799836	115803190	linc|3P|XLOC_008814|TCONS_00038643:0.23496|100AA|78AA|	1000	-	115799920	115800154	0,0,250	2	776,438,	0,2916,
chr10	115869348	115878426	linc|3P|XLOC_008815|TCONS_00038644:0.941768|100AA|99AA|	1000	-	115870350	115870647	0,0,250	2	1897,272,	0,8806,
chr10	116578558	116581334	linc|3P|XLOC_008819|TCONS_00038714:0.896515|70AA|58AA|	1000	-	116581059	116581233	0,0,250	2	712,303,	0,2473,
chr10	116579687	116581199	linc|3P|XLOC_008819|TCONS_00038715:3.45066|46AA|29AA|	1000	-	116581059	116581146	0,0,250	2	43,168,	0,1344,
chr10	116847727	116852715	LongAUGORFlinc|3P|XLOC_008823|TCONS_00038720:0.199997|142AA|112AA|	1000	-	116852348	116852684	0,0,250	2	1284,1596,	0,3392,
chr10	119232725	119236135	linc|3P|XLOC_008836|TCONS_00038786:0.507637|99AA|36AA|	1000	-	119235951	119236059	0,0,250	2	208,268,	0,3142,
chr10	119232725	119293378	LongAUGORFlinc|3P|XLOC_008836|TCONS_00038787:7.86532|167AA|152AA|	1000	-	119248425	119248881	0,0,250	4	208,4959,89,60,	0,12738,18806,60593,
chr10	119242201	119254199	LongAUGORFlinc|3P|XLOC_008836|TCONS_00038788:1.82655|167AA|152AA|	1000	-	119248425	119248881	0,0,250	3	8221,89,120,	0,9330,11878,
chr10	119242201	119301996	LongAUGORFlinc|3P|XLOC_008836|TCONS_00038789:14.0198|167AA|152AA|	1000	-	119248425	119248881	0,0,250	3	8221,89,389,	0,9330,59406,
chr10	119249995	119301845	linc|3P|XLOC_008836|TCONS_00038791:10.6841|101AA|65AA|	1000	-	119250082	119250277	0,0,250	3	427,89,238,	0,1536,51612,
chr10	119480043	119483958	linc|3P|XLOC_007956|TCONS_00033472:0.789604|70AA|47AA|	1000	+	119480312	119480453	250,0,0	2	583,519,	0,3396,
chr10	119494350	119513818	LongAUGORFlinc|3P|XLOC_007957|TCONS_00033474:0.175597|190AA|176AA|	1000	+	119494394	119495773	250,0,0	4	512,146,192,1272,	0,1363,12860,18196,
chr10	119494366	119507436	LongAUGORFlinc|3P|XLOC_007957|TCONS_00033475:0.187894|185AA|176AA|	1000	+	119494394	119495773	250,0,0	3	496,146,226,	0,1347,12844,
chr10	119494438	119512834	linc|3P|XLOC_007957|TCONS_00033476:0.530511|161AA|39AA|	1000	+	119495772	119512576	250,0,0	3	424,146,288,	0,1275,18108,
chr10	119494823	119495918	linc|3P|XLOC_007957|TCONS_00033477:0.696049|81AA|48AA|	1000	+	119495772	119495918	250,0,0	2	39,205,	0,890,
chr10	119509640	119512817	linc|3P|XLOC_007957|TCONS_00033478:0.204821|43AA|8AA|	1000	+	119509682	119509706	250,0,0	2	119,271,	0,2906,
chr10	119805789	119966171	LongAUGORFlinc|3P|XLOC_007959|TCONS_00033482:2.28517|171AA|162AA|	1000	+	119805816	119811679	250,0,0	4	369,106,66,138,	0,3233,5852,160244,
chr10	119806334	119969663	LongAUGORFlinc|3P|XLOC_007959|TCONS_00033483:1.7213|143AA|102AA|	1000	+	119966046	119967166	250,0,0	5	280,106,66,100,2716,	0,2688,5307,159699,160613,
chr10	119806504	119815736	linc|3P|XLOC_007959|TCONS_00033484:0.479006|116AA|79AA|	1000	+	119813102	119813339	250,0,0	4	110,106,66,2950,	0,2518,5137,6282,
chr10	119806514	119859650	linc|3P|XLOC_007959|TCONS_00033485:5.24181|103AA|84AA|	1000	+	119858351	119858603	250,0,0	4	100,106,66,1944,	0,2508,5127,51192,
chr10	119806534	119966501	linc|3P|XLOC_007959|TCONS_00033486:2.03302|82AA|69AA|	1000	+	119806551	119811679	250,0,0	4	80,106,66,468,	0,2488,5107,159499,
chr10	119809124	119967332	linc|3P|XLOC_007959|TCONS_00033487:1.04804|108AA|73AA|	1000	+	119967087	119967306	250,0,0	3	4,66,385,	0,2517,157823,
chr10	120001003	120027222	linc|3P|XLOC_007960|TCONS_00033488:0.382825|77AA|40AA|	1000	+	120004862	120005093	250,0,0	6	191,104,87,88,145,293,	0,291,3856,4054,6207,25926,
chr10	120001006	120005089	linc|3P|XLOC_007960|TCONS_00033489:1.02156|57AA|38AA|	1000	+	120004862	120005089	250,0,0	3	188,87,32,	0,3853,4051,
chr10	120001006	120005089	linc|3P|XLOC_007960|TCONS_00033490:0.420966|78AA|38AA|	1000	+	120004862	120005089	250,0,0	3	251,87,32,	0,3853,4051,
chr10	120001006	120007425	linc|3P|XLOC_007960|TCONS_00033491:0.109104|70AA|39AA|	1000	+	120004862	120007243	250,0,0	3	251,87,215,	0,3853,6204,
chr10	120001006	120027222	linc|3P|XLOC_007960|TCONS_00033492:0.454481|75AA|39AA|	1000	+	120004862	120007243	250,0,0	5	188,104,87,145,293,	0,288,3853,6204,25923,
chr10	120001075	120001586	linc|3P|XLOC_007960|TCONS_00033495:0.469236|58AA|35AA|	1000	+	120001330	120001435	250,0,0	2	119,292,	0,219,
chr10	120001098	120007558	linc|3P|XLOC_007960|TCONS_00033496:0.341844|63AA|41AA|	1000	+	120007433	120007558	250,0,0	3	96,87,348,	0,3761,6112,
chr10	120001154	120007385	linc|3P|XLOC_007960|TCONS_00033497:0.134176|77AA|40AA|	1000	+	120004862	120005093	250,0,0	5	40,104,87,88,175,	0,140,3705,3903,6056,
chr10	120001156	120007385	linc|3P|XLOC_007960|TCONS_00033498:0.141935|65AA|39AA|	1000	+	120004862	120007243	250,0,0	4	38,104,87,175,	0,138,3703,6054,
chr10	120057515	120064933	LongAUGORFlinc|3P|XLOC_007961|TCONS_00033502:0.469973|110AA|100AA|	1000	+	120061632	120061932	250,0,0	2	1051,5206,	0,2212,
chr10	120058543	120060036	linc|3P|XLOC_007961|TCONS_00033503:0.341273|56AA|46AA|	1000	+	120059786	120059924	250,0,0	2	23,309,	0,1184,
chr10	120708254	120788824	LongAUGORFlinc|3P|XLOC_008851|TCONS_00038856:0.174463|170AA|121AA|	1000	-	120788311	120788674	0,0,250	7	371,105,113,125,220,64,3155,	0,32225,53093,54542,55052,77054,77415,
chr10	120739559	120763396	LongAUGORFlinc|3P|XLOC_008851|TCONS_00038857:0.13557|182AA|130AA|	1000	-	120739652	120740042	0,0,250	4	1025,113,390,90,	0,21788,23237,23747,
chr10	120763047	120763396	linc|3P|XLOC_008851|TCONS_00038858:0.563735|65AA|53AA|	1000	-	120763111	120763390	0,0,250	2	139,90,	0,259,
chr10	121940741	121968507	linc|3P|XLOC_007977|TCONS_00033586:1.32114|101AA|47AA|	1000	+	121940771	121946633	250,0,0	4	167,61,82,169,	0,5888,23775,27597,
chr10	121949657	122047981	linc|3P|XLOC_007977|TCONS_00033589:0.582849|67AA|30AA|	1000	+	121968448	122047932	250,0,0	3	48,169,80,	0,18681,98244,
chr10	121992567	122047981	linc|3P|XLOC_007977|TCONS_00033590:3.37174|62AA|59AA|	1000	+	121992578	122047924	250,0,0	2	165,80,	0,55334,
chr10	122096046	122108515	LongAUGORFlinc|3P|XLOC_008865|TCONS_00038934:0.736083|139AA|110AA|	1000	-	122096612	122096942	0,0,250	3	3533,104,206,	0,4260,12263,
chr10	122888994	122918795	LongAUGORFlinc|3P|XLOC_007988|TCONS_00033624:0.516193|129AA|122AA|	1000	+	122918378	122918744	250,0,0	3	343,396,3631,	0,22567,26170,
chr10	124130696	124133962	linc|3P|XLOC_008879|TCONS_00039034:0.966643|60AA|25AA|	1000	-	124133455	124133530	0,0,250	2	46,572,	0,2694,
chr10	125117822	125121176	linc|3P|XLOC_008008|TCONS_00033766:1.23337|48AA|47AA|	1000	+	125120972	125121113	250,0,0	2	77,342,	0,3012,
chr10	125119642	125315947	LongAUGORFlinc|3P|XLOC_008008|TCONS_00033767:0.354878|162AA|149AA|	1000	+	125283428	125283875	250,0,0	8	376,232,259,160,123,553,196,21,	0,1192,1762,89226,128796,163725,192410,196284,
chr10	125188531	125209012	linc|3P|XLOC_008008|TCONS_00033769:2.86986|82AA|14AA|	1000	+	125208970	125209012	250,0,0	2	155,144,	0,20337,
chr10	125208868	125248852	linc|3P|XLOC_008008|TCONS_00033771:0.163968|75AA|38AA|	1000	+	125248689	125248803	250,0,0	2	160,414,	0,39570,
chr10	125242496	125270545	linc|3P|XLOC_008008|TCONS_00033772:2.0227|41AA|7AA|	1000	+	125270523	125270545	250,0,0	3	191,88,45,	0,5942,28004,
chr10	125242496	125312248	LongAUGORFlinc|3P|XLOC_008008|TCONS_00033773:1.40865|162AA|149AA|	1000	+	125283428	125283875	250,0,0	4	191,88,553,196,	0,5942,40871,69556,
chr10	125242496	125312248	LongAUGORFlinc|3P|XLOC_008008|TCONS_00033774:0.672515|162AA|149AA|	1000	+	125283428	125283875	250,0,0	4	191,123,553,196,	0,5942,40871,69556,
chr10	125242496	125315947	LongAUGORFlinc|3P|XLOC_008008|TCONS_00033775:0.16086|162AA|149AA|	1000	+	125283428	125283875	250,0,0	5	191,123,553,196,21,	0,5942,40871,69556,73430,
chr10	125242496	125315947	LongAUGORFlinc|3P|XLOC_008008|TCONS_00033776:0.293668|162AA|149AA|	1000	+	125283428	125283875	250,0,0	5	191,88,553,196,21,	0,5942,40871,69556,73430,
chr10	125242498	125264283	linc|3P|XLOC_008008|TCONS_00033777:0.213308|81AA|42AA|	1000	+	125264156	125264283	250,0,0	3	189,88,127,	0,5940,21658,
chr10	125242498	125283967	LongAUGORFlinc|3P|XLOC_008008|TCONS_00033778:2.84797|162AA|149AA|	1000	+	125283428	125283875	250,0,0	3	189,88,600,	0,5940,40869,
chr10	125754594	125760921	linc|3P|XLOC_008891|TCONS_00039107:0.284117|165AA|84AA|	1000	-	125756761	125757013	0,0,250	2	163,6004,	0,323,
chr10	127371811	127398244	linc|3P|XLOC_008023|TCONS_00033827:0.26723|107AA|98AA|	1000	+	127396058	127396352	250,0,0	5	89,171,64,102,2721,	0,3034,15881,23339,23712,
chr10	127371812	127375335	linc|3P|XLOC_008023|TCONS_00033828:1.92115|52AA|35AA|	1000	+	127374953	127375158	250,0,0	3	88,171,219,	0,3033,3304,
chr10	127371812	127389151	linc|3P|XLOC_008023|TCONS_00033829:0.260484|76AA|75AA|	1000	+	127374953	127389127	250,0,0	4	88,171,64,122,	0,3033,15880,17217,
chr10	127371861	127389178	linc|3P|XLOC_008023|TCONS_00033830:0.216383|67AA|66AA|	1000	+	127374953	127389152	250,0,0	4	39,171,64,97,	0,2984,15831,17220,
chr10	127389004	127400140	linc|3P|XLOC_008901|TCONS_00039176:0.844242|82AA|73AA|	1000	-	127395967	127396186	0,0,250	4	147,708,70,98,	0,6616,9062,11038,
chr10	127389004	127400192	LongAUGORFlinc|3P|XLOC_008901|TCONS_00039177:0.119766|128AA|121AA|	1000	-	127395623	127396186	0,0,250	5	120,149,359,70,150,	0,6616,6965,9062,11038,
chr10	127389004	127408080	linc|3P|XLOC_008901|TCONS_00039178:0.842784|82AA|73AA|	1000	-	127395967	127396186	0,0,250	4	120,708,70,90,	0,6616,9062,18986,
chr10	127389005	127396118	linc|3P|XLOC_008901|TCONS_00039179:0.906406|98AA|52AA|	1000	-	127395623	127395979	0,0,250	4	119,29,149,149,	0,3750,6615,6964,
chr10	127389018	127398158	LongAUGORFlinc|3P|XLOC_008901|TCONS_00039180:0.147517|128AA|121AA|	1000	-	127395623	127396186	0,0,250	4	106,149,359,92,	0,6602,6951,9048,
chr10	127389026	127396491	linc|3P|XLOC_008901|TCONS_00039181:0.221615|90AA|73AA|	1000	-	127395967	127396186	0,0,250	2	98,871,	0,6594,
chr10	127389081	127397761	LongAUGORFlinc|3P|XLOC_008901|TCONS_00039182:1.1925|128AA|121AA|	1000	-	127395623	127396186	0,0,250	4	70,149,359,9,	0,6539,6888,8671,
chr10	127389081	127400192	LongAUGORFlinc|3P|XLOC_008901|TCONS_00039183:1.67604|128AA|121AA|	1000	-	127395623	127396186	0,0,250	5	70,149,359,70,150,	0,6539,6888,8985,10961,
chr10	127395514	127397818	linc|3P|XLOC_008901|TCONS_00039184:0.380154|82AA|73AA|	1000	-	127395967	127396186	0,0,250	2	814,66,	0,2238,
chr10	127395822	127398158	linc|3P|XLOC_008901|TCONS_00039185:3.60474|80AA|73AA|	1000	-	127395967	127396186	0,0,250	2	506,92,	0,2244,
chr10	127397924	127400183	linc|3P|XLOC_008901|TCONS_00039186:0.186711|32AA|23AA|	1000	-	127400099	127400168	0,0,250	2	212,141,	0,2118,
chr10	127405847	127407934	linc|3P|XLOC_008902|TCONS_00039187:0.625358|92AA|56AA|	1000	-	127407090	127407258	0,0,250	2	1703,89,	0,1998,
chr10	131567107	131567699	LongAUGORFlinc|3P|XLOC_008047|TCONS_00033947:0.470594|165AA|141AA|	1000	+	131567179	131567699	250,0,0	2	234,261,	0,331,
chr10	131571807	131578276	LongAUGORFlinc|3P|XLOC_008047|TCONS_00033948:0.129475|138AA|116AA|	1000	+	131576617	131576965	250,0,0	2	710,2810,	0,3659,
chr10	131578853	131599914	linc|3P|XLOC_008047|TCONS_00033949:0.136298|176AA|62AA|	1000	+	131579537	131579723	250,0,0	5	3963,358,126,187,57,	0,4359,11319,19076,21004,
chr10	131579309	131589571	linc|3P|XLOC_008047|TCONS_00033950:0.179128|138AA|94AA|	1000	+	131588070	131588352	250,0,0	3	3507,358,1879,	0,3903,8383,
chr10	131581116	131584811	linc|3P|XLOC_008047|TCONS_00033952:0.180158|87AA|53AA|	1000	+	131582639	131582798	250,0,0	3	1700,358,647,	0,2096,3048,
chr10	131597926	131603635	LongAUGORFlinc|3P|XLOC_008047|TCONS_00033953:0.326147|237AA|213AA|	1000	+	131599010	131601098	250,0,0	4	190,741,102,31,	0,937,3127,5678,
chr10	134333793	134350387	LongAUGORFlinc|3P|XLOC_008953|TCONS_00039404:0.306796|547AA|466AA|	1000	-	134334689	134336087	0,0,250	2	4466,158,	0,16436,
chr10	134779037	134789858	LongAUGORFlinc|3P|XLOC_008076|TCONS_00034083:0.404739|295AA|240AA|	1000	+	134788094	134789190	250,0,0	3	374,3757,1123,	0,5565,9698,
chr10	135059981	135061395	EnsShortNonCoding|3P|XLOC_008961|TCONS_00039436:218.137|152AA|37AA|	1000	-	135060288	135060399	0,0,250	2	573,101,	0,1313,
chr10	135059981	135063742	LongAUGORFEnsShortNonCoding|3P|XLOC_008961|TCONS_00039437:2.09901|206AA|184AA|	1000	-	135061136	135063674	0,0,250	4	573,148,204,347,	0,1076,1313,3414,
chr10	135060413	135061389	EnsShortNonCoding|3P|XLOC_008961|TCONS_00039438:55.2914|128AA|5AA|	1000	-	135061076	135061091	0,0,250	3	141,148,95,	0,644,881,
chr11	1799937	1826138	linc|3P|XLOC_010612|TCONS_00041499:0.158725|98AA|97AA|	1000	+	1825185	1825856	250,0,0	3	199,216,450,	0,25155,25751,
chr11	2032075	2036135	LongAUGORFlinc|3P|XLOC_010620|TCONS_00041586:0.780786|257AA|240AA|	1000	+	2033668	2034388	250,0,0	2	514,3362,	0,698,
chr11	2032879	2036135	LongAUGORFlinc|3P|XLOC_010620|TCONS_00041587:0.992811|213AA|198AA|	1000	+	2035158	2035752	250,0,0	2	41,1802,	0,1454,
chr11	6341870	6363902	LongAUGORFlinc|3P|XLOC_010692|TCONS_00041919:0.15409|215AA|140AA|	1000	+	6356117	6356537	250,0,0	4	3395,225,93,8127,	0,9600,12975,13905,
chr11	6342960	6363902	LongAUGORFlinc|3P|XLOC_010692|TCONS_00041920:0.133817|155AA|140AA|	1000	+	6356117	6356537	250,0,0	3	2305,225,9057,	0,8510,11885,
chr11	6342960	6367555	linc|3P|XLOC_010692|TCONS_00041921:0.293555|93AA|84AA|	1000	+	6344780	6345032	250,0,0	5	2305,225,93,138,2314,	0,8510,11885,20523,22281,
chr11	6345118	6353854	linc|3P|XLOC_010692|TCONS_00041922:0.523834|91AA|55AA|	1000	+	6353330	6353495	250,0,0	2	147,2384,	0,6352,
chr11	8986221	8997830	linc|3P|XLOC_010727|TCONS_00042112:1.27519|144AA|91AA|	1000	+	8986382	8986655	250,0,0	5	474,141,116,203,119,	0,1229,1866,3164,11490,
chr11	8986221	8999467	LongAUGORFlinc|3P|XLOC_010727|TCONS_00042115:0.597488|158AA|155AA|	1000	+	8989506	8999354	250,0,0	5	474,141,116,203,496,	0,1229,1866,3164,12750,
chr11	8986221	8999467	linc|3P|XLOC_010727|TCONS_00042113:1.19846|144AA|91AA|	1000	+	8986382	8986655	250,0,0	2	474,12017,	0,1229,
chr11	8986221	8999467	linc|3P|XLOC_010727|TCONS_00042114:1.72458|144AA|91AA|	1000	+	8986382	8986655	250,0,0	3	1370,116,10082,	0,1866,3164,
chr11	8986594	8999019	linc|3P|XLOC_010727|TCONS_00042116:1.81403|80AA|74AA|	1000	+	8986612	8987589	250,0,0	5	101,141,116,203,54,	0,856,1493,2791,12371,
chr11	8988126	8999074	linc|3P|XLOC_010727|TCONS_00042117:3.09766|64AA|61AA|	1000	+	8989506	8999074	250,0,0	3	77,203,103,	0,1259,10845,
chr11	9776045	9779732	linc|3P|XLOC_011925|TCONS_00050231:0.233422|122AA|86AA|	1000	-	9777632	9777890	0,0,250	4	1885,329,77,98,	0,2071,3268,3589,
chr11	9776045	9781188	linc|3P|XLOC_011925|TCONS_00050233:0.139339|123AA|86AA|	1000	-	9777632	9777890	0,0,250	3	2400,77,74,	0,3268,5069,
chr11	9776045	9787148	LongAUGORFlinc|3P|XLOC_011925|TCONS_00050234:0.134778|119AA|103AA|	1000	-	9778218	9786985	0,0,250	3	1885,329,245,	0,2071,10858,
chr11	9776103	9787083	LongAUGORFlinc|3P|XLOC_011925|TCONS_00050235:0.157535|153AA|148AA|	1000	-	9778218	9787043	0,0,250	4	1827,329,77,180,	0,2013,3210,10800,
chr11	9776316	9781080	linc|3P|XLOC_011925|TCONS_00050236:0.469703|123AA|86AA|	1000	-	9777632	9777890	0,0,250	3	2129,77,105,	0,2997,4659,
chr11	9778137	9779392	linc|3P|XLOC_011925|TCONS_00050237:0.442893|101AA|56AA|	1000	-	9778218	9778386	0,0,250	2	308,79,	0,1176,
chr11	10324203	10325251	linc|3P|XLOC_011927|TCONS_00050255:0.249011|130AA|35AA|	1000	-	10324449	10324554	0,0,250	2	394,409,	0,639,
chr11	10324203	10326118	linc|3P|XLOC_011927|TCONS_00050256:0.518693|138AA|51AA|	1000	-	10325298	10325451	0,0,250	3	394,909,72,	0,639,1843,
chr11	10948292	10949495	linc|3P|XLOC_010747|TCONS_00042245:0.486611|82AA|72AA|	1000	+	10948398	10948845	250,0,0	2	137,835,	0,368,
chr11	11168877	11178085	LongAUGORFlinc|3P|XLOC_011936|TCONS_00050352:0.321357|129AA|110AA|	1000	-	11170692	11171022	0,0,250	3	2867,3748,118,	0,3175,9090,
chr11	12970597	13011095	LongAUGORFlinc|3P|XLOC_011947|TCONS_00050392:0.403703|138AA|125AA|	1000	-	12976546	12976921	0,0,250	3	13713,1593,93,	0,30266,40405,
chr11	12970597	13011295	LongAUGORFlinc|3P|XLOC_011947|TCONS_00050395:0.260145|138AA|125AA|	1000	-	12976546	12976921	0,0,250	4	13713,105,65,293,	0,36989,39351,40405,
chr11	12995666	13011070	LongAUGORFlinc|3P|XLOC_011947|TCONS_00050397:0.542388|112AA|104AA|	1000	-	12996942	12997254	0,0,250	2	6790,68,	0,15336,
chr11	12995666	13011095	LongAUGORFlinc|3P|XLOC_011947|TCONS_00050398:0.209329|112AA|104AA|	1000	-	12996942	12997254	0,0,250	4	6880,105,65,93,	0,11920,14282,15336,
chr11	12995666	13011095	LongAUGORFlinc|3P|XLOC_011947|TCONS_00050400:0.29894|112AA|104AA|	1000	-	12996942	12997254	0,0,250	3	6880,105,93,	0,11920,15336,
chr11	12998752	13009963	linc|3P|XLOC_011947|TCONS_00050401:1.00245|100AA|81AA|	1000	-	12999051	12999294	0,0,250	3	3794,105,15,	0,8834,11196,
chr11	13001022	13007692	linc|3P|XLOC_011947|TCONS_00050402:0.97459|100AA|58AA|	1000	-	13001954	13002128	0,0,250	2	1434,106,	0,6564,
chr11	13001081	13011095	linc|3P|XLOC_011947|TCONS_00050403:2.18344|100AA|58AA|	1000	-	13001954	13002128	0,0,250	2	1465,93,	0,9921,
chr11	13001160	13011095	linc|3P|XLOC_011947|TCONS_00050404:2.32142|100AA|58AA|	1000	-	13001954	13002128	0,0,250	4	1296,105,65,93,	0,6426,8788,9842,
chr11	13073077	13080494	linc|3P|XLOC_010761|TCONS_00042364:1.59796|115AA|87AA|	1000	+	13080231	13080494	250,0,0	2	382,2622,	0,4795,
chr11	18083239	18087348	linc|3P|XLOC_010787|TCONS_00042520:1.11275|109AA|69AA|	1000	+	18087139	18087348	250,0,0	3	54,97,754,	0,245,3355,
chr11	19218087	19335407	LongAUGORFlinc|3P|XLOC_010803|TCONS_00042624:0.436154|197AA|171AA|	1000	+	19317283	19317796	250,0,0	9	379,47,201,167,7013,84,107,172,2394,	0,55704,84709,95322,96617,104620,104836,111649,114926,
chr11	19263433	19276858	linc|3P|XLOC_010803|TCONS_00042627:0.235099|139AA|95AA|	1000	+	19275222	19275507	250,0,0	3	1541,47,2891,	0,10358,10534,
chr11	19329682	19332235	linc|3P|XLOC_010803|TCONS_00042628:0.690152|39AA|16AA|	1000	+	19329779	19329827	250,0,0	2	226,57,	0,2496,
chr11	19332574	19335407	LongAUGORFlinc|3P|XLOC_010803|TCONS_00042629:0.898848|122AA|100AA|	1000	+	19333431	19333731	250,0,0	2	128,2394,	0,439,
chr11	20571187	20584063	linc|3P|XLOC_011998|TCONS_00050802:0.200981|109AA|83AA|	1000	-	20583216	20583465	0,0,250	3	1898,35,885,	0,11271,11991,
chr11	27079379	27240438	LongAUGORFlinc|3P|XLOC_012015|TCONS_00050856:1.25278|134AA|126AA|	1000	-	27080207	27080585	0,0,250	5	5228,171,103,164,233,	0,8659,93217,159484,160826,
chr11	27237811	27240501	linc|3P|XLOC_012015|TCONS_00050857:2.17074|61AA|58AA|	1000	-	27240210	27240384	0,0,250	3	21,164,296,	0,1052,2394,
chr11	27238605	27241262	linc|3P|XLOC_012015|TCONS_00050858:6.73925|56AA|20AA|	1000	-	27238881	27238941	0,0,250	2	422,29,	0,2628,
chr11	27238616	27240219	linc|3P|XLOC_012015|TCONS_00050859:3.54168|53AA|20AA|	1000	-	27238881	27238941	0,0,250	2	411,14,	0,1589,
chr11	27493275	27497768	linc|3P|XLOC_010831|TCONS_00042806:0.82424|108AA|62AA|	1000	+	27494383	27494779	250,0,0	5	104,180,484,129,453,	0,1049,1439,2689,4040,
chr11	27493344	27503980	linc|3P|XLOC_010831|TCONS_00042807:0.186551|93AA|62AA|	1000	+	27494383	27503790	250,0,0	4	35,180,29,226,	0,980,1370,10410,
chr11	27528401	27699354	linc|3P|XLOC_010832|TCONS_00042808:1.47749|80AA|58AA|	1000	+	27698738	27698912	250,0,0	5	44,69,161,58,826,	0,77414,132990,152316,170127,
chr11	27528408	27699354	linc|3P|XLOC_010832|TCONS_00042811:0.717491|79AA|58AA|	1000	+	27698738	27698912	250,0,0	6	37,69,161,58,796,826,	0,77407,132983,152309,168483,170120,
chr11	27528417	27699354	linc|3P|XLOC_010832|TCONS_00042812:1.93415|75AA|58AA|	1000	+	27698738	27698912	250,0,0	5	28,161,58,564,826,	0,132974,152300,168706,170111,
chr11	27528418	27534820	linc|3P|XLOC_010832|TCONS_00042813:2.17491|43AA|16AA|	1000	+	27534686	27534734	250,0,0	2	27,273,	0,6129,
chr11	27528418	27699354	linc|3P|XLOC_010832|TCONS_00042814:1.65488|66AA|58AA|	1000	+	27698738	27698912	250,0,0	4	27,161,58,826,	0,132973,152299,170110,
chr11	27605823	27699354	linc|3P|XLOC_010832|TCONS_00042815:1.40503|75AA|58AA|	1000	+	27698738	27698912	250,0,0	5	61,161,58,564,826,	0,55568,74894,91300,92705,
chr11	27686806	27699354	linc|3P|XLOC_010832|TCONS_00042817:0.244116|66AA|58AA|	1000	+	27698738	27698912	250,0,0	2	133,826,	0,11722,
chr11	30065483	30182671	linc|3P|XLOC_012028|TCONS_00050917:0.424121|75AA|67AA|	1000	-	30065483	30065684	0,0,250	3	519,66,133,	0,112851,117055,
chr11	30338481	30344533	linc|3P|XLOC_012029|TCONS_00050919:0.66111|71AA|46AA|	1000	-	30344318	30344456	0,0,250	3	26,150,248,	0,4635,5804,
chr11	32457063	32460253	linc|3P|XLOC_010854|TCONS_00042906:0.397228|179AA|50AA|	1000	+	32460073	32460223	250,0,0	3	329,128,863,	0,1552,2327,
chr11	32457063	32466406	LongORFlinc|3P|XLOC_010854|TCONS_00042908:0.755858|220AA|99AA|	1000	+	32462521	32462818	250,0,0	4	329,632,746,5989,	0,1552,2327,3354,
chr11	32457063	32466406	linc|3P|XLOC_010854|TCONS_00042907:0.853546|179AA|99AA|	1000	+	32462521	32462818	250,0,0	3	329,128,7016,	0,1552,2327,
chr11	32457124	32462950	linc|3P|XLOC_010854|TCONS_00042909:1.62805|134AA|99AA|	1000	+	32462521	32462818	250,0,0	2	268,3560,	0,2266,
chr11	32457321	32458597	linc|3P|XLOC_010854|TCONS_00042910:1.52692|109AA|4AA|	1000	+	32458566	32458578	250,0,0	2	71,257,	0,1019,
chr11	32459168	32459872	linc|3P|XLOC_010854|TCONS_00042911:1.84763|97AA|14AA|	1000	+	32459594	32459636	250,0,0	2	79,482,	0,222,
chr11	32459168	32466406	linc|3P|XLOC_010854|TCONS_00042912:0.814827|115AA|99AA|	1000	+	32462521	32462818	250,0,0	3	79,1562,5197,	0,222,2041,
chr11	32459915	32460678	linc|3P|XLOC_010854|TCONS_00042914:0.13249|117AA|83AA|	1000	+	32460427	32460678	250,0,0	2	221,261,	0,502,
chr11	32472099	32479794	LongAUGORFlinc|3P|XLOC_010855|TCONS_00042915:1.11615|133AA|101AA|	1000	+	32475134	32475437	250,0,0	3	1578,917,334,	0,2708,7361,
chr11	32472908	32488802	LongAUGORFlinc|3P|XLOC_010855|TCONS_00042917:0.207181|141AA|127AA|	1000	+	32485820	32486201	250,0,0	3	769,917,6417,	0,1899,9477,
chr11	32474943	32479794	LongAUGORFlinc|3P|XLOC_010855|TCONS_00042918:4.85374|133AA|101AA|	1000	+	32475134	32475437	250,0,0	2	781,334,	0,4517,
chr11	32484344	32522171	linc|3P|XLOC_010855|TCONS_00042919:0.216629|100AA|96AA|	1000	+	32521529	32521817	250,0,0	2	1182,704,	0,37123,
chr11	33025138	33037285	linc|3P|XLOC_012043|TCONS_00051040:1.08723|58AA|18AA|	1000	-	33025346	33025400	0,0,250	2	298,463,	0,11684,
chr11	33835704	33843875	linc|3P|XLOC_012048|TCONS_00051098:3.8105|80AA|54AA|	1000	-	33843586	33843748	0,0,250	3	809,115,336,	0,5631,7835,
chr11	33954554	33964654	linc|3P|XLOC_012050|TCONS_00051110:0.159032|141AA|89AA|	1000	-	33964227	33964494	0,0,250	3	550,222,598,	0,3592,9502,
chr11	33958151	33976322	linc|3P|XLOC_012050|TCONS_00051111:0.275927|93AA|56AA|	1000	-	33958301	33976206	0,0,250	2	217,217,	0,17954,
chr11	34833538	34846933	linc|3P|XLOC_012057|TCONS_00051129:0.141422|104AA|89AA|	1000	-	34846014	34846619	0,0,250	3	83,270,316,	0,12471,13079,
chr11	35108062	35119348	linc|3P|XLOC_010885|TCONS_00043112:0.134393|86AA|73AA|	1000	+	35108391	35119103	250,0,0	3	371,138,284,	0,1922,11002,
chr11	35109656	35119348	linc|3P|XLOC_010885|TCONS_00043113:1.16968|98AA|73AA|	1000	+	35109781	35119103	250,0,0	3	167,138,284,	0,328,9408,
chr11	35788919	35940289	linc|3P|XLOC_012067|TCONS_00051181:1.34223|65AA|54AA|	1000	-	35789015	35939649	0,0,250	3	169,104,159,	0,150641,151211,
chr11	35936600	35940268	linc|3P|XLOC_012067|TCONS_00051182:0.218788|62AA|56AA|	1000	-	35936820	35939649	0,0,250	3	299,104,138,	0,2960,3530,
chr11	44995452	44999576	linc|3P|XLOC_010925|TCONS_00043383:0.581307|117AA|98AA|	1000	+	44995509	44995803	250,0,0	4	506,98,94,538,	0,894,3407,3586,
chr11	45377042	45378165	linc|3P|XLOC_010930|TCONS_00043415:8.13814|42AA|34AA|	1000	+	45378040	45378142	250,0,0	2	111,219,	0,904,
chr11	45377043	45389010	linc|3P|XLOC_010930|TCONS_00043416:0.250629|86AA|75AA|	1000	+	45388645	45388870	250,0,0	2	110,1447,	0,10520,
chr11	45377148	45378689	linc|3P|XLOC_010930|TCONS_00043417:0.193416|50AA|34AA|	1000	+	45378040	45378142	250,0,0	3	5,47,743,	0,281,798,
chr11	45377356	45378195	linc|3P|XLOC_010930|TCONS_00043418:1.01519|42AA|34AA|	1000	+	45378040	45378142	250,0,0	2	120,249,	0,590,
chr11	45508401	45533040	LongAUGORFlinc|3P|XLOC_012107|TCONS_00051327:0.279615|175AA|161AA|	1000	-	45510545	45511028	0,0,250	2	2920,30,	0,24609,
chr11	45508401	45564420	LongAUGORFlinc|3P|XLOC_012107|TCONS_00051328:0.396838|175AA|161AA|	1000	-	45510545	45511028	0,0,250	4	2920,93,134,427,	0,44673,46140,55592,
chr11	45511238	45564024	linc|3P|XLOC_012107|TCONS_00051329:0.146089|131AA|46AA|	1000	-	45554201	45554339	0,0,250	5	83,93,232,134,31,	0,41836,42960,43303,52755,
chr11	45511248	45564024	linc|3P|XLOC_012107|TCONS_00051330:0.737161|74AA|63AA|	1000	-	45555017	45562816	0,0,250	6	73,93,134,110,127,31,	0,41826,43293,43724,51444,52745,
chr11	45743874	45746161	linc|3P|XLOC_010935|TCONS_00043426:21.5443|78AA|60AA|	1000	+	45745732	45745912	250,0,0	3	133,253,450,	0,995,1837,
chr11	45746267	45749273	linc|3P|XLOC_012109|TCONS_00051337:0.506561|85AA|51AA|	1000	-	45748539	45748692	0,0,250	2	565,1322,	0,1684,
chr11	45772391	45773152	linc|3P|XLOC_012112|TCONS_00051340:1.42022|129AA|60AA|	1000	-	45772403	45772583	0,0,250	2	368,91,	0,670,
chr11	46259932	46260818	linc|3P|XLOC_010946|TCONS_00043471:0.273809|108AA|60AA|	1000	+	46260638	46260818	250,0,0	2	124,529,	0,357,
chr11	46276382	46296184	linc|3P|XLOC_012118|TCONS_00051398:0.75388|81AA|73AA|	1000	-	46276481	46276700	0,0,250	3	1710,137,253,	0,15733,19549,
chr11	46276382	46296200	linc|3P|XLOC_012118|TCONS_00051399:1.18519|81AA|73AA|	1000	-	46276481	46276700	0,0,250	2	1710,269,	0,19549,
chr11	50229770	50233364	linc|3P|XLOC_012155|TCONS_00051773:0.566919|93AA|90AA|	1000	-	50231745	50233095	0,0,250	3	324,189,525,	0,1800,3069,
chr11	50231597	50233106	linc|3P|XLOC_012155|TCONS_00051774:0.271342|93AA|90AA|	1000	-	50231745	50233095	0,0,250	2	162,267,	0,1242,
chr11	50257775	50266863	linc|3P|XLOC_010982|TCONS_00043742:2.13904|62AA|45AA|	1000	+	50257917	50258052	250,0,0	3	313,59,78,	0,6359,9010,
chr11	56925906	56956463	linc|3P|XLOC_012181|TCONS_00051815:0.550906|116AA|84AA|	1000	-	56926419	56926671	0,0,250	2	3976,69,	0,30488,
chr11	58895267	58904240	linc|3P|XLOC_012216|TCONS_00051981:0.109967|96AA|94AA|	1000	-	58897332	58897614	0,0,250	3	5855,106,1619,	0,6783,7354,
chr11	58895267	58907640	linc|3P|XLOC_012216|TCONS_00051984:0.775646|105AA|94AA|	1000	-	58897332	58897614	0,0,250	2	7794,4111,	0,8262,
chr11	58895267	58907640	linc|3P|XLOC_012216|TCONS_00051986:0.139465|96AA|94AA|	1000	-	58897332	58897614	0,0,250	4	5855,106,1133,322,	0,6783,7354,12051,
chr11	58895267	58907643	linc|3P|XLOC_012216|TCONS_00051988:0.285122|95AA|94AA|	1000	-	58897332	58897614	0,0,250	3	7794,225,214,	0,8262,12162,
chr11	58895267	58907645	linc|3P|XLOC_012216|TCONS_00051989:0.395154|95AA|94AA|	1000	-	58897332	58897614	0,0,250	3	7794,527,216,	0,7960,12162,
chr11	58895267	58907828	linc|3P|XLOC_012216|TCONS_00051991:0.148151|105AA|94AA|	1000	-	58897332	58897614	0,0,250	3	5855,1011,4601,	0,6783,7960,
chr11	58895267	58907986	linc|3P|XLOC_012216|TCONS_00051993:0.296132|97AA|94AA|	1000	-	58897332	58897614	0,0,250	3	5855,1704,557,	0,6783,12162,
chr11	58897609	58903816	linc|3P|XLOC_012216|TCONS_00051994:1.87061|93AA|92AA|	1000	-	58898447	58898723	0,0,250	3	3513,1011,287,	0,4441,5920,
chr11	58900751	58903754	linc|3P|XLOC_012216|TCONS_00051995:0.72286|71AA|57AA|	1000	-	58901049	58902148	0,0,250	3	371,106,225,	0,1299,2778,
chr11	58901131	58903557	linc|3P|XLOC_012216|TCONS_00051996:2.47634|47AA|40AA|	1000	-	58902028	58902148	0,0,250	2	1025,28,	0,2398,
chr11	59436784	59443268	linc|3P|XLOC_011054|TCONS_00044026:0.309268|82AA|54AA|	1000	+	59436839	59437001	250,0,0	2	231,399,	0,6085,
chr11	59520487	59522448	linc|3P|XLOC_012225|TCONS_00052021:6.89772|103AA|84AA|	1000	-	59522138	59522390	0,0,250	2	183,696,	0,1265,
chr11	60794896	60826937	linc|3P|XLOC_012243|TCONS_00052109:0.216985|158AA|77AA|	1000	-	60797645	60826863	0,0,250	2	2971,83,	0,31958,
chr11	60794896	60828959	linc|3P|XLOC_012243|TCONS_00052110:0.166084|158AA|75AA|	1000	-	60795956	60796181	0,0,250	2	2971,348,	0,33715,
chr11	60794896	60836368	linc|3P|XLOC_012243|TCONS_00052111:0.202093|158AA|75AA|	1000	-	60795956	60796181	0,0,250	2	2971,55,	0,41417,
chr11	60794896	60859892	linc|3P|XLOC_012243|TCONS_00052112:0.893211|158AA|75AA|	1000	-	60795956	60796181	0,0,250	2	2971,124,	0,64872,
chr11	60794934	60810810	linc|3P|XLOC_012243|TCONS_00052113:1.39117|158AA|75AA|	1000	-	60795956	60796181	0,0,250	2	2933,273,	0,15603,
chr11	60942793	60969124	LongAUGORFlinc|3P|XLOC_011085|TCONS_00044231:0.617813|146AA|110AA|	1000	+	60968341	60968671	250,0,0	5	846,139,68,341,2531,	0,1229,7781,19869,23800,
chr11	60943360	60944048	linc|3P|XLOC_011085|TCONS_00044232:1.57325|47AA|33AA|	1000	+	60943507	60943606	250,0,0	2	279,26,	0,662,
chr11	61264003	61274098	LongAUGORFlinc|3P|XLOC_011091|TCONS_00044308:0.404113|137AA|135AA|	1000	+	61273357	61273762	250,0,0	3	148,73,865,	0,3231,9230,
chr11	61267236	61274123	LongAUGORFlinc|3P|XLOC_011091|TCONS_00044309:2.07816|137AA|135AA|	1000	+	61273357	61273762	250,0,0	2	71,890,	0,5997,
chr11	61270427	61274382	LongAUGORFlinc|3P|XLOC_011091|TCONS_00044310:0.159506|137AA|135AA|	1000	+	61273357	61273762	250,0,0	2	20,1149,	0,2806,
chr11	61270428	61274382	LongAUGORFlinc|3P|XLOC_011091|TCONS_00044311:0.14589|137AA|135AA|	1000	+	61273357	61273762	250,0,0	2	23,1149,	0,2805,
chr11	62619406	62623353	EnsShortNonCoding|3P|XLOC_012285|TCONS_00052579:0.795411|89AA|65AA|	1000	-	62620580	62622687	0,0,250	8	747,41,39,33,33,84,43,17,	0,1140,1617,1866,2584,3198,3489,3930,
chr11	62619406	62623353	EnsShortNonCoding|3P|XLOC_012285|TCONS_00052580:5.91693|89AA|47AA|	1000	-	62621511	62622687	0,0,250	10	732,29,41,39,33,47,33,84,43,17,	0,876,1140,1617,1866,2083,2584,3198,3489,3930,
chr11	62619406	62623353	EnsShortNonCoding|3P|XLOC_012285|TCONS_00052581:1.89376|89AA|52AA|	1000	-	62621494	62622634	0,0,250	11	747,29,41,39,49,47,33,51,84,43,17,	0,876,1140,1617,1866,2083,2584,2953,3198,3489,3930,
chr11	62619406	62623386	EnsShortNonCoding|3P|XLOC_012285|TCONS_00052582:0.902171|89AA|43AA|	1000	-	62621290	62622634	0,0,250	10	747,29,41,39,33,33,51,84,43,50,	0,876,1140,1617,1866,2584,2953,3198,3489,3930,
chr11	62619406	62623386	EnsShortNonCoding|3P|XLOC_012285|TCONS_00052583:17.5603|89AA|47AA|	1000	-	62621511	62622687	0,0,250	10	747,29,41,39,33,47,33,84,43,50,	0,876,1140,1617,1866,2083,2584,3198,3489,3930,
chr11	62619406	62623386	EnsShortNonCoding|3P|XLOC_012285|TCONS_00052584:49.2803|89AA|52AA|	1000	-	62621494	62622634	0,0,250	11	747,29,41,39,33,47,33,51,84,43,50,	0,876,1140,1617,1866,2083,2584,2953,3198,3489,3930,
chr11	62619406	62623386	EnsShortNonCoding|3P|XLOC_012285|TCONS_00052585:57.7817|89AA|50AA|	1000	-	62621718	62621868	0,0,250	4	1656,751,51,782,	0,1866,2953,3198,
chr11	62619406	62623386	EnsShortNonCoding|3P|XLOC_012285|TCONS_00052586:29.8844|89AA|51AA|	1000	-	62622534	62622687	0,0,250	4	341,520,1416,50,	0,1136,1866,3930,
chr11	62619459	62622708	EnsShortNonCoding|3P|XLOC_012285|TCONS_00052587:42.5401|89AA|52AA|	1000	-	62621494	62622634	0,0,250	9	694,29,41,39,33,47,33,51,104,	0,823,1087,1564,1813,2030,2531,2900,3145,
chr11	62619459	62623218	EnsShortNonCoding|3P|XLOC_012285|TCONS_00052588:16.8056|89AA|65AA|	1000	-	62622367	62622963	0,0,250	10	694,29,41,39,33,47,33,51,84,323,	0,823,1087,1564,1813,2030,2531,2900,3145,3436,
chr11	62619459	62623339	EnsShortNonCoding|3P|XLOC_012285|TCONS_00052589:0.625844|89AA|52AA|	1000	-	62621494	62622634	0,0,250	10	694,29,41,39,33,47,33,51,76,444,	0,823,1087,1564,1813,2030,2531,2900,3145,3436,
chr11	62619459	62623353	EnsShortNonCoding|3P|XLOC_012285|TCONS_00052590:0.401591|67AA|47AA|	1000	-	62621511	62622687	0,0,250	9	288,45,39,33,47,33,84,43,17,	0,1083,1564,1813,2030,2531,3145,3436,3877,
chr11	62619462	62622932	EnsShortNonCoding|3P|XLOC_012285|TCONS_00052591:27.2135|89AA|43AA|	1000	-	62621290	62622634	0,0,250	9	691,29,41,39,33,33,51,84,37,	0,820,1084,1561,1810,2528,2897,3142,3433,
chr11	62619491	62622708	EnsShortNonCoding|3P|XLOC_012285|TCONS_00052592:12.6854|89AA|36AA|	1000	-	62621511	62622687	0,0,250	7	662,29,41,39,33,47,104,	0,791,1055,1532,1781,1998,3113,
chr11	62619723	62622960	EnsShortNonCoding|3P|XLOC_012285|TCONS_00052593:1.35026|89AA|65AA|	1000	-	62620580	62622687	0,0,250	8	430,29,41,39,33,33,84,65,	0,559,823,1300,1549,2267,2881,3172,
chr11	62619761	62622960	EnsShortNonCoding|3P|XLOC_012285|TCONS_00052595:0.419485|89AA|47AA|	1000	-	62621511	62622687	0,0,250	9	377,29,41,39,33,47,33,84,65,	0,521,785,1262,1511,1728,2229,2843,3134,
chr11	62619768	62622960	EnsShortNonCoding|3P|XLOC_012285|TCONS_00052596:7.54553|67AA|52AA|	1000	-	62621494	62622634	0,0,250	11	140,26,29,41,39,33,47,33,51,84,65,	0,359,514,778,1255,1504,1721,2222,2591,2836,3127,
chr11	62620080	62622939	EnsShortNonCoding|3P|XLOC_012285|TCONS_00052597:1.64888|79AA|65AA|	1000	-	62620580	62622687	0,0,250	7	73,41,39,33,33,84,44,	0,466,943,1192,1910,2524,2815,
chr11	62621044	62622646	EnsShortNonCoding|3P|XLOC_012285|TCONS_00052598:0.81064|55AA|52AA|	1000	-	62621494	62622634	0,0,250	6	18,49,47,33,51,42,	0,228,445,946,1315,1560,
chr11	62686217	62708207	linc|3P|XLOC_011123|TCONS_00044485:0.139078|114AA|98AA|	1000	+	62686390	62687319	250,0,0	6	248,813,145,154,98,34,	0,883,10806,11581,15932,21956,
chr11	63538286	63580774	linc|3P|XLOC_012296|TCONS_00052690:0.284807|148AA|72AA|	1000	-	63580328	63580544	0,0,250	3	369,173,583,	0,2041,41905,
chr11	63538429	63580588	linc|3P|XLOC_012296|TCONS_00052691:0.268252|86AA|72AA|	1000	-	63580328	63580544	0,0,250	2	226,397,	0,41762,
chr11	63933929	63938311	linc|3P|XLOC_011140|TCONS_00044614:0.536398|82AA|53AA|	1000	+	63937247	63938062	250,0,0	3	132,171,287,	0,3268,4095,
chr11	63933929	63938311	linc|3P|XLOC_011140|TCONS_00044615:0.239548|118AA|62AA|	1000	+	63937247	63937433	250,0,0	2	119,1114,	0,3268,
chr11	63933934	63938311	linc|3P|XLOC_011140|TCONS_00044616:0.478869|85AA|62AA|	1000	+	63937247	63937433	250,0,0	3	127,273,287,	0,3263,4090,
chr11	64013435	64015689	linc|3P|XLOC_011146|TCONS_00044666:12.8357|46AA|25AA|	1000	+	64013465	64013540	250,0,0	2	126,265,	0,1989,
chr11	64014525	64015649	linc|3P|XLOC_011146|TCONS_00044667:11.6793|84AA|49AA|	1000	+	64014692	64015532	250,0,0	2	206,225,	0,899,
chr11	64546309	64556349	LongAUGORFlinc|3P|XLOC_011162|TCONS_00044790:0.482852|200AA|184AA|	1000	+	64548322	64553897	250,0,0	2	2405,2612,	0,7428,
chr11	65184125	65194186	LongAUGORFlinc|3P|XLOC_011178|TCONS_00044976:199.58|255AA|225AA|	1000	+	65189530	65190205	250,0,0	3	115,2841,1668,	0,5344,8393,
chr11	65184125	65194186	LongAUGORFlinc|3P|XLOC_011178|TCONS_00044977:35.0673|255AA|225AA|	1000	+	65189530	65190205	250,0,0	3	115,1115,3421,	0,5344,6640,
chr11	65184125	65194186	linc|3P|XLOC_011178|TCONS_00044975:334.97|100AA|97AA|	1000	+	65192222	65192513	250,0,0	2	115,2753,	0,7308,
chr11	65190244	65192231	linc|3P|XLOC_011178|TCONS_00044978:385.89|111AA|71AA|	1000	+	65190358	65190571	250,0,0	2	610,1134,	0,853,
chr11	65191801	65193996	linc|3P|XLOC_011178|TCONS_00044979:425.44|57AA|39AA|	1000	+	65192795	65192912	250,0,0	2	509,1478,	0,717,
chr11	65218531	65221007	linc|3P|XLOC_011179|TCONS_00044980:0.424411|75AA|51AA|	1000	+	65220419	65220572	250,0,0	2	40,668,	0,1808,
chr11	65254017	65256453	linc|3P|XLOC_012334|TCONS_00053064:0.216968|78AA|46AA|	1000	-	65254506	65254644	0,0,250	2	1074,99,	0,2337,
chr11	65265105	65273969	linc|3P|XLOC_011181|TCONS_00044989:0.373287|89AA|55AA|	1000	+	65268772	65268937	250,0,0	2	231,7530,	0,1334,
chr11	65265105	65274354	linc|3P|XLOC_011181|TCONS_00044991:0.325304|113AA|70AA|	1000	+	65265727	65265937	250,0,0	7	1100,765,2482,1163,74,33,2226,	0,1334,2277,5002,6498,6691,7023,
chr11	65265105	65274354	linc|3P|XLOC_011181|TCONS_00044994:2.23155|125AA|70AA|	1000	+	65265727	65265937	250,0,0	4	1878,39,650,6233,	0,2060,2277,3016,
chr11	65265105	65274354	linc|3P|XLOC_011181|TCONS_00044995:0.397015|94AA|55AA|	1000	+	65268772	65268937	250,0,0	6	231,1593,1527,1587,953,1380,	0,1334,3016,4985,6691,7869,
chr11	65265105	65274354	linc|3P|XLOC_011181|TCONS_00044996:5.10011|94AA|55AA|	1000	+	65268772	65268937	250,0,0	8	231,544,39,650,1527,1587,398,2064,	0,1334,2060,2277,3016,4985,6691,7185,
chr11	65265309	65273493	linc|3P|XLOC_011181|TCONS_00045000:0.603356|125AA|70AA|	1000	+	65265727	65265937	250,0,0	3	1674,39,6111,	0,1856,2073,
chr11	65266196	65273969	linc|3P|XLOC_011181|TCONS_00045001:0.854917|89AA|55AA|	1000	+	65268772	65268937	250,0,0	6	9,3425,1163,74,33,1841,	0,243,3911,5407,5600,5932,
chr11	65266282	65273709	linc|3P|XLOC_011181|TCONS_00045002:0.389134|73AA|55AA|	1000	+	65268772	65268937	250,0,0	4	3366,1587,953,735,	0,3808,5514,6692,
chr11	65266463	65272757	linc|3P|XLOC_011181|TCONS_00045003:0.331317|71AA|55AA|	1000	+	65268772	65268937	250,0,0	3	3185,96,2166,	0,3627,4128,
chr11	65266528	65274354	linc|3P|XLOC_011181|TCONS_00045005:0.290784|75AA|55AA|	1000	+	65268772	65268937	250,0,0	4	5170,398,200,498,	0,5268,5762,7328,
chr11	65266528	65274354	linc|3P|XLOC_011181|TCONS_00045006:0.623064|69AA|55AA|	1000	+	65268772	65268937	250,0,0	3	5149,1337,498,	0,5268,7328,
chr11	65266530	65273930	linc|3P|XLOC_011181|TCONS_00045007:233.11|89AA|55AA|	1000	+	65268772	65268937	250,0,0	3	199,2431,3840,	0,687,3560,
chr11	65266531	65273981	linc|3P|XLOC_011181|TCONS_00045009:2.37159|89AA|55AA|	1000	+	65268772	65268937	250,0,0	2	3333,3874,	0,3576,
chr11	65266533	65273980	linc|3P|XLOC_011181|TCONS_00045010:10.9516|71AA|55AA|	1000	+	65268772	65268937	250,0,0	4	196,2647,3026,124,	0,684,3574,7323,
chr11	65267804	65268720	linc|3P|XLOC_011181|TCONS_00045011:107.521|94AA|47AA|	1000	+	65268195	65268336	250,0,0	2	228,599,	0,317,
chr11	65430575	65439250	LongAUGORFlinc|3P|XLOC_011187|TCONS_00045093:0.896018|138AA|118AA|	1000	+	65430913	65431267	250,0,0	3	44,2791,357,	0,322,8318,
chr11	65430575	65439250	linc|3P|XLOC_011187|TCONS_00045094:4.26515|102AA|82AA|	1000	+	65430913	65433606	250,0,0	4	44,257,87,357,	0,322,3026,8318,
chr11	66878696	66884873	linc|3P|XLOC_012384|TCONS_00053364:0.429101|84AA|37AA|	1000	-	66879364	66879475	0,0,250	2	1430,169,	0,6008,
chr11	67889046	67897983	linc|3P|XLOC_011245|TCONS_00045708:0.297255|101AA|75AA|	1000	+	67896955	67897180	250,0,0	4	624,182,642,338,	0,7501,7861,8599,
chr11	67889046	67897983	linc|3P|XLOC_011245|TCONS_00045709:2.97645|106AA|75AA|	1000	+	67896955	67897180	250,0,0	3	624,642,338,	0,7861,8599,
chr11	67889388	67896635	linc|3P|XLOC_011245|TCONS_00045710:0.300343|101AA|58AA|	1000	+	67889566	67896617	250,0,0	2	282,88,	0,7159,
chr11	68039586	68042158	linc|3P|XLOC_011247|TCONS_00045712:0.93806|44AA|30AA|	1000	+	68041896	68041986	250,0,0	2	58,330,	0,2242,
chr11	68039602	68052446	linc|3P|XLOC_011247|TCONS_00045713:1.21302|94AA|62AA|	1000	+	68052197	68052383	250,0,0	3	42,371,477,	0,10490,12367,
chr11	68039633	68052051	linc|3P|XLOC_011247|TCONS_00045714:2.48848|85AA|15AA|	1000	+	68052004	68052051	250,0,0	3	11,182,82,	0,10648,12336,
chr11	68039996	68041986	linc|3P|XLOC_011247|TCONS_00045715:0.589834|46AA|30AA|	1000	+	68041896	68041986	250,0,0	2	93,158,	0,1832,
chr11	68048654	68052446	LongAUGORFlinc|3P|XLOC_011247|TCONS_00045716:0.288924|110AA|110AA|	1000	+	68048732	68049062	250,0,0	3	1158,182,477,	0,1627,3315,
chr11	68049234	68052321	linc|3P|XLOC_011247|TCONS_00045718:0.486636|94AA|51AA|	1000	+	68050208	68050361	250,0,0	2	1229,352,	0,2735,
chr11	68049234	68052446	linc|3P|XLOC_011247|TCONS_00045719:0.127098|96AA|62AA|	1000	+	68052197	68052383	250,0,0	3	578,347,477,	0,882,2735,
chr11	69002477	69020697	LongAUGORFlinc|3P|XLOC_011262|TCONS_00045820:0.189755|148AA|143AA|	1000	+	69019321	69019750	250,0,0	4	880,39,166,2464,	0,13350,14792,15756,
chr11	69159845	69167800	linc|3P|XLOC_012423|TCONS_00053641:0.580475|73AA|38AA|	1000	-	69160095	69160209	0,0,250	2	1018,71,	0,7884,
chr11	69159845	69167800	linc|3P|XLOC_012423|TCONS_00053642:2.53894|73AA|38AA|	1000	-	69160095	69160209	0,0,250	2	1018,129,	0,7826,
chr11	69159845	69168346	linc|3P|XLOC_012423|TCONS_00053643:0.643693|96AA|54AA|	1000	-	69160803	69168275	0,0,250	2	1018,173,	0,8328,
chr11	69918539	69921539	linc|3P|XLOC_012436|TCONS_00053686:1.67383|99AA|96AA|	1000	-	69921151	69921439	0,0,250	2	506,498,	0,2502,
chr11	69918845	69921454	linc|3P|XLOC_012436|TCONS_00053687:0.889502|91AA|72AA|	1000	-	69921108	69921439	0,0,250	3	200,271,27,	0,2196,2582,
chr11	70995191	70999095	LongAUGORFlinc|3P|XLOC_011285|TCONS_00045958:3.00281|177AA|130AA|	1000	+	70997926	70998316	250,0,0	2	977,1307,	0,2597,
chr11	70996104	70998121	linc|3P|XLOC_011285|TCONS_00045959:0.351205|112AA|65AA|	1000	+	70997926	70998121	250,0,0	2	64,333,	0,1684,
chr11	72354280	72370451	linc|3P|XLOC_011309|TCONS_00046141:0.163051|91AA|51AA|	1000	+	72369150	72370451	250,0,0	4	282,89,142,49,	0,6013,14832,16122,
chr11	72514716	72524260	linc|3P|XLOC_012466|TCONS_00053964:2.19615|93AA|65AA|	1000	-	72523965	72524160	0,0,250	3	86,94,583,	0,6766,8961,
chr11	72859380	72892257	linc|3P|XLOC_011315|TCONS_00046177:1.52702|72AA|50AA|	1000	+	72859553	72892257	250,0,0	2	284,41,	0,32836,
chr11	72893284	72895085	linc|3P|XLOC_011316|TCONS_00046179:0.138328|97AA|88AA|	1000	+	72893907	72894171	250,0,0	2	1116,474,	0,1327,
chr11	75469501	75479692	LongAUGORFlinc|3P|XLOC_012503|TCONS_00054203:0.421473|175AA|139AA|	1000	-	75469519	75473427	0,0,250	4	187,410,751,154,	0,3678,5786,10037,
chr11	75469515	75470461	linc|3P|XLOC_012503|TCONS_00054204:1.83367|59AA|15AA|	1000	-	75469519	75469564	0,0,250	2	173,98,	0,848,
chr11	76152188	76155769	linc|3P|XLOC_012511|TCONS_00054243:1.72792|80AA|67AA|	1000	-	76152598	76152799	0,0,250	2	2590,448,	0,3133,
chr11	76154344	76155704	linc|3P|XLOC_012511|TCONS_00054244:9.54906|69AA|34AA|	1000	-	76154486	76154588	0,0,250	2	434,383,	0,977,
chr11	76321600	76341433	linc|3P|XLOC_012512|TCONS_00054245:0.378363|117AA|69AA|	1000	-	76339245	76339452	0,0,250	4	48,163,1909,199,	0,15311,16016,19634,
chr11	76331905	76341452	linc|3P|XLOC_012512|TCONS_00054246:0.124242|143AA|69AA|	1000	-	76339245	76339452	0,0,250	4	1454,163,1909,218,	0,5006,5711,9329,
chr11	76336505	76337878	linc|3P|XLOC_012512|TCONS_00054247:0.152564|117AA|44AA|	1000	-	76336960	76337634	0,0,250	2	569,262,	0,1111,
chr11	76336505	76341452	linc|3P|XLOC_012512|TCONS_00054249:0.169179|117AA|71AA|	1000	-	76338831	76341355	0,0,250	4	569,1229,78,218,	0,1111,2942,4729,
chr11	76339139	76341407	linc|3P|XLOC_012512|TCONS_00054250:0.401063|93AA|69AA|	1000	-	76339245	76339452	0,0,250	2	386,173,	0,2095,
chr11	76469853	76479623	LongAUGORFlinc|3P|XLOC_012517|TCONS_00054263:0.451319|217AA|215AA|	1000	-	76475850	76476495	0,0,250	2	9402,69,	0,9701,
chr11	76469853	76479667	LongAUGORFlinc|3P|XLOC_012517|TCONS_00054264:0.128681|217AA|215AA|	1000	-	76475850	76476495	0,0,250	3	8635,102,113,	0,9300,9701,
chr11	77850804	77854134	linc|3P|XLOC_011377|TCONS_00046641:0.473261|100AA|39AA|	1000	+	77851100	77852739	250,0,0	2	314,1494,	0,1836,
chr11	77850804	77854134	linc|3P|XLOC_011377|TCONS_00046642:0.933088|97AA|42AA|	1000	+	77851100	77852659	250,0,0	2	314,1583,	0,1747,
chr11	77850805	77852799	linc|3P|XLOC_011377|TCONS_00046643:1.59906|80AA|42AA|	1000	+	77851100	77852659	250,0,0	2	313,248,	0,1746,
chr11	77850805	77854134	linc|3P|XLOC_011377|TCONS_00046644:0.407214|97AA|72AA|	1000	+	77851095	77852634	250,0,0	2	313,1693,	0,1636,
chr11	77850823	77853171	linc|3P|XLOC_011377|TCONS_00046645:0.299026|95AA|31AA|	1000	+	77852847	77852940	250,0,0	2	121,620,	0,1728,
chr11	77850848	77854134	linc|3P|XLOC_011377|TCONS_00046646:0.219381|97AA|86AA|	1000	+	77850879	77852634	250,0,0	2	96,1693,	0,1593,
chr11	77850863	77852469	linc|3P|XLOC_011377|TCONS_00046647:0.741255|35AA|22AA|	1000	+	77850879	77850945	250,0,0	2	255,28,	0,1578,
chr11	77850911	77852790	linc|3P|XLOC_011377|TCONS_00046648:1.4548|82AA|39AA|	1000	+	77851100	77852739	250,0,0	2	207,150,	0,1729,
chr11	82783118	82784640	linc|3P|XLOC_011398|TCONS_00046710:9.36741|47AA|39AA|	1000	+	82784393	82784510	250,0,0	3	70,182,296,	0,546,1226,
chr11	82783118	82786230	linc|3P|XLOC_011398|TCONS_00046711:0.236953|130AA|69AA|	1000	+	82785894	82786101	250,0,0	3	105,80,1886,	0,546,1226,
chr11	82783118	82786230	linc|3P|XLOC_011398|TCONS_00046712:0.231798|130AA|69AA|	1000	+	82785894	82786101	250,0,0	3	70,80,1886,	0,546,1226,
chr11	82783118	82805495	linc|3P|XLOC_011398|TCONS_00046713:1.42746|86AA|86AA|	1000	+	82804801	82805059	250,0,0	4	70,182,145,3201,	0,546,1226,19176,
chr11	82783123	82786230	linc|3P|XLOC_011398|TCONS_00046714:1.63795|130AA|69AA|	1000	+	82785894	82786101	250,0,0	3	100,182,1886,	0,541,1221,
chr11	82783123	82802318	linc|3P|XLOC_011398|TCONS_00046715:15.1196|47AA|35AA|	1000	+	82784393	82802303	250,0,0	4	65,182,145,24,	0,541,1221,19171,
chr11	82783133	82784615	linc|3P|XLOC_011398|TCONS_00046716:1.90073|42AA|39AA|	1000	+	82784393	82784510	250,0,0	3	55,167,271,	0,546,1211,
chr11	82783135	82784917	linc|3P|XLOC_011398|TCONS_00046717:1.00867|58AA|52AA|	1000	+	82784731	82784887	250,0,0	3	53,80,573,	0,529,1209,
chr11	82783170	82802317	linc|3P|XLOC_011398|TCONS_00046718:2.81849|43AA|35AA|	1000	+	82784393	82802303	250,0,0	4	53,80,145,23,	0,494,1174,19124,
chr11	82783192	82802307	linc|3P|XLOC_011398|TCONS_00046719:10.1474|43AA|35AA|	1000	+	82784393	82802303	250,0,0	4	31,182,145,13,	0,472,1152,19102,
chr11	82783193	82784601	linc|3P|XLOC_011398|TCONS_00046720:2.31086|42AA|39AA|	1000	+	82784393	82784510	250,0,0	3	30,80,257,	0,471,1151,
chr11	82902070	82904836	linc|3P|XLOC_012556|TCONS_00054527:0.11848|96AA|27AA|	1000	-	82904593	82904674	0,0,250	5	140,74,114,57,328,	0,1095,1399,1707,2438,
chr11	82902070	82904836	linc|3P|XLOC_012556|TCONS_00054528:1.8335|96AA|27AA|	1000	-	82904593	82904674	0,0,250	3	140,81,328,	0,1707,2438,
chr11	82902104	82903858	linc|3P|XLOC_012556|TCONS_00054529:0.13792|47AA|15AA|	1000	-	82902164	82902209	0,0,250	4	106,74,114,81,	0,1061,1365,1673,
chr11	82902104	82904642	linc|3P|XLOC_012556|TCONS_00054530:0.901841|64AA|20AA|	1000	-	82904546	82904606	0,0,250	4	106,114,81,134,	0,1365,1673,2404,
chr11	82902106	82904662	linc|3P|XLOC_012556|TCONS_00054531:0.526188|56AA|20AA|	1000	-	82904546	82904606	0,0,250	4	104,114,57,154,	0,1363,1671,2402,
chr11	82903178	82904704	linc|3P|XLOC_012556|TCONS_00054533:2.3249|64AA|27AA|	1000	-	82904593	82904674	0,0,250	2	680,196,	0,1330,
chr11	82903314	82904705	linc|3P|XLOC_012556|TCONS_00054534:0.546233|64AA|27AA|	1000	-	82904593	82904674	0,0,250	3	269,81,197,	0,463,1194,
chr11	86603255	86633146	linc|3P|XLOC_012568|TCONS_00054757:18.8815|73AA|64AA|	1000	-	86603255	86607488	0,0,250	3	159,128,869,	0,4199,29022,
chr11	86603255	86636079	linc|3P|XLOC_012568|TCONS_00054758:2.14754|73AA|64AA|	1000	-	86603255	86607488	0,0,250	4	159,128,863,62,	0,4199,29022,32762,
chr11	86632963	86636079	linc|3P|XLOC_012568|TCONS_00054759:6.2723|48AA|23AA|	1000	-	86633024	86633093	0,0,250	2	177,62,	0,3054,
chr11	91879568	91885707	linc|3P|XLOC_011440|TCONS_00046928:0.123481|90AA|90AA|	1000	+	91879840	91883033	250,0,0	4	171,220,224,353,	0,271,3414,5786,
chr11	91879568	91887699	LongAUGORFlinc|3P|XLOC_011440|TCONS_00046929:0.325321|113AA|105AA|	1000	+	91879795	91883033	250,0,0	3	491,224,963,	0,3414,7168,
chr11	93932114	94014651	LongAUGORFlinc|3P|XLOC_011453|TCONS_00047031:0.259398|125AA|122AA|	1000	+	94013767	94014133	250,0,0	6	180,102,152,127,153,2721,	0,941,3448,15133,78008,79816,
chr11	93971315	94012195	linc|3P|XLOC_011453|TCONS_00047032:0.559394|96AA|81AA|	1000	+	94010222	94012120	250,0,0	3	128,153,265,	0,38807,40615,
chr11	93971315	94012372	linc|3P|XLOC_011453|TCONS_00047033:0.205919|106AA|48AA|	1000	+	94012217	94012361	250,0,0	2	128,442,	0,40615,
chr11	94279356	94473521	linc|3P|XLOC_012596|TCONS_00054930:2.9044|51AA|51AA|	1000	-	94279406	94408869	0,0,250	4	135,147,151,138,	0,129445,133195,194027,
chr11	94818142	94820018	linc|3P|XLOC_012601|TCONS_00054944:0.341364|56AA|54AA|	1000	-	94818148	94818310	0,0,250	2	210,31,	0,1845,
chr11	94820007	94821880	linc|3P|XLOC_012601|TCONS_00054946:0.545541|101AA|37AA|	1000	-	94821583	94821694	0,0,250	2	43,899,	0,974,
chr11	94883310	94938066	LongAUGORFlinc|3P|XLOC_011465|TCONS_00047092:0.216958|162AA|102AA|	1000	+	94883408	94883714	250,0,0	3	1356,176,116,	0,7481,54640,
chr11	94883702	94892312	linc|3P|XLOC_011465|TCONS_00047093:0.201147|162AA|79AA|	1000	+	94883830	94884067	250,0,0	3	964,176,540,	0,7089,8070,
chr11	94883702	94892312	linc|3P|XLOC_011465|TCONS_00047094:0.130597|162AA|79AA|	1000	+	94883830	94884067	250,0,0	3	1210,176,540,	0,7089,8070,
chr11	94884242	94891091	linc|3P|XLOC_011465|TCONS_00047095:0.777303|101AA|17AA|	1000	+	94890886	94890937	250,0,0	2	424,300,	0,6549,
chr11	94965734	94967268	linc|3P|XLOC_011466|TCONS_00047100:7.21824|96AA|94AA|	1000	+	94966909	94967191	250,0,0	2	104,651,	0,883,
chr11	102337985	102369532	linc|3P|XLOC_011490|TCONS_00047246:0.279163|81AA|76AA|	1000	+	102369247	102369475	250,0,0	3	114,85,295,	0,26525,31252,
chr11	102478097	102498801	linc|3P|XLOC_011491|TCONS_00047251:0.656127|78AA|48AA|	1000	+	102498009	102498550	250,0,0	4	86,122,173,362,	0,19292,19772,20342,
chr11	102511843	102557914	linc|3P|XLOC_011491|TCONS_00047252:1.54367|91AA|86AA|	1000	+	102552611	102554305	250,0,0	5	223,82,121,67,3859,	0,36590,40141,40709,42212,
chr11	102511862	102557914	linc|3P|XLOC_011491|TCONS_00047253:2.41812|91AA|59AA|	1000	+	102554177	102554354	250,0,0	4	204,82,135,3859,	0,36571,40108,42193,
chr11	102511884	102552089	linc|3P|XLOC_011491|TCONS_00047255:0.190805|51AA|15AA|	1000	+	102511920	102511965	250,0,0	3	182,82,105,	0,36549,40100,
chr11	102552040	102554644	linc|3P|XLOC_011491|TCONS_00047256:3.05014|90AA|86AA|	1000	+	102552611	102554305	250,0,0	3	65,67,589,	0,512,2015,
chr11	102910421	102916130	linc|3P|XLOC_012634|TCONS_00055131:0.127949|74AA|71AA|	1000	-	102910451	102910664	0,0,250	2	1103,1735,	0,3974,
chr11	104209819	104229723	linc|3P|XLOC_011496|TCONS_00047281:0.410794|38AA|29AA|	1000	+	104209848	104229463	250,0,0	2	53,323,	0,19581,
chr11	110199129	110278336	LongAUGORFlinc|3P|XLOC_011524|TCONS_00047422:0.839948|115AA|102AA|	1000	+	110207361	110252699	250,0,0	6	119,52,276,174,96,1369,	0,2789,8038,37956,53520,77838,
chr11	110225919	110278336	linc|3P|XLOC_011524|TCONS_00047423:16.3688|110AA|52AA|	1000	+	110276989	110277145	250,0,0	2	324,1369,	0,51048,
chr11	110225919	110280116	linc|3P|XLOC_011524|TCONS_00047424:1.64917|110AA|82AA|	1000	+	110279212	110279458	250,0,0	4	324,174,96,3149,	0,11166,26730,51048,
chr11	110225919	110280116	linc|3P|XLOC_011524|TCONS_00047425:0.682252|110AA|82AA|	1000	+	110279212	110279458	250,0,0	3	324,174,3149,	0,11166,51048,
chr11	110270680	110278326	linc|3P|XLOC_011524|TCONS_00047426:5.87725|110AA|52AA|	1000	+	110276989	110277145	250,0,0	2	30,1359,	0,6287,
chr11	111381395	111384616	EnsShortNonCoding|3P|XLOC_011534|TCONS_00047450:1.38596|92AA|65AA|	1000	+	111381577	111383917	250,0,0	2	202,874,	0,2347,
chr11	111639391	111649030	linc|3P|XLOC_012685|TCONS_00055483:2.45329|78AA|51AA|	1000	-	111639459	111639612	0,0,250	4	472,94,86,131,	0,691,2639,9508,
chr11	111639580	111649074	linc|3P|XLOC_012685|TCONS_00055484:5.22365|129AA|56AA|	1000	-	111639709	111641716	0,0,250	4	283,58,86,175,	0,2122,2450,9319,
chr11	112151234	112214061	linc|3P|XLOC_011544|TCONS_00047555:6.12559|62AA|53AA|	1000	+	112151263	112151422	250,0,0	2	214,38,	0,62789,
chr11	112151438	112162440	linc|3P|XLOC_011544|TCONS_00047556:73.6571|77AA|19AA|	1000	+	112162208	112162265	250,0,0	2	10,398,	0,10604,
chr11	112160845	112162499	linc|3P|XLOC_011544|TCONS_00047557:0.507027|108AA|19AA|	1000	+	112162208	112162265	250,0,0	2	382,453,	0,1201,
chr11	112160845	112252323	LongORFlinc|3P|XLOC_011544|TCONS_00047559:0.205518|214AA|85AA|	1000	+	112248840	112249095	250,0,0	4	339,86,129,6055,	0,1197,3604,85423,
chr11	112160845	112252323	linc|3P|XLOC_011544|TCONS_00047558:0.245667|108AA|85AA|	1000	+	112248840	112249095	250,0,0	3	339,129,6055,	0,3604,85423,
chr11	112160923	112163452	linc|3P|XLOC_011544|TCONS_00047560:9.97019|87AA|25AA|	1000	+	112162481	112162556	250,0,0	2	309,1410,	0,1119,
chr11	112160939	112164831	linc|3P|XLOC_011544|TCONS_00047561:0.150938|82AA|34AA|	1000	+	112164488	112164590	250,0,0	2	245,382,	0,3510,
chr11	112160972	112164824	linc|3P|XLOC_011544|TCONS_00047562:0.689311|144AA|34AA|	1000	+	112164488	112164590	250,0,0	3	212,86,375,	0,1070,3477,
chr11	112161000	112162499	linc|3P|XLOC_011544|TCONS_00047563:13.8568|135AA|19AA|	1000	+	112162208	112162265	250,0,0	2	184,457,	0,1042,
chr11	112161097	112164809	linc|3P|XLOC_011544|TCONS_00047564:2.35431|81AA|34AA|	1000	+	112164488	112164590	250,0,0	3	135,1460,360,	0,945,3352,
chr11	112161154	112164781	linc|3P|XLOC_011544|TCONS_00047565:2.2746|80AA|34AA|	1000	+	112164488	112164590	250,0,0	3	78,86,332,	0,888,3295,
chr11	112228742	112252323	LongAUGORFlinc|3P|XLOC_011544|TCONS_00047566:0.159191|164AA|154AA|	1000	+	112231650	112232112	250,0,0	6	128,190,5603,55,150,6055,	0,2049,2633,8431,8995,17526,
chr11	112228742	112252323	LongAUGORFlinc|3P|XLOC_011544|TCONS_00047567:0.472063|164AA|154AA|	1000	+	112231650	112232112	250,0,0	5	128,190,5603,55,6055,	0,2049,2633,8431,17526,
chr11	112231920	112237629	linc|3P|XLOC_011544|TCONS_00047569:0.313093|115AA|84AA|	1000	+	112232955	112233207	250,0,0	3	5058,55,46,	0,5253,5663,
chr11	112236300	112252323	linc|3P|XLOC_011544|TCONS_00047570:0.14307|123AA|77AA|	1000	+	112247624	112247855	250,0,0	4	678,714,1977,2295,	0,873,9968,13728,
chr11	112236379	112237424	linc|3P|XLOC_011544|TCONS_00047571:0.195075|55AA|37AA|	1000	+	112236884	112237190	250,0,0	2	599,251,	0,794,
chr11	112244831	112252323	linc|3P|XLOC_011544|TCONS_00047573:0.181368|100AA|77AA|	1000	+	112247624	112247855	250,0,0	3	195,1977,2295,	0,1437,5197,
chr11	113149158	113154712	linc|3P|XLOC_012699|TCONS_00055585:0.248425|54AA|34AA|	1000	-	113149377	113150225	0,0,250	4	307,160,142,134,	0,1053,2054,5420,
chr11	113149274	113185146	linc|3P|XLOC_012699|TCONS_00055586:0.291445|70AA|53AA|	1000	-	113151238	113185094	0,0,250	4	191,160,142,95,	0,937,1938,35777,
chr11	113150104	113185159	linc|3P|XLOC_012699|TCONS_00055587:0.978927|74AA|53AA|	1000	-	113151238	113185094	0,0,250	3	267,142,108,	0,1108,34947,
chr11	114334849	114397386	linc|3P|XLOC_011558|TCONS_00047736:0.172592|81AA|69AA|	1000	+	114336558	114336765	250,0,0	2	2822,42,	0,62495,
chr11	116190945	116344665	linc|3P|XLOC_012726|TCONS_00055740:1.60036|79AA|53AA|	1000	-	116190989	116191148	0,0,250	2	211,72,	0,153648,
chr11	117704433	117708507	linc|3P|XLOC_011587|TCONS_00047859:0.195362|117AA|74AA|	1000	+	117704518	117707190	250,0,0	3	100,234,625,	0,2550,3449,
chr11	117704607	117708370	linc|3P|XLOC_011587|TCONS_00047860:5.27264|118AA|29AA|	1000	+	117708184	117708271	250,0,0	3	169,234,488,	0,2376,3275,
chr11	117704624	117709522	linc|3P|XLOC_011587|TCONS_00047861:3.24246|116AA|14AA|	1000	+	117709479	117709522	250,0,0	3	152,234,201,	0,2359,4697,
chr11	117872531	117877342	LongAUGORFlinc|3P|XLOC_012745|TCONS_00055874:0.49506|165AA|143AA|	1000	-	117876523	117877052	0,0,250	2	4225,486,	0,4325,
chr11	117872531	117884892	LongAUGORFlinc|3P|XLOC_012745|TCONS_00055875:0.11524|147AA|143AA|	1000	-	117876523	117877052	0,0,250	3	4225,235,430,	0,4325,11931,
chr11	117872531	117885439	LongAUGORFlinc|3P|XLOC_012745|TCONS_00055876:1.31876|146AA|100AA|	1000	-	117876790	117877090	0,0,250	3	4560,133,17,	0,11931,12891,
chr11	117880352	117882125	linc|3P|XLOC_012746|TCONS_00055877:0.202958|89AA|76AA|	1000	-	117880409	117880637	0,0,250	2	958,178,	0,1595,
chr11	117886486	117957508	linc|3P|XLOC_012747|TCONS_00055879:0.769316|52AA|41AA|	1000	-	117886522	117929952	0,0,250	3	38,152,43,	0,43345,70979,
chr11	118935017	118938411	linc|3P|XLOC_012771|TCONS_00056058:0.496686|103AA|90AA|	1000	-	118936040	118936310	0,0,250	2	1665,204,	0,3190,
chr11	119252443	119402670	linc|3P|XLOC_011620|TCONS_00048155:1.79931|126AA|76AA|	1000	+	119252592	119402670	250,0,0	3	175,167,37,	0,88076,150190,
chr11	119252487	119280472	LongAUGORFlinc|3P|XLOC_011620|TCONS_00048156:4.68498|177AA|142AA|	1000	+	119252592	119280314	250,0,0	4	131,174,122,262,	0,13203,13764,27723,
chr11	119252487	119397487	LongAUGORFlinc|3P|XLOC_011620|TCONS_00048157:1.44357|162AA|127AA|	1000	+	119252592	119397085	250,0,0	4	131,174,167,416,	0,13203,88032,144584,
chr11	119252519	119371306	LongAUGORFlinc|3P|XLOC_011620|TCONS_00048158:0.536816|213AA|189AA|	1000	+	119252592	119369460	250,0,0	4	99,174,167,2046,	0,13171,88000,116741,
chr11	119252519	119397374	LongAUGORFlinc|3P|XLOC_011620|TCONS_00048159:0.283877|109AA|100AA|	1000	+	119381062	119392561	250,0,0	9	99,174,112,172,534,80,95,215,303,	0,13171,127305,128500,139871,140848,141968,142312,144552,
chr11	119252530	119369944	linc|3P|XLOC_011620|TCONS_00048160:0.344895|137AA|91AA|	1000	+	119265791	119369460	250,0,0	3	88,123,684,	0,13211,116730,
chr11	119252544	119346419	LongAUGORFlinc|3P|XLOC_011620|TCONS_00048161:2.6785|145AA|123AA|	1000	+	119252592	119346072	250,0,0	4	74,174,167,349,	0,13146,87975,93526,
chr11	119478389	119489008	LongAUGORFlinc|3P|XLOC_012781|TCONS_00056134:0.900082|130AA|121AA|	1000	-	119480145	119480508	0,0,250	2	7731,102,	0,10517,
chr11	119600108	119605706	linc|3P|XLOC_011623|TCONS_00048165:0.297663|92AA|77AA|	1000	+	119604584	119604815	250,0,0	3	76,163,1340,	0,252,4258,
chr11	119600108	119605706	linc|3P|XLOC_011623|TCONS_00048166:0.424902|102AA|77AA|	1000	+	119604584	119604815	250,0,0	3	76,156,1340,	0,252,4258,
chr11	119600108	119610354	linc|3P|XLOC_011623|TCONS_00048167:0.113124|83AA|37AA|	1000	+	119607616	119610339	250,0,0	5	76,203,90,112,114,	0,252,4258,7408,10132,
chr11	119600108	119617303	linc|3P|XLOC_011623|TCONS_00048170:1.15628|128AA|87AA|	1000	+	119610334	119617119	250,0,0	6	76,156,94,112,258,281,	0,252,4258,7408,10132,16914,
chr11	119600280	119607551	linc|3P|XLOC_011623|TCONS_00048171:4.50349|103AA|22AA|	1000	+	119604427	119607551	250,0,0	3	236,94,35,	0,4086,7236,
chr11	119600355	119607592	linc|3P|XLOC_011623|TCONS_00048172:1.49544|65AA|18AA|	1000	+	119604427	119607541	250,0,0	3	208,90,76,	0,4011,7161,
chr11	119846488	119889497	LongAUGORFlinc|3P|XLOC_011626|TCONS_00048187:1.047|368AA|175AA|	1000	+	119886755	119887280	250,0,0	2	373,7934,	0,35075,
chr11	119970649	119973062	linc|3P|XLOC_012785|TCONS_00056150:0.204511|97AA|50AA|	1000	-	119971685	119971835	0,0,250	2	1986,76,	0,2337,
chr11	121179314	121239679	linc|3P|XLOC_012789|TCONS_00056189:0.580526|100AA|92AA|	1000	-	121179945	121180221	0,0,250	2	4566,322,	0,60043,
chr11	121308925	121323722	linc|3P|XLOC_012790|TCONS_00056191:0.574171|120AA|97AA|	1000	-	121309516	121309807	0,0,250	3	1425,204,339,	0,11479,14458,
chr11	121318039	121323722	linc|3P|XLOC_012790|TCONS_00056192:0.378613|108AA|51AA|	1000	-	121320520	121323448	0,0,250	2	2569,339,	0,5344,
chr11	121320404	121323628	linc|3P|XLOC_012790|TCONS_00056193:0.306154|108AA|51AA|	1000	-	121320520	121323448	0,0,250	2	204,245,	0,2979,
chr11	121768701	121777166	linc|3P|XLOC_011639|TCONS_00048323:0.178025|114AA|89AA|	1000	+	121768777	121777058	250,0,0	3	193,106,152,	0,1864,8313,
chr11	121899034	121934994	linc|3P|XLOC_012794|TCONS_00056199:1.4313|86AA|64AA|	1000	-	121899334	121899526	0,0,250	2	519,107,	0,35853,
chr11	121899034	121938108	linc|3P|XLOC_012794|TCONS_00056200:0.691764|86AA|64AA|	1000	-	121899334	121899526	0,0,250	5	519,217,92,299,18,	0,9700,35853,37809,39056,
chr11	121899038	121908990	linc|3P|XLOC_012794|TCONS_00056201:0.400317|86AA|64AA|	1000	-	121899334	121899526	0,0,250	2	515,256,	0,9696,
chr11	121899061	121938108	linc|3P|XLOC_012794|TCONS_00056202:6.13942|100AA|93AA|	1000	-	121899334	121904081	0,0,250	5	492,149,92,299,18,	0,4960,35826,37782,39029,
chr11	121899082	121935167	linc|3P|XLOC_012794|TCONS_00056203:0.606263|100AA|93AA|	1000	-	121899334	121904081	0,0,250	3	471,149,280,	0,4939,35805,
chr11	121959039	121972886	LongAUGORFlinc|3P|XLOC_011640|TCONS_00048324:7.79801|123AA|116AA|	1000	+	121970837	121971185	250,0,0	1	13847,	0,
chr11	121959809	121971323	EnsShortNonCoding|3P|XLOC_012795|TCONS_00056206:4.28665|102AA|57AA|	1000	-	121960382	121960553	0,0,250	2	2618,242,	0,11272,
chr11	121959809	121971325	EnsShortNonCoding|3P|XLOC_012795|TCONS_00056207:4.40103|109AA|57AA|	1000	-	121960382	121960553	0,0,250	2	2639,244,	0,11272,
chr11	121959809	121972156	EnsShortNonCoding|3P|XLOC_012795|TCONS_00056208:25.9939|69AA|57AA|	1000	-	121960382	121960553	0,0,250	3	2639,36,2,	0,11272,12345,
chr11	121959809	121972366	EnsShortNonCoding|3P|XLOC_012795|TCONS_00056209:1.94687|71AA|57AA|	1000	-	121960382	121960553	0,0,250	3	2639,33,212,	0,11272,12345,
chr11	121959809	121972453	EnsShortNonCoding|3P|XLOC_012795|TCONS_00056210:12.3701|69AA|57AA|	1000	-	121960382	121960553	0,0,250	2	2639,299,	0,12345,
chr11	121959809	121972734	EnsShortNonCoding|3P|XLOC_012795|TCONS_00056211:4.67097|88AA|86AA|	1000	-	121972384	121972642	0,0,250	2	2618,580,	0,12345,
chr11	122026129	122073770	linc|3P|XLOC_012797|TCONS_00056213:1.6268|55AA|41AA|	1000	-	122051086	122073574	0,0,250	3	211,63,299,	0,24914,47342,
chr11	122026258	122073770	linc|3P|XLOC_012797|TCONS_00056214:8.05541|55AA|41AA|	1000	-	122051086	122073574	0,0,250	3	82,63,299,	0,24785,47213,
chr11	122051043	122073754	linc|3P|XLOC_012797|TCONS_00056215:1.29025|55AA|41AA|	1000	-	122051086	122073574	0,0,250	2	63,283,	0,22428,
chr11	122074646	122238679	linc|3P|XLOC_012798|TCONS_00056216:2.40079|125AA|38AA|	1000	-	122238205	122238319	0,0,250	3	36,120,476,	0,88345,163557,
chr11	122103663	122238622	linc|3P|XLOC_012798|TCONS_00056217:2.39172|124AA|38AA|	1000	-	122238205	122238319	0,0,250	3	461,120,419,	0,59328,134540,
chr11	123184388	123185528	linc|3P|XLOC_012805|TCONS_00056254:8.90153|56AA|33AA|	1000	-	123185318	123185417	0,0,250	2	113,318,	0,822,
chr11	123184388	123185528	linc|3P|XLOC_012805|TCONS_00056255:4.34524|58AA|33AA|	1000	-	123185318	123185417	0,0,250	2	113,329,	0,811,
chr11	125966653	125979349	LongAUGORFlinc|3P|XLOC_011689|TCONS_00048652:0.374409|190AA|187AA|	1000	+	125977664	125978225	250,0,0	2	879,6126,	0,6570,
chr11	125968888	125976661	LongAUGORFlinc|3P|XLOC_012844|TCONS_00056479:0.384074|204AA|173AA|	1000	-	125975285	125975804	0,0,250	2	5151,1976,	0,5797,
chr11	125976782	125979103	linc|3P|XLOC_011689|TCONS_00048653:2.03178|89AA|51AA|	1000	+	125978841	125978994	250,0,0	2	478,272,	0,2049,
chr11	126210307	126224642	linc|3P|XLOC_012851|TCONS_00056499:1.0626|101AA|90AA|	1000	-	126211491	126211761	0,0,250	2	1910,30,	0,14305,
chr11	126210307	126225482	linc|3P|XLOC_012851|TCONS_00056500:0.654091|102AA|90AA|	1000	-	126211491	126211761	0,0,250	2	1910,191,	0,14984,
chr11	126210307	126225482	linc|3P|XLOC_012851|TCONS_00056501:0.627014|101AA|90AA|	1000	-	126211491	126211761	0,0,250	2	1910,94,	0,15081,
chr11	126211611	126225482	linc|3P|XLOC_012851|TCONS_00056502:6.51387|87AA|75AA|	1000	-	126212099	126225443	0,0,250	2	606,146,	0,13725,
chr11	128132671	128183142	LongAUGORFlinc|3P|XLOC_011706|TCONS_00048751:0.160242|158AA|140AA|	1000	+	128178442	128178862	250,0,0	2	320,8238,	0,42233,
chr11	128132671	128183142	linc|3P|XLOC_011706|TCONS_00048752:0.12018|103AA|60AA|	1000	+	128132905	128174998	250,0,0	3	320,808,2815,	0,42233,47656,
chr11	128561574	128565918	LongORFlinc|3P|XLOC_012861|TCONS_00056541:3.30342|249AA|61AA|	1000	-	128561787	128561970	0,0,250	3	442,737,111,	0,975,4233,
chr11	128739663	128755532	LongAUGORFlinc|3P|XLOC_012863|TCONS_00056552:0.742469|156AA|144AA|	1000	-	128740179	128740611	0,0,250	3	1314,5607,47,	0,1498,15822,
chr11	128739663	128755532	LongAUGORFlinc|3P|XLOC_012863|TCONS_00056553:0.213618|153AA|144AA|	1000	-	128740179	128740611	0,0,250	3	1314,5386,47,	0,1719,15822,
chr11	129474541	129487235	linc|3P|XLOC_012869|TCONS_00056590:0.1195|113AA|92AA|	1000	-	129478692	129478968	0,0,250	5	6359,903,163,229,330,	0,6897,9678,10660,12364,
chr11	129474541	129493762	linc|3P|XLOC_012869|TCONS_00056591:0.822793|137AA|92AA|	1000	-	129478692	129478968	0,0,250	2	12623,368,	0,18853,
chr11	129507159	129511949	linc|3P|XLOC_012870|TCONS_00056594:0.211875|150AA|97AA|	1000	-	129508669	129508960	0,0,250	2	3512,251,	0,4539,
chr11	130184418	130273133	LongAUGORFlinc|3P|XLOC_011721|TCONS_00048839:1.08621|143AA|138AA|	1000	+	130272147	130272599	250,0,0	9	81,148,125,149,102,81,83,513,900,	0,9390,12471,54370,78971,79195,86486,87264,87815,
chr11	130184418	130273133	LongAUGORFlinc|3P|XLOC_011721|TCONS_00048840:0.170029|156AA|151AA|	1000	+	130238905	130271898	250,0,0	10	81,148,125,149,102,13,6,80,517,900,	0,9390,12471,54370,78971,79195,79213,86484,87260,87815,
chr11	130263388	130271801	linc|3P|XLOC_011721|TCONS_00048841:1.42983|67AA|47AA|	1000	+	130270963	130271801	250,0,0	4	103,81,83,119,	0,225,7516,8294,
chr11	131372652	131410510	LongAUGORFlinc|3P|XLOC_012890|TCONS_00056708:1.53941|100AA|100AA|	1000	-	131372652	131407029	0,0,250	3	206,129,97,	0,34284,37761,
chr11	131372652	131410761	LongAUGORFlinc|3P|XLOC_012890|TCONS_00056709:1.26621|100AA|100AA|	1000	-	131372652	131407029	0,0,250	4	206,129,180,51,	0,34284,37761,38058,
chr11	131406369	131410492	linc|3P|XLOC_012890|TCONS_00056712:1.11337|73AA|36AA|	1000	-	131406602	131406710	0,0,250	3	356,101,79,	0,595,4044,
chr11	134282192	134309315	linc|3P|XLOC_011744|TCONS_00048966:0.157092|100AA|90AA|	1000	+	134308620	134308890	250,0,0	3	40,302,921,	0,24184,26202,
chr11	134306468	134308558	linc|3P|XLOC_011744|TCONS_00048967:0.293703|76AA|22AA|	1000	+	134308405	134308471	250,0,0	2	210,164,	0,1926,
chr11	134336548	134352843	linc|3P|XLOC_011745|TCONS_00048968:0.454073|115AA|93AA|	1000	+	134336983	134337262	250,0,0	4	961,5341,67,323,	0,2832,14190,15972,
chr11	134336548	134375615	LongAUGORFlinc|3P|XLOC_011745|TCONS_00048969:1.21832|146AA|131AA|	1000	+	134344917	134345310	250,0,0	4	961,11425,73,924,	0,2832,15972,38143,
chr11	134336548	134375615	linc|3P|XLOC_011745|TCONS_00048970:0.238358|103AA|93AA|	1000	+	134336983	134337262	250,0,0	5	961,45,67,104,924,	0,2832,14190,15972,38143,
chr11	134336548	134375615	linc|3P|XLOC_011745|TCONS_00048971:0.339878|115AA|93AA|	1000	+	134336983	134337262	250,0,0	5	961,5341,67,104,924,	0,2832,14190,15972,38143,
chr11	134336548	134388899	linc|3P|XLOC_011745|TCONS_00048972:0.492783|103AA|93AA|	1000	+	134336983	134337262	250,0,0	4	961,67,104,85,	0,14190,15972,52266,
chr11	134341509	134367759	linc|3P|XLOC_011745|TCONS_00048974:0.190642|115AA|88AA|	1000	+	134341924	134342188	250,0,0	4	3212,67,104,174,	0,9229,11011,26076,
chr11	134341509	134373110	linc|3P|XLOC_011745|TCONS_00048975:0.87874|115AA|88AA|	1000	+	134341924	134342188	250,0,0	4	3212,67,104,273,	0,9229,11011,31328,
chr11	134341509	134401716	linc|3P|XLOC_011745|TCONS_00048976:0.364657|115AA|88AA|	1000	+	134341924	134342188	250,0,0	4	3212,67,104,212,	0,9229,11011,59995,
chr11	134344059	134350796	linc|3P|XLOC_011745|TCONS_00048977:0.265403|80AA|57AA|	1000	+	134344330	134344501	250,0,0	2	662,58,	0,6679,
chr11	134348703	134375615	linc|3P|XLOC_011745|TCONS_00048978:0.389617|106AA|98AA|	1000	+	134349814	134350108	250,0,0	3	2102,104,924,	0,3817,25988,
chr11	134349730	134352843	linc|3P|XLOC_011745|TCONS_00048979:0.517324|106AA|98AA|	1000	+	134349814	134350108	250,0,0	2	1075,323,	0,2790,
chr11	134350085	134367700	linc|3P|XLOC_011745|TCONS_00048980:0.376396|63AA|50AA|	1000	+	134350459	134350609	250,0,0	3	720,104,115,	0,2435,17500,
chr11	134350718	134372941	linc|3P|XLOC_011745|TCONS_00048981:1.8487|30AA|30AA|	1000	+	134352604	134372907	250,0,0	3	87,104,104,	0,1802,22119,
chr11	134352523	134373110	linc|3P|XLOC_011745|TCONS_00048982:3.26327|78AA|64AA|	1000	+	134372916	134373110	250,0,0	2	101,273,	0,20314,
chr12	798999	834251	linc|3P|XLOC_014394|TCONS_00058360:1.90831|102AA|49AA|	1000	+	799176	833875	250,0,0	3	204,50,446,	0,13115,34806,
chr12	798999	837499	linc|3P|XLOC_014394|TCONS_00058361:6.48239|117AA|60AA|	1000	+	799176	820243	250,0,0	4	204,50,138,324,	0,13115,21141,38176,
chr12	1762423	1778165	EnsShortNonCoding|3P|XLOC_015461|TCONS_00065931:6.80593|110AA|93AA|	1000	-	1763568	1763847	0,0,250	3	1845,172,20,	0,9960,15722,
chr12	1762423	1779819	LongAUGORFEnsShortNonCoding|3P|XLOC_015461|TCONS_00065932:0.612054|134AA|123AA|	1000	-	1769126	1779784	0,0,250	4	1845,153,172,79,	0,6703,9960,17317,
chr12	1764008	1769166	linc|3P|XLOC_015461|TCONS_00065933:0.35|91AA|40AA|	1000	-	1764030	1764150	0,0,250	2	260,40,	0,5118,
chr12	2802644	2807103	LongAUGORFlinc|3P|XLOC_015469|TCONS_00065974:0.75821|140AA|135AA|	1000	-	2804535	2804940	0,0,250	2	3337,792,	0,3667,
chr12	3544819	3599835	LongAUGORFlinc|3P|XLOC_014415|TCONS_00058589:0.995138|161AA|127AA|	1000	+	3567392	3567773	250,0,0	2	27191,11208,	0,43808,
chr12	3571883	3572752	linc|3P|XLOC_015482|TCONS_00066008:0.111245|36AA|26AA|	1000	-	3572629	3572707	0,0,250	2	272,258,	0,611,
chr12	4361900	4384231	linc|3P|XLOC_015492|TCONS_00066052:0.470886|61AA|38AA|	1000	-	4361900	4362013	0,0,250	2	451,44,	0,22287,
chr12	4915707	4917807	linc|3P|XLOC_015498|TCONS_00066095:0.241297|80AA|38AA|	1000	-	4915707	4915822	0,0,250	2	327,122,	0,1978,
chr12	5336169	5353360	linc|3P|XLOC_015500|TCONS_00066098:0.913879|95AA|49AA|	1000	-	5336186	5347425	0,0,250	5	30,81,117,225,94,	0,10000,11203,12884,17097,
chr12	5343467	5352289	linc|3P|XLOC_015500|TCONS_00066099:2.16092|95AA|56AA|	1000	-	5343467	5347425	0,0,250	5	35,81,117,225,56,	0,2702,3905,5586,8766,
chr12	5343467	5353372	linc|3P|XLOC_015500|TCONS_00066100:0.399685|95AA|56AA|	1000	-	5343467	5347425	0,0,250	6	35,81,117,225,214,83,	0,2702,3905,5586,8766,9822,
chr12	5347213	5352317	linc|3P|XLOC_015500|TCONS_00066101:2.53275|97AA|42AA|	1000	-	5349055	5349181	0,0,250	3	276,225,84,	0,1840,5020,
chr12	5347218	5353372	linc|3P|XLOC_015500|TCONS_00066102:0.251532|97AA|52AA|	1000	-	5349227	5352338	0,0,250	4	271,225,214,83,	0,1835,5015,6071,
chr12	6798845	6803035	linc|3P|XLOC_014453|TCONS_00058825:0.303662|144AA|72AA|	1000	+	6801567	6801783	250,0,0	2	2497,1597,	0,2593,
chr12	7070480	7072217	linc|3P|XLOC_015526|TCONS_00066394:0.236273|115AA|89AA|	1000	-	7070480	7070747	0,0,250	2	804,492,	0,1245,
chr12	7070480	7072268	linc|3P|XLOC_015526|TCONS_00066395:1.02511|123AA|89AA|	1000	-	7070480	7070747	0,0,250	2	804,567,	0,1221,
chr12	7491426	7494514	LongAUGORFlinc|3P|XLOC_014471|TCONS_00059092:10.9514|137AA|124AA|	1000	+	7491467	7494389	250,0,0	3	183,90,265,	0,564,2823,
chr12	7491433	7494514	linc|3P|XLOC_014471|TCONS_00059093:1.99213|105AA|94AA|	1000	+	7491467	7494389	250,0,0	2	176,265,	0,2816,
chr12	9499308	9500599	linc|3P|XLOC_014500|TCONS_00059328:1.01966|95AA|52AA|	1000	+	9499439	9499595	250,0,0	2	414,45,	0,1246,
chr12	9502421	9504480	linc|3P|XLOC_014501|TCONS_00059329:0.951298|74AA|55AA|	1000	+	9502631	9504353	250,0,0	2	292,210,	0,1849,
chr12	9502421	9550241	linc|3P|XLOC_014501|TCONS_00059330:1.85512|83AA|81AA|	1000	+	9548957	9549200	250,0,0	2	292,1927,	0,45893,
chr12	9518907	9520002	linc|3P|XLOC_014501|TCONS_00059331:0.555196|98AA|53AA|	1000	+	9519824	9519983	250,0,0	2	463,216,	0,879,
chr12	9518907	9550241	linc|3P|XLOC_014501|TCONS_00059332:0.549241|98AA|81AA|	1000	+	9548957	9549200	250,0,0	5	463,2406,229,127,1927,	0,879,9546,28219,29407,
chr12	9520059	9550213	linc|3P|XLOC_014501|TCONS_00059333:2.84834|98AA|81AA|	1000	+	9548957	9549200	250,0,0	4	2133,229,127,1899,	0,8394,27067,28255,
chr12	9523724	9534268	linc|3P|XLOC_015563|TCONS_00066653:1.38111|97AA|60AA|	1000	-	9523984	9524164	0,0,250	2	904,321,	0,10223,
chr12	10876043	10880191	LongAUGORFlinc|3P|XLOC_014520|TCONS_00059470:0.585208|126AA|114AA|	1000	+	10879765	10880107	250,0,0	2	216,2556,	0,1592,
chr12	11700963	11717333	LongAUGORFlinc|3P|XLOC_014525|TCONS_00059481:0.318925|191AA|123AA|	1000	+	11702556	11706655	250,0,0	8	331,132,114,505,830,284,92,699,	0,1560,4550,5536,7225,8903,11261,15671,
chr12	11700963	11717333	LongAUGORFlinc|3P|XLOC_014525|TCONS_00059482:0.216808|179AA|111AA|	1000	+	11702556	11706785	250,0,0	8	331,132,114,117,222,1962,92,699,	0,1560,4550,5536,5819,7225,11261,15671,
chr12	11700963	11775215	LongAUGORFlinc|3P|XLOC_014525|TCONS_00059483:0.185831|191AA|123AA|	1000	+	11702556	11706655	250,0,0	7	331,132,114,505,1962,92,1175,	0,1560,4550,5536,7225,11261,73077,
chr12	11705980	11717333	LongAUGORFlinc|3P|XLOC_014525|TCONS_00059484:0.581317|139AA|122AA|	1000	+	11706008	11706374	250,0,0	4	1024,1962,92,699,	0,2208,6244,10654,
chr12	11706438	11712457	linc|3P|XLOC_014525|TCONS_00059485:0.182612|139AA|76AA|	1000	+	11706708	11706936	250,0,0	3	566,1962,233,	0,1750,5786,
chr12	11708791	11717095	linc|3P|XLOC_014525|TCONS_00059486:0.305868|139AA|70AA|	1000	+	11716885	11717095	250,0,0	3	1359,92,461,	0,3433,7843,
chr12	13172443	13193613	linc|3P|XLOC_015617|TCONS_00067011:0.136821|118AA|98AA|	1000	-	13192848	13193142	0,0,250	3	930,150,961,	0,2507,20209,
chr12	13300212	13301203	linc|3P|XLOC_015619|TCONS_00067031:1.46887|71AA|61AA|	1000	-	13300212	13300396	0,0,250	2	302,105,	0,886,
chr12	14683084	14686163	linc|3P|XLOC_014551|TCONS_00059638:17.9959|60AA|57AA|	1000	+	14684069	14686092	250,0,0	3	91,169,167,	0,891,2912,
chr12	25102096	25113092	LongAUGORFlinc|3P|XLOC_014610|TCONS_00059950:0.186095|107AA|102AA|	1000	+	25110871	25111177	250,0,0	4	168,114,341,105,	0,7964,8771,10891,
chr12	26097794	26100647	linc|3P|XLOC_015672|TCONS_00067492:6.21206|81AA|48AA|	1000	-	26098415	26098559	0,0,250	2	1274,196,	0,2657,
chr12	26097802	26103421	linc|3P|XLOC_015672|TCONS_00067493:2.66826|81AA|48AA|	1000	-	26098415	26098559	0,0,250	2	1266,116,	0,5503,
chr12	26105795	26111470	linc|3P|XLOC_015673|TCONS_00067494:3.01447|123AA|56AA|	1000	-	26108084	26109237	0,0,250	4	2379,121,123,519,	0,3364,3776,5156,
chr12	26105795	26112314	linc|3P|XLOC_015673|TCONS_00067495:3.45761|94AA|69AA|	1000	-	26105826	26108094	0,0,250	5	214,104,121,126,56,	0,2275,3364,3776,6463,
chr12	26105940	26111975	linc|3P|XLOC_015673|TCONS_00067496:2.1092|63AA|56AA|	1000	-	26108084	26109237	0,0,250	5	69,104,121,126,111,	0,2130,3219,3631,5924,
chr12	26107587	26110979	linc|3P|XLOC_015673|TCONS_00067497:1.51043|52AA|40AA|	1000	-	26107881	26108001	0,0,250	3	587,126,28,	0,1984,3364,
chr12	26107740	26112698	linc|3P|XLOC_015673|TCONS_00067499:0.316343|99AA|56AA|	1000	-	26108084	26109237	0,0,250	4	434,121,126,440,	0,1419,1831,4518,
chr12	26107853	26110518	linc|3P|XLOC_015673|TCONS_00067500:1.12714|63AA|56AA|	1000	-	26108084	26109237	0,0,250	4	321,121,123,133,	0,1306,1718,2532,
chr12	28316230	28343299	linc|3P|XLOC_015689|TCONS_00067612:2.17758|74AA|71AA|	1000	-	28316250	28320486	0,0,250	4	100,122,97,420,	0,771,4245,26649,
chr12	28325526	28330051	LongAUGORFlinc|3P|XLOC_015690|TCONS_00067613:0.206952|203AA|105AA|	1000	-	28329336	28329651	0,0,250	2	56,1475,	0,3050,
chr12	28860882	28948830	linc|3P|XLOC_015691|TCONS_00067614:0.120768|134AA|89AA|	1000	-	28946645	28947470	0,0,250	4	164,160,104,1594,	0,7378,85692,86354,
chr12	28891365	28948830	linc|3P|XLOC_015691|TCONS_00067615:0.132914|97AA|89AA|	1000	-	28946645	28947470	0,0,250	3	1799,104,1594,	0,55209,55871,
chr12	29193462	29198206	linc|3P|XLOC_014634|TCONS_00060212:0.121672|75AA|58AA|	1000	+	29194421	29194828	250,0,0	5	363,182,141,56,399,	0,923,1338,1713,4345,
chr12	29193462	29209554	linc|3P|XLOC_014634|TCONS_00060213:0.529268|86AA|85AA|	1000	+	29209264	29209519	250,0,0	5	363,182,141,56,463,	0,923,1338,1713,15629,
chr12	29193581	29195225	linc|3P|XLOC_014634|TCONS_00060214:0.445396|75AA|58AA|	1000	+	29194421	29194828	250,0,0	4	244,182,141,50,	0,804,1219,1594,
chr12	29208343	29210482	linc|3P|XLOC_014634|TCONS_00060215:0.167551|86AA|85AA|	1000	+	29209264	29209519	250,0,0	2	49,1391,	0,748,
chr12	31173696	31226781	linc|3P|XLOC_015704|TCONS_00067727:0.196012|121AA|64AA|	1000	-	31226217	31226409	0,0,250	3	1267,111,653,	0,39897,52432,
chr12	31203849	31226781	linc|3P|XLOC_015704|TCONS_00067729:0.458288|121AA|64AA|	1000	-	31226217	31226409	0,0,250	3	480,111,653,	0,9744,22279,
chr12	31516414	31522235	linc|3P|XLOC_015709|TCONS_00067760:0.223248|98AA|82AA|	1000	-	31516628	31521827	0,0,250	2	315,553,	0,5268,
chr12	31742856	31768285	linc|3P|XLOC_014655|TCONS_00060306:0.151263|62AA|22AA|	1000	+	31742871	31742937	250,0,0	3	197,175,192,	0,11757,25237,
chr12	31744245	31768600	linc|3P|XLOC_014655|TCONS_00060307:0.167732|100AA|16AA|	1000	+	31768540	31768588	250,0,0	3	429,170,507,	0,10373,23848,
chr12	31766985	31768600	linc|3P|XLOC_014655|TCONS_00060308:0.377576|94AA|25AA|	1000	+	31767036	31767111	250,0,0	2	163,507,	0,1108,
chr12	34300479	34302698	linc|3P|XLOC_015727|TCONS_00067852:0.294782|61AA|34AA|	1000	-	34300479	34300581	0,0,250	2	310,175,	0,2044,
chr12	34354518	34369901	LongAUGORFlinc|3P|XLOC_014670|TCONS_00060424:0.17479|324AA|285AA|	1000	+	34356817	34357672	250,0,0	2	8367,6579,	0,8804,
chr12	40530535	40552854	LongAUGORFlinc|3P|XLOC_015737|TCONS_00067926:0.569612|130AA|120AA|	1000	-	40531178	40531538	0,0,250	4	7571,115,202,617,	0,15295,21120,21702,
chr12	40534258	40552325	linc|3P|XLOC_015737|TCONS_00067927:1.01458|125AA|55AA|	1000	-	40535831	40535996	0,0,250	5	2178,124,115,202,88,	0,3724,11572,17397,17979,
chr12	40537620	40552325	linc|3P|XLOC_015737|TCONS_00067928:0.597805|61AA|54AA|	1000	-	40537895	40538057	0,0,250	4	486,115,202,88,	0,8210,14035,14617,
chr12	40601404	40603366	linc|3P|XLOC_014679|TCONS_00060453:0.228173|66AA|56AA|	1000	+	40601592	40601760	250,0,0	3	21,207,700,	0,188,1262,
chr12	43525689	43549196	linc|3P|XLOC_015751|TCONS_00067993:0.145633|81AA|78AA|	1000	-	43544491	43544725	0,0,250	2	27,5223,	0,18284,
chr12	46119502	46121704	LongAUGORFlinc|3P|XLOC_015760|TCONS_00068074:17.278|162AA|120AA|	1000	-	46121132	46121492	0,0,250	1	2202,	0,
chr12	46773842	46888235	linc|3P|XLOC_015764|TCONS_00068128:0.623984|152AA|69AA|	1000	-	46777654	46777861	0,0,250	3	269,951,181,	0,3658,114212,
chr12	46774016	47270578	linc|3P|XLOC_014700|TCONS_00060624:1.53734|122AA|73AA|	1000	+	46776831	46781646	250,0,0	6	2917,226,163,93,231,221,	0,7513,272156,492183,494583,496341,
chr12	46777114	46878337	linc|3P|XLOC_014700|TCONS_00060625:1.47251|77AA|45AA|	1000	+	46781639	46863954	250,0,0	4	43,226,110,97,	0,4415,86821,101126,
chr12	46777114	47046347	linc|3P|XLOC_014700|TCONS_00060626:4.56708|96AA|45AA|	1000	+	46781639	46863954	250,0,0	4	43,226,110,175,	0,4415,86821,269058,
chr12	46777461	47046347	linc|3P|XLOC_014700|TCONS_00060627:3.23248|81AA|49AA|	1000	+	46781639	47046203	250,0,0	3	17,226,175,	0,4068,268711,
chr12	46777468	46878256	linc|3P|XLOC_014700|TCONS_00060628:1.65181|77AA|45AA|	1000	+	46781639	46863954	250,0,0	4	10,226,110,16,	0,4061,86467,100772,
chr12	46777468	46878256	linc|3P|XLOC_014700|TCONS_00060629:12.2174|77AA|45AA|	1000	+	46781639	46863954	250,0,0	4	28,226,110,16,	0,4061,86467,100772,
chr12	46777468	46965148	linc|3P|XLOC_014700|TCONS_00060630:3.62137|86AA|45AA|	1000	+	46781639	46863954	250,0,0	4	28,226,110,110,	0,4061,86467,187570,
chr12	46777468	47046347	linc|3P|XLOC_014700|TCONS_00060631:12.7006|81AA|49AA|	1000	+	46781639	47046203	250,0,0	3	28,226,175,	0,4061,268704,
chr12	46777591	46888165	linc|3P|XLOC_015764|TCONS_00068129:0.513002|123AA|69AA|	1000	-	46777654	46777861	0,0,250	2	860,111,	0,110463,
chr12	46777822	46781934	linc|3P|XLOC_014700|TCONS_00060632:0.879887|79AA|52AA|	1000	+	46781778	46781934	250,0,0	2	122,405,	0,3707,
chr12	46777822	47270578	linc|3P|XLOC_014700|TCONS_00060633:1.49003|99AA|66AA|	1000	+	47268605	47268803	250,0,0	6	122,226,110,163,231,221,	0,3707,86113,268350,490777,492535,
chr12	46778032	46888235	linc|3P|XLOC_015764|TCONS_00068130:0.213181|70AA|70AA|	1000	-	46778248	46787251	0,0,250	3	419,74,181,	0,9212,110022,
chr12	46781333	47046347	linc|3P|XLOC_014700|TCONS_00060635:1.28017|96AA|45AA|	1000	+	46781639	46863954	250,0,0	4	59,226,110,175,	0,196,82602,264839,
chr12	46781629	46965148	linc|3P|XLOC_014700|TCONS_00060636:8.6983|86AA|45AA|	1000	+	46781639	46863954	250,0,0	3	126,110,110,	0,82306,183409,
chr12	46781846	46888244	linc|3P|XLOC_015764|TCONS_00068131:0.27711|132AA|89AA|	1000	-	46784572	46784839	0,0,250	3	4854,74,190,	0,5398,106208,
chr12	46804575	46805963	linc|3P|XLOC_014701|TCONS_00060637:2.69866|75AA|57AA|	1000	+	46804696	46805963	250,0,0	2	262,31,	0,1357,
chr12	46824118	46888235	linc|3P|XLOC_015764|TCONS_00068133:2.45887|53AA|24AA|	1000	-	46824155	46888062	0,0,250	2	101,181,	0,63936,
chr12	46848873	46878311	linc|3P|XLOC_014700|TCONS_00060638:19.0928|48AA|17AA|	1000	+	46878260	46878311	250,0,0	3	51,110,71,	0,15062,29367,
chr12	47266219	47270578	linc|3P|XLOC_014700|TCONS_00060644:0.466157|92AA|66AA|	1000	+	47268605	47268803	250,0,0	2	73,1979,	0,2380,
chr12	47599680	47609983	LongAUGORFlinc|3P|XLOC_015767|TCONS_00068157:0.112545|158AA|152AA|	1000	-	47599873	47609949	0,0,250	5	248,75,202,122,36,	0,613,3383,4742,10267,
chr12	47599680	47610191	LongAUGORFlinc|3P|XLOC_015767|TCONS_00068158:33.4511|125AA|119AA|	1000	-	47599873	47609949	0,0,250	5	248,178,122,100,25,	0,3383,4742,10267,10486,
chr12	47599680	47610217	linc|3P|XLOC_015767|TCONS_00068159:10.4006|87AA|69AA|	1000	-	47599847	47609949	0,0,250	5	172,78,122,100,51,	0,613,4742,10267,10486,
chr12	47599680	47610227	LongAUGORFlinc|3P|XLOC_015767|TCONS_00068161:12.4671|158AA|152AA|	1000	-	47599873	47609949	0,0,250	6	248,75,202,122,100,61,	0,613,3383,4742,10267,10486,
chr12	47599681	47604520	LongAUGORFlinc|3P|XLOC_015767|TCONS_00068162:7.41638|174AA|136AA|	1000	-	47599681	47603224	0,0,250	4	171,75,178,98,	0,612,3382,4741,
chr12	47599683	47610227	LongAUGORFlinc|3P|XLOC_015767|TCONS_00068164:12.1249|171AA|165AA|	1000	-	47599683	47609949	0,0,250	5	169,202,122,100,61,	0,3380,4739,10264,10483,
chr12	47599684	47610032	LongAUGORFlinc|3P|XLOC_015767|TCONS_00068165:3.43759|145AA|139AA|	1000	-	47599873	47610013	0,0,250	4	244,178,118,85,	0,3379,4738,10263,
chr12	47600161	47610217	LongAUGORFlinc|3P|XLOC_015767|TCONS_00068167:8.77506|137AA|131AA|	1000	-	47600280	47609949	0,0,250	4	210,178,122,270,	0,2902,4261,9786,
chr12	47802260	47813961	linc|3P|XLOC_014709|TCONS_00060661:0.287287|87AA|70AA|	1000	+	47808920	47813819	250,0,0	3	37,149,257,	0,6606,11444,
chr12	47808466	47814022	linc|3P|XLOC_014709|TCONS_00060662:3.64776|138AA|70AA|	1000	+	47808920	47813819	250,0,0	2	549,318,	0,5238,
chr12	47811967	47814022	linc|3P|XLOC_014709|TCONS_00060663:0.353049|55AA|55AA|	1000	+	47813856	47814022	250,0,0	2	88,318,	0,1737,
chr12	48112940	48122986	linc|3P|XLOC_014710|TCONS_00060667:1.4673|88AA|48AA|	1000	+	48113052	48122710	250,0,0	3	115,100,317,	0,442,9729,
chr12	48113383	48113899	linc|3P|XLOC_014710|TCONS_00060668:4.95509|58AA|45AA|	1000	+	48113418	48113755	250,0,0	2	99,215,	0,301,
chr12	49453951	49458539	linc|3P|XLOC_014732|TCONS_00060807:0.181624|165AA|60AA|	1000	+	49457782	49457962	250,0,0	2	1156,1385,	0,3203,
chr12	49455910	49457826	linc|3P|XLOC_014732|TCONS_00060808:0.15999|66AA|58AA|	1000	+	49457631	49457805	250,0,0	2	139,672,	0,1244,
chr12	50305564	50323326	linc|3P|XLOC_014748|TCONS_00060973:0.845983|69AA|56AA|	1000	+	50305586	50305754	250,0,0	6	302,54,57,96,152,149,	0,10144,11843,12000,13154,17613,
chr12	50305735	50320118	linc|3P|XLOC_014748|TCONS_00060974:0.580721|104AA|72AA|	1000	+	50316172	50316388	250,0,0	6	131,1756,732,152,127,255,	0,9973,11829,12983,13309,14128,
chr12	50318239	50323326	linc|3P|XLOC_014748|TCONS_00060975:0.716251|64AA|39AA|	1000	+	50318787	50319897	250,0,0	4	57,152,65,149,	0,479,1624,4938,
chr12	50322795	50324095	linc|3P|XLOC_014748|TCONS_00060976:0.288364|152AA|55AA|	1000	+	50323704	50323869	250,0,0	2	486,416,	0,884,
chr12	50336961	50340695	LongAUGORFlinc|3P|XLOC_014749|TCONS_00060977:1.50306|170AA|126AA|	1000	+	50339055	50339433	250,0,0	6	153,35,66,181,1630,405,	0,270,890,1120,1507,3329,
chr12	50336961	50340695	LongAUGORFlinc|3P|XLOC_014749|TCONS_00060978:0.577372|178AA|177AA|	1000	+	50338531	50339420	250,0,0	3	153,1581,1525,	0,270,2209,
chr12	50336961	50340695	LongAUGORFlinc|3P|XLOC_014749|TCONS_00060979:0.690082|170AA|126AA|	1000	+	50339055	50339433	250,0,0	5	153,35,66,2017,405,	0,270,890,1120,3329,
chr12	50336961	50340695	LongAUGORFlinc|3P|XLOC_014749|TCONS_00060980:0.766623|170AA|126AA|	1000	+	50339055	50339433	250,0,0	6	153,686,181,100,1354,402,	0,270,1120,1507,1783,3332,
chr12	50336961	50340695	LongAUGORFlinc|3P|XLOC_014749|TCONS_00060981:1.09146|170AA|126AA|	1000	+	50339055	50339433	250,0,0	4	153,1388,1354,405,	0,270,1783,3329,
chr12	50336961	50340695	LongAUGORFlinc|3P|XLOC_014749|TCONS_00060983:1.21476|170AA|126AA|	1000	+	50339055	50339433	250,0,0	5	153,35,181,1354,402,	0,270,1120,1783,3332,
chr12	50336961	50340695	linc|3P|XLOC_014749|TCONS_00060982:2.21438|123AA|81AA|	1000	+	50339177	50339420	250,0,0	5	153,35,68,928,405,	0,270,1783,2209,3329,
chr12	50337016	50340695	linc|3P|XLOC_014749|TCONS_00060984:0.630853|128AA|94AA|	1000	+	50338531	50338813	250,0,0	5	98,35,1206,928,322,	0,215,835,2154,3357,
chr12	50337155	50340695	linc|3P|XLOC_014749|TCONS_00060985:1.0324|121AA|81AA|	1000	+	50339177	50339420	250,0,0	6	111,66,181,68,928,322,	0,696,926,1589,2015,3218,
chr12	52483020	52488557	LongAUGORFlinc|3P|XLOC_015847|TCONS_00068904:2.55059|120AA|112AA|	1000	-	52484140	52484476	0,0,250	2	4262,95,	0,5442,
chr12	52486857	52488557	linc|3P|XLOC_015847|TCONS_00068905:0.578641|73AA|48AA|	1000	-	52486870	52487014	0,0,250	2	425,95,	0,1605,
chr12	52489003	52512050	LongAUGORFlinc|3P|XLOC_015848|TCONS_00068906:1.27552|158AA|126AA|	1000	-	52493635	52494013	0,0,250	3	10782,141,374,	0,12849,22673,
chr12	52489003	52512050	LongAUGORFlinc|3P|XLOC_015848|TCONS_00068907:0.355331|158AA|126AA|	1000	-	52493635	52494013	0,0,250	2	10782,374,	0,22673,
chr12	53408412	53440743	linc|3P|XLOC_015874|TCONS_00069013:0.824436|65AA|43AA|	1000	-	53408669	53439815	0,0,250	3	315,101,107,	0,31332,32224,
chr12	53436668	53439845	linc|3P|XLOC_015874|TCONS_00069016:1.78038|68AA|30AA|	1000	-	53436912	53439815	0,0,250	2	263,101,	0,3076,
chr12	54147986	54293116	linc|3P|XLOC_014808|TCONS_00061534:0.261729|86AA|57AA|	1000	+	54292453	54292624	250,0,0	4	307,98,103,3136,	0,94656,96107,141994,
chr12	54147986	54293116	linc|3P|XLOC_014808|TCONS_00061535:0.488352|86AA|74AA|	1000	+	54269029	54290199	250,0,0	5	307,98,103,94,3136,	0,94656,96107,120952,141994,
chr12	54356091	54360525	LongAUGORFlinc|3P|XLOC_015895|TCONS_00069191:0.564963|112AA|106AA|	1000	-	54357357	54357675	0,0,250	5	1817,53,124,102,134,	0,1923,3656,3968,4300,
chr12	54356091	54360525	linc|3P|XLOC_015895|TCONS_00069190:0.58293|96AA|54AA|	1000	-	54356636	54356798	0,0,250	4	1817,96,102,134,	0,3656,3968,4300,
chr12	54356091	54360596	LongAUGORFlinc|3P|XLOC_015895|TCONS_00069192:0.172233|112AA|106AA|	1000	-	54357357	54357675	0,0,250	4	1817,124,102,205,	0,3656,3968,4300,
chr12	54356091	54366876	LongAUGORFlinc|3P|XLOC_015895|TCONS_00069193:0.480107|118AA|106AA|	1000	-	54357357	54357675	0,0,250	8	1817,53,124,102,126,140,124,38,	0,1923,3656,3968,4961,6309,10226,10747,
chr12	54356091	54368740	LongAUGORFlinc|3P|XLOC_015895|TCONS_00069194:0.814481|112AA|106AA|	1000	-	54357357	54357675	0,0,250	6	1817,96,102,126,140,59,	0,3656,3968,4961,6309,12590,
chr12	54356091	54368740	LongAUGORFlinc|3P|XLOC_015895|TCONS_00069195:0.434039|112AA|106AA|	1000	-	54357357	54357675	0,0,250	6	1817,124,102,126,140,59,	0,3656,3968,4961,6309,12590,
chr12	54357585	54360414	linc|3P|XLOC_015895|TCONS_00069198:0.425934|102AA|42AA|	1000	-	54357585	54357712	0,0,250	4	323,124,102,23,	0,2162,2474,2806,
chr12	54357684	54361139	linc|3P|XLOC_015895|TCONS_00069199:0.251619|79AA|55AA|	1000	-	54357876	54359827	0,0,250	5	224,53,96,102,87,	0,330,2063,2375,3368,
chr12	54357868	54362698	linc|3P|XLOC_015895|TCONS_00069200:0.373122|72AA|31AA|	1000	-	54357895	54359827	0,0,250	4	40,120,102,298,	0,1879,2191,4532,
chr12	54375292	54378622	linc|3P|XLOC_015896|TCONS_00069202:0.550269|143AA|89AA|	1000	-	54377751	54378573	0,0,250	2	2646,129,	0,3201,
chr12	54377233	54378622	linc|3P|XLOC_015896|TCONS_00069203:0.58382|87AA|48AA|	1000	-	54377584	54378573	0,0,250	2	415,129,	0,1260,
chr12	54377454	54378542	linc|3P|XLOC_015896|TCONS_00069204:1.38832|84AA|20AA|	1000	-	54377734	54377794	0,0,250	2	484,49,	0,1039,
chr12	54392805	54393404	linc|3P|XLOC_015898|TCONS_00069207:0.963622|74AA|3AA|	1000	-	54392805	54392814	0,0,250	2	246,44,	0,555,
chr12	54392805	54393794	linc|3P|XLOC_015898|TCONS_00069208:4.23621|85AA|29AA|	1000	-	54393048	54393576	0,0,250	2	246,302,	0,687,
chr12	54478915	54519614	linc|3P|XLOC_015900|TCONS_00069214:0.196807|59AA|36AA|	1000	-	54478949	54479057	0,0,250	3	276,152,71,	0,36172,40628,
chr12	54507796	54519675	linc|3P|XLOC_015900|TCONS_00069216:1.04772|61AA|53AA|	1000	-	54507796	54508534	0,0,250	4	135,300,152,132,	0,715,7291,11747,
chr12	54519881	54526627	LongAUGORFlinc|3P|XLOC_014818|TCONS_00061571:30.5702|159AA|128AA|	1000	+	54519990	54520374	250,0,0	2	515,854,	0,5892,
chr12	54535427	54551777	linc|3P|XLOC_014819|TCONS_00061572:0.37805|184AA|73AA|	1000	+	54549509	54549728	250,0,0	5	1178,1242,95,262,3564,	0,7988,11004,11320,12786,
chr12	54535665	54562379	linc|3P|XLOC_014819|TCONS_00061573:0.169062|142AA|60AA|	1000	+	54543600	54543780	250,0,0	6	940,136,1242,95,23,310,	0,7528,7750,10766,23117,26404,
chr12	54535665	54562379	linc|3P|XLOC_014819|TCONS_00061574:0.214889|142AA|60AA|	1000	+	54543600	54543780	250,0,0	5	940,1242,95,23,310,	0,7750,10766,23117,26404,
chr12	54536043	54538000	linc|3P|XLOC_014819|TCONS_00061576:0.533807|93AA|54AA|	1000	+	54536490	54537953	250,0,0	2	562,94,	0,1863,
chr12	54536199	54538637	linc|3P|XLOC_014819|TCONS_00061578:0.27819|119AA|80AA|	1000	+	54536490	54538637	250,0,0	3	406,103,24,	0,1566,2414,
chr12	54536294	54546523	linc|3P|XLOC_014819|TCONS_00061579:0.419845|142AA|60AA|	1000	+	54543600	54543780	250,0,0	3	311,1242,92,	0,7121,10137,
chr12	54541066	54546526	linc|3P|XLOC_014819|TCONS_00061580:0.282984|142AA|31AA|	1000	+	54544583	54546450	250,0,0	3	140,1034,95,	0,2557,5365,
chr12	54544425	54546509	linc|3P|XLOC_014819|TCONS_00061581:0.805711|96AA|31AA|	1000	+	54544583	54546450	250,0,0	2	232,78,	0,2006,
chr12	54556922	54562379	linc|3P|XLOC_014819|TCONS_00061582:1.19459|60AA|27AA|	1000	+	54562179	54562260	250,0,0	3	70,23,310,	0,1860,5147,
chr12	57477661	57480563	linc|3P|XLOC_015956|TCONS_00069792:0.680529|79AA|59AA|	1000	-	57478490	57480481	0,0,250	2	856,232,	0,2670,
chr12	58287869	58290670	LongAUGORFlinc|3P|XLOC_014889|TCONS_00062234:0.636401|140AA|127AA|	1000	+	58290053	58290434	250,0,0	2	265,1236,	0,1565,
chr12	58325132	58330391	linc|3P|XLOC_015974|TCONS_00069994:3.14337|100AA|63AA|	1000	-	58325394	58329684	0,0,250	2	388,770,	0,4489,
chr12	58325307	58329847	linc|3P|XLOC_015974|TCONS_00069996:92.7653|67AA|64AA|	1000	-	58325394	58329318	0,0,250	3	213,84,226,	0,3945,4314,
chr12	58325329	58329929	linc|3P|XLOC_015974|TCONS_00069997:12.6518|67AA|64AA|	1000	-	58325394	58329318	0,0,250	3	191,86,306,	0,3923,4294,
chr12	58326396	58329950	linc|3P|XLOC_015974|TCONS_00069998:20.2826|47AA|24AA|	1000	-	58326396	58329318	0,0,250	3	6,84,329,	0,2856,3225,
chr12	58959742	59175567	linc|3P|XLOC_015980|TCONS_00070008:0.368504|96AA|73AA|	1000	-	59044088	59044307	0,0,250	9	629,56,94,79,105,672,194,6570,215,	0,3144,3315,4742,5368,42917,50974,81915,215610,
chr12	58959746	58965232	linc|3P|XLOC_015980|TCONS_00070009:0.381215|57AA|41AA|	1000	-	58964488	58965158	0,0,250	4	625,56,79,122,	0,3140,4738,5364,
chr12	58982059	58984632	linc|3P|XLOC_014895|TCONS_00062252:0.39286|70AA|43AA|	1000	+	58983810	58983939	250,0,0	3	211,138,831,	0,1437,1742,
chr12	59314419	59458019	linc|3P|XLOC_014896|TCONS_00062261:1.6202|74AA|32AA|	1000	+	59457901	59457997	250,0,0	4	152,74,103,226,	0,760,135367,143374,
chr12	59319602	59513666	linc|3P|XLOC_014896|TCONS_00062262:0.730904|55AA|35AA|	1000	+	59507286	59513500	250,0,0	5	92,103,63,119,168,	0,130184,138191,187668,193896,
chr12	62996531	63007855	EnsShortNonCoding|3P|XLOC_014907|TCONS_00062333:0.535586|80AA|48AA|	1000	+	63007479	63007623	250,0,0	2	84,471,	0,10853,
chr12	62996531	63012631	EnsShortNonCoding|3P|XLOC_014907|TCONS_00062334:3.98812|82AA|77AA|	1000	+	63008054	63008285	250,0,0	2	84,5247,	0,10853,
chr12	64616126	64622029	linc|3P|XLOC_014913|TCONS_00062355:1.0809|74AA|31AA|	1000	+	64621829	64621922	250,0,0	2	197,376,	0,5527,
chr12	67834935	67836838	linc|3P|XLOC_016024|TCONS_00070241:0.452903|81AA|77AA|	1000	-	67836593	67836824	0,0,250	2	317,271,	0,1632,
chr12	68094802	68124019	LongAUGORFlinc|3P|XLOC_016029|TCONS_00070251:0.125897|129AA|127AA|	1000	-	68097898	68098279	0,0,250	9	4627,229,131,2274,170,180,196,129,844,	0,4765,5459,6104,9493,10755,14299,15052,28373,
chr12	68099582	68100337	linc|3P|XLOC_016029|TCONS_00070253:0.521021|60AA|21AA|	1000	-	68099689	68099752	0,0,250	2	214,76,	0,679,
chr12	68100639	68103355	linc|3P|XLOC_016029|TCONS_00070254:0.351778|61AA|26AA|	1000	-	68100982	68103177	0,0,250	2	381,218,	0,2498,
chr12	68102828	68123221	linc|3P|XLOC_016029|TCONS_00070255:0.449441|82AA|60AA|	1000	-	68109509	68109689	0,0,250	5	1637,882,199,335,46,	0,6273,9294,13330,20347,
chr12	68104366	68109340	linc|3P|XLOC_016029|TCONS_00070256:0.120886|81AA|19AA|	1000	-	68104456	68109149	0,0,250	2	99,239,	0,4735,
chr12	68383213	68438716	linc|3P|XLOC_014944|TCONS_00062515:1.74726|149AA|91AA|	1000	+	68399914	68413902	250,0,0	5	146,133,57,15085,1898,	0,6507,16656,30428,53605,
chr12	68383224	68415107	linc|3P|XLOC_014944|TCONS_00062516:4.57408|93AA|91AA|	1000	+	68399914	68413902	250,0,0	4	135,133,57,1466,	0,6496,16645,30417,
chr12	68383224	68415526	linc|3P|XLOC_014944|TCONS_00062517:0.172983|91AA|70AA|	1000	+	68413692	68413902	250,0,0	4	135,57,118,1885,	0,16645,24086,30417,
chr12	68383224	68415526	linc|3P|XLOC_014944|TCONS_00062519:0.161542|91AA|70AA|	1000	+	68413692	68413902	250,0,0	5	135,133,57,118,1885,	0,6496,16645,24086,30417,
chr12	68383235	68414111	linc|3P|XLOC_014944|TCONS_00062520:0.1587|91AA|70AA|	1000	+	68413692	68413902	250,0,0	5	124,133,57,118,470,	0,6485,16634,24075,30406,
chr12	68383308	68628466	linc|3P|XLOC_014944|TCONS_00062521:0.408721|39AA|25AA|	1000	+	68389751	68389826	250,0,0	6	51,133,57,37,58,158,	0,6412,16561,30333,37122,245000,
chr12	68774180	68781418	linc|3P|XLOC_016037|TCONS_00070291:1.48226|94AA|57AA|	1000	-	68777070	68777241	0,0,250	2	3202,58,	0,7180,
chr12	68774180	68828922	linc|3P|XLOC_016037|TCONS_00070292:1.68457|94AA|57AA|	1000	-	68777070	68777241	0,0,250	4	3202,88,154,180,	0,52883,53453,54562,
chr12	68818173	68828888	linc|3P|XLOC_016037|TCONS_00070294:2.37308|117AA|31AA|	1000	-	68827772	68828820	0,0,250	4	202,88,154,146,	0,8890,9460,10569,
chr12	68825626	68827787	linc|3P|XLOC_016037|TCONS_00070295:1.60617|72AA|35AA|	1000	-	68825741	68825846	0,0,250	3	285,88,154,	0,1437,2007,
chr12	68825626	68827787	linc|3P|XLOC_016037|TCONS_00070296:0.541664|56AA|36AA|	1000	-	68825909	68827606	0,0,250	3	285,88,199,	0,1437,1962,
chr12	68825626	68828795	linc|3P|XLOC_016037|TCONS_00070297:0.468333|54AA|35AA|	1000	-	68825741	68825846	0,0,250	3	285,88,53,	0,1437,3116,
chr12	68825626	68845187	linc|3P|XLOC_016037|TCONS_00070298:1.41603|88AA|62AA|	1000	-	68825845	68835875	0,0,250	4	285,88,78,41,	0,1437,10217,19520,
chr12	68826394	68845357	linc|3P|XLOC_016037|TCONS_00070299:1.80258|88AA|62AA|	1000	-	68826394	68835875	0,0,250	4	65,88,78,211,	0,669,9449,18752,
chr12	70099752	70132255	linc|3P|XLOC_016044|TCONS_00070341:0.63203|78AA|62AA|	1000	-	70119128	70132202	0,0,250	4	32,77,168,198,	0,9538,19249,32305,
chr12	70099752	70132255	linc|3P|XLOC_016044|TCONS_00070342:1.48324|70AA|54AA|	1000	-	70124459	70132202	0,0,250	4	32,168,124,198,	0,19249,24600,32305,
chr12	70099752	70132255	linc|3P|XLOC_016044|TCONS_00070343:0.324182|78AA|62AA|	1000	-	70119128	70132202	0,0,250	3	32,168,198,	0,19249,32305,
chr12	70107414	70132348	linc|3P|XLOC_016044|TCONS_00070344:1.41147|105AA|55AA|	1000	-	70107822	70107987	0,0,250	4	1953,168,124,291,	0,11587,16938,24643,
chr12	70116104	70132348	linc|3P|XLOC_016044|TCONS_00070345:1.2904|78AA|62AA|	1000	-	70119128	70132202	0,0,250	3	247,168,291,	0,2897,15953,
chr12	70116110	70132255	linc|3P|XLOC_016044|TCONS_00070346:1.81608|70AA|54AA|	1000	-	70124459	70132202	0,0,250	4	241,168,124,198,	0,2891,8242,15947,
chr12	70636085	70637140	linc|3P|XLOC_016048|TCONS_00070354:7.21336|96AA|53AA|	1000	-	70636516	70636847	0,0,250	2	588,295,	0,760,
chr12	70636268	70637138	linc|3P|XLOC_016048|TCONS_00070355:9.34301|69AA|23AA|	1000	-	70636608	70637095	0,0,250	2	405,47,	0,823,
chr12	72647207	72655011	linc|3P|XLOC_016063|TCONS_00070434:0.14785|92AA|91AA|	1000	-	72648010	72648283	0,0,250	3	1187,373,34,	0,1974,7770,
chr12	72647292	72653223	linc|3P|XLOC_016063|TCONS_00070437:8.61198|92AA|91AA|	1000	-	72648010	72648283	0,0,250	2	2262,58,	0,5873,
chr12	72647333	72649521	linc|3P|XLOC_016063|TCONS_00070438:0.199758|92AA|91AA|	1000	-	72648010	72648283	0,0,250	2	1061,340,	0,1848,
chr12	72647496	72649554	linc|3P|XLOC_016063|TCONS_00070439:0.761432|92AA|91AA|	1000	-	72648010	72648283	0,0,250	2	898,371,	0,1687,
chr12	74526969	74686409	linc|3P|XLOC_016068|TCONS_00070452:1.43715|69AA|60AA|	1000	-	74551607	74679693	0,0,250	6	27,49,95,69,87,315,	0,17812,24600,151835,152670,159125,
chr12	74543590	74688350	LongAUGORFlinc|3P|XLOC_016068|TCONS_00070453:0.117107|187AA|169AA|	1000	-	74686393	74686900	0,0,250	6	583,49,95,69,87,2256,	0,1191,7979,135214,136049,142504,
chr12	74551635	74734048	LongAUGORFlinc|3P|XLOC_016068|TCONS_00070454:0.489736|130AA|129AA|	1000	-	74700408	74733630	0,0,250	6	29,69,87,112,160,604,	0,127169,128004,148702,163679,181809,
chr12	76426437	76427677	linc|3P|XLOC_014992|TCONS_00062909:0.79706|80AA|38AA|	1000	+	76427230	76427344	250,0,0	2	145,634,	0,606,
chr12	76426437	76434162	linc|3P|XLOC_014992|TCONS_00062910:0.637693|98AA|56AA|	1000	+	76432714	76432882	250,0,0	2	145,7119,	0,606,
chr12	76953660	76984211	linc|3P|XLOC_014995|TCONS_00062922:0.772915|92AA|20AA|	1000	+	76956100	76964512	250,0,0	4	353,64,56,51,	0,2414,10830,30500,
chr12	76953661	77011936	linc|3P|XLOC_014995|TCONS_00062923:0.735684|91AA|20AA|	1000	+	76956100	76964512	250,0,0	4	352,64,56,66,	0,2413,10829,58209,
chr12	76953673	77009090	linc|3P|XLOC_014995|TCONS_00062924:1.6339|87AA|20AA|	1000	+	76956100	76964512	250,0,0	4	340,64,56,8,	0,2401,10817,55409,
chr12	76953673	77027330	linc|3P|XLOC_014995|TCONS_00062925:0.237775|87AA|23AA|	1000	+	76964543	77026766	250,0,0	4	340,64,56,630,	0,2401,10817,73027,
chr12	76953673	77084882	linc|3P|XLOC_014995|TCONS_00062926:0.595014|87AA|23AA|	1000	+	76964543	77026766	250,0,0	5	340,64,56,136,57,	0,2401,10817,73027,131152,
chr12	76953673	77104049	linc|3P|XLOC_014995|TCONS_00062927:0.940791|87AA|25AA|	1000	+	77084848	77104049	250,0,0	5	340,64,56,60,39,	0,2401,10817,131152,150337,
chr12	77024701	77059529	linc|3P|XLOC_016086|TCONS_00070587:0.412426|114AA|73AA|	1000	-	77025897	77026116	0,0,250	3	5728,185,304,	0,33876,34524,
chr12	77026701	77112173	linc|3P|XLOC_014995|TCONS_00062929:0.395126|53AA|39AA|	1000	+	77111762	77111879	250,0,0	2	135,487,	0,84985,
chr12	78790309	78871287	linc|3P|XLOC_015005|TCONS_00063018:0.207473|58AA|23AA|	1000	+	78871201	78871270	250,0,0	2	227,115,	0,80863,
chr12	80925516	81101013	linc|3P|XLOC_016103|TCONS_00070678:0.392185|91AA|63AA|	1000	-	80926118	80926307	0,0,250	5	841,73,100,112,126,	0,18890,20426,48560,175371,
chr12	81017037	81101013	LongAUGORFlinc|3P|XLOC_016103|TCONS_00070680:0.411086|114AA|112AA|	1000	-	81017331	81017667	0,0,250	2	777,126,	0,83850,
chr12	89404488	89435657	linc|3P|XLOC_016137|TCONS_00070862:0.186239|120AA|70AA|	1000	-	89404888	89405098	0,0,250	4	2606,177,46,76,	0,3980,12159,31093,
chr12	89404488	89442109	LongAUGORFlinc|3P|XLOC_016137|TCONS_00070863:0.102012|120AA|112AA|	1000	-	89407063	89441366	0,0,250	4	2606,177,140,57,	0,3980,36750,37564,
chr12	89404488	89563167	linc|3P|XLOC_016137|TCONS_00070864:0.196575|120AA|70AA|	1000	-	89404888	89405098	0,0,250	8	2606,177,46,67,161,55,138,277,	0,3980,12159,37564,40395,84818,112226,158402,
chr12	89404902	89413469	linc|3P|XLOC_016137|TCONS_00070866:0.511013|115AA|84AA|	1000	-	89407063	89413373	0,0,250	3	2192,177,140,	0,3566,8427,
chr12	89747150	89766241	LongAUGORFlinc|3P|XLOC_015048|TCONS_00063235:0.847663|313AA|222AA|	1000	+	89747183	89747849	250,0,0	2	1157,17851,	0,1240,
chr12	89747644	89766241	linc|3P|XLOC_015048|TCONS_00063236:0.239704|81AA|76AA|	1000	+	89764644	89764872	250,0,0	2	53,1833,	0,16764,
chr12	89780153	89794348	linc|3P|XLOC_015049|TCONS_00063237:0.704891|45AA|24AA|	1000	+	89780281	89792274	250,0,0	3	142,286,36,	0,12063,14159,
chr12	89780153	89794348	linc|3P|XLOC_015049|TCONS_00063238:0.660071|45AA|14AA|	1000	+	89792495	89794348	250,0,0	3	146,286,36,	0,12063,14159,
chr12	90102731	90105729	linc|3P|XLOC_015053|TCONS_00063243:22.3086|179AA|90AA|	1000	+	90103494	90103764	250,0,0	1	2998,	0,
chr12	90970003	91080175	linc|3P|XLOC_015059|TCONS_00063258:0.157731|87AA|83AA|	1000	+	90987488	91070358	250,0,0	7	139,97,243,116,103,311,5616,	0,258,17342,99066,100322,103408,104556,
chr12	91044666	91080175	LongAUGORFlinc|3P|XLOC_015059|TCONS_00063260:0.219214|123AA|121AA|	1000	+	91074331	91074694	250,0,0	4	97,116,64,6764,	0,24403,25659,28745,
chr12	92539348	92561336	linc|3P|XLOC_015068|TCONS_00063279:18.4408|108AA|86AA|	1000	+	92540095	92540353	250,0,0	3	1190,266,442,	0,3724,21546,
chr12	92539956	92583436	linc|3P|XLOC_015068|TCONS_00063280:1.10357|116AA|63AA|	1000	+	92580563	92580752	250,0,0	3	63,101,5535,	0,481,37945,
chr12	92858771	92860234	linc|3P|XLOC_016158|TCONS_00071002:0.136501|73AA|52AA|	1000	-	92859444	92859600	0,0,250	2	838,57,	0,1406,
chr12	92860454	92877456	linc|3P|XLOC_015071|TCONS_00063286:9.60722|94AA|73AA|	1000	+	92876871	92877090	250,0,0	2	324,1663,	0,15339,
chr12	92860454	92878270	linc|3P|XLOC_015071|TCONS_00063287:3.52784|94AA|73AA|	1000	+	92876871	92877090	250,0,0	2	324,2477,	0,15339,
chr12	92860573	92860950	linc|3P|XLOC_015071|TCONS_00063288:1.81597|44AA|31AA|	1000	+	92860719	92860950	250,0,0	2	205,34,	0,343,
chr12	92860584	92877562	linc|3P|XLOC_015071|TCONS_00063289:0.708699|78AA|73AA|	1000	+	92876871	92877090	250,0,0	2	194,1259,	0,15719,
chr12	92990151	93048804	linc|3P|XLOC_016159|TCONS_00071004:0.216388|72AA|46AA|	1000	-	93048628	93048766	0,0,250	2	1685,242,	0,58411,
chr12	93519827	93524480	LongAUGORFlinc|3P|XLOC_016161|TCONS_00071025:0.561728|149AA|108AA|	1000	-	93521757	93524354	0,0,250	2	2075,305,	0,4348,
chr12	93706181	93771514	LongAUGORFlinc|3P|XLOC_016164|TCONS_00071028:0.19403|132AA|127AA|	1000	-	93711310	93771459	0,0,250	4	5136,29,98,302,	0,15621,27233,65031,
chr12	93706181	93771549	LongAUGORFlinc|3P|XLOC_016164|TCONS_00071029:0.460081|167AA|162AA|	1000	-	93711107	93771459	0,0,250	3	5136,29,337,	0,15621,65031,
chr12	93710910	93771492	LongAUGORFlinc|3P|XLOC_016164|TCONS_00071030:1.81425|132AA|127AA|	1000	-	93711310	93771459	0,0,250	4	407,29,98,280,	0,10892,22504,60302,
chr12	93721771	93771484	linc|3P|XLOC_016164|TCONS_00071031:2.69713|101AA|96AA|	1000	-	93721790	93771459	0,0,250	2	60,272,	0,49441,
chr12	93721802	93771512	linc|3P|XLOC_016164|TCONS_00071032:2.52779|97AA|92AA|	1000	-	93721802	93771459	0,0,250	2	29,300,	0,49410,
chr12	96503121	96527344	LongAUGORFlinc|3P|XLOC_015099|TCONS_00063469:0.110744|155AA|145AA|	1000	+	96504779	96527344	250,0,0	4	1755,119,103,116,	0,3520,22933,24107,
chr12	96503121	96539190	LongAUGORFlinc|3P|XLOC_015099|TCONS_00063470:0.246165|155AA|117AA|	1000	+	96504779	96537803	250,0,0	4	1755,119,103,1419,	0,3520,22933,34650,
chr12	97750913	97754782	linc|3P|XLOC_016201|TCONS_00071264:0.122617|82AA|35AA|	1000	-	97751887	97751992	0,0,250	2	1454,74,	0,3795,
chr12	103912876	103956490	linc|3P|XLOC_016232|TCONS_00071540:0.122637|62AA|39AA|	1000	-	103912876	103912992	0,0,250	2	123,744,	0,42870,
chr12	108203277	108258541	linc|3P|XLOC_016267|TCONS_00071706:0.924495|159AA|40AA|	1000	-	108203296	108203416	0,0,250	11	210,56,57,82,43,112,28,75,187,142,323,	0,1077,25472,26971,27652,28719,29110,29791,35900,36462,54941,
chr12	108226555	108258614	linc|3P|XLOC_016267|TCONS_00071707:0.354567|163AA|65AA|	1000	-	108229860	108230055	0,0,250	8	473,1581,43,112,75,187,142,396,	0,2194,4374,5441,6513,12622,13184,31663,
chr12	108226634	108228807	linc|3P|XLOC_016267|TCONS_00071708:0.440112|57AA|20AA|	1000	-	108226838	108226898	0,0,250	2	394,58,	0,2115,
chr12	108229121	108232440	linc|3P|XLOC_016267|TCONS_00071709:1.66994|78AA|65AA|	1000	-	108229860	108230055	0,0,250	3	1209,1179,53,	0,1808,3266,
chr12	108233089	108240199	linc|3P|XLOC_016267|TCONS_00071712:0.533332|100AA|47AA|	1000	-	108239953	108240094	0,0,250	3	54,187,460,	0,6088,6650,
chr12	108239257	108240016	linc|3P|XLOC_016267|TCONS_00071713:1.69917|91AA|35AA|	1000	-	108239898	108240003	0,0,250	2	107,277,	0,482,
chr12	108827906	108886362	LongAUGORFlinc|3P|XLOC_016273|TCONS_00071736:0.45025|112AA|101AA|	1000	-	108827932	108836390	0,0,250	18	164,100,151,43,79,111,129,81,137,123,140,65,185,95,185,990,70,136,	0,4670,8419,9145,13312,14256,14628,19621,23666,25051,25315,27500,30132,37879,38872,45409,52043,58320,
chr12	110050601	110076045	LongAUGORFlinc|3P|XLOC_015196|TCONS_00064206:0.219359|183AA|154AA|	1000	+	110052775	110053237	250,0,0	2	4166,73,	0,25371,
chr12	113847691	113851849	linc|3P|XLOC_015233|TCONS_00064539:0.556613|83AA|82AA|	1000	+	113847694	113851455	250,0,0	2	222,421,	0,3737,
chr12	114072012	114079916	linc|3P|XLOC_016331|TCONS_00072265:0.484977|102AA|99AA|	1000	-	114076929	114077226	0,0,250	3	160,153,3594,	0,880,4310,
chr12	114843808	114850636	linc|3P|XLOC_015243|TCONS_00064560:0.12558|183AA|99AA|	1000	+	114849180	114849477	250,0,0	3	32,151,3366,	0,2853,3462,
chr12	114845995	114847817	linc|3P|XLOC_015243|TCONS_00064561:2.27688|107AA|79AA|	1000	+	114847279	114847516	250,0,0	3	95,180,547,	0,637,1275,
chr12	114845995	114850636	linc|3P|XLOC_015243|TCONS_00064562:1.44558|183AA|99AA|	1000	+	114849180	114849477	250,0,0	3	95,151,3366,	0,666,1275,
chr12	114846000	114847419	linc|3P|XLOC_015243|TCONS_00064563:3.02699|74AA|67AA|	1000	+	114846640	114847299	250,0,0	2	812,149,	0,1270,
chr12	114846009	114847804	linc|3P|XLOC_015243|TCONS_00064564:0.101276|107AA|79AA|	1000	+	114847279	114847516	250,0,0	3	81,151,534,	0,652,1261,
chr12	114846558	114850636	linc|3P|XLOC_015243|TCONS_00064565:11.232|183AA|99AA|	1000	+	114849180	114849477	250,0,0	2	254,3366,	0,712,
chr12	115129540	115157673	linc|3P|XLOC_015245|TCONS_00064567:0.368965|134AA|73AA|	1000	+	115129685	115129904	250,0,0	3	709,106,20,	0,12111,28113,
chr12	115151615	115171809	linc|3P|XLOC_015246|TCONS_00064568:1.02047|76AA|47AA|	1000	+	115151661	115151802	250,0,0	4	189,257,95,61,	0,11466,11841,20133,
chr12	115151615	115175611	LongAUGORFlinc|3P|XLOC_015246|TCONS_00064569:0.282501|174AA|149AA|	1000	+	115167071	115167518	250,0,0	5	189,4993,1417,127,2027,	0,11466,20133,21645,21969,
chr12	115151615	115316115	LongAUGORFlinc|3P|XLOC_015246|TCONS_00064571:0.207166|174AA|149AA|	1000	+	115167071	115167518	250,0,0	11	189,257,4618,1417,112,50,105,106,198,164,236,	0,11466,11841,20133,39089,121413,123065,144317,151482,158415,164264,
chr12	115190748	115205795	linc|3P|XLOC_015246|TCONS_00064572:0.989871|64AA|36AA|	1000	+	115205161	115205269	250,0,0	2	68,707,	0,14340,
chr12	115587818	115608553	linc|3P|XLOC_015250|TCONS_00064580:0.543676|67AA|28AA|	1000	+	115608424	115608508	250,0,0	2	184,160,	0,20575,
chr12	115737404	115758080	linc|3P|XLOC_016348|TCONS_00072319:14.8571|106AA|92AA|	1000	-	115741288	115741564	0,0,250	4	4367,185,104,127,	0,11114,14584,20549,
chr12	115737404	115759259	LongAUGORFlinc|3P|XLOC_016348|TCONS_00072320:6.35546|165AA|141AA|	1000	-	115748460	115758714	0,0,250	4	4367,272,104,621,	0,11027,14584,21234,
chr12	115737404	115759302	LongAUGORFlinc|3P|XLOC_016348|TCONS_00072321:0.822517|165AA|141AA|	1000	-	115748460	115758714	0,0,250	5	3413,192,272,104,664,	0,4175,11027,14584,21234,
chr12	115737404	115759390	linc|3P|XLOC_016348|TCONS_00072322:8.10899|145AA|92AA|	1000	-	115737724	115738000	0,0,250	4	4367,272,104,91,	0,11027,14584,21895,
chr12	115737404	115759390	linc|3P|XLOC_016348|TCONS_00072323:5.04267|144AA|92AA|	1000	-	115737724	115738000	0,0,250	5	3413,192,185,104,91,	0,4175,11114,14584,21895,
chr12	115737404	115761682	LongAUGORFlinc|3P|XLOC_016348|TCONS_00072324:1.08613|151AA|140AA|	1000	-	115741716	115758714	0,0,250	5	4367,185,104,780,50,	0,11114,14584,21234,24228,
chr12	115737404	115761682	LongAUGORFlinc|3P|XLOC_016348|TCONS_00072325:0.352594|151AA|140AA|	1000	-	115741716	115758714	0,0,250	6	3413,192,185,104,780,50,	0,4175,11114,14584,21234,24228,
chr12	115737404	115761682	LongAUGORFlinc|3P|XLOC_016348|TCONS_00072326:1.00294|151AA|140AA|	1000	-	115741716	115758714	0,0,250	6	1675,192,185,104,780,50,	0,4175,11114,14584,21234,24228,
chr12	115748570	115759015	LongAUGORFlinc|3P|XLOC_016348|TCONS_00072328:19.6229|115AA|104AA|	1000	-	115748570	115758714	0,0,250	3	133,104,377,	0,3418,10068,
chr12	115810513	116201346	linc|3P|XLOC_016349|TCONS_00072329:1.07393|102AA|57AA|	1000	-	115810513	115811688	0,0,250	6	119,55,237,147,95,40,	0,1124,34386,135559,390239,390793,
chr12	116019865	116039526	linc|3P|XLOC_016350|TCONS_00072331:0.194348|51AA|39AA|	1000	-	116020660	116035152	0,0,250	4	116,124,109,67,	0,781,15280,19594,
chr12	116019865	116077539	linc|3P|XLOC_016350|TCONS_00072332:0.396682|65AA|51AA|	1000	-	116039496	116039649	0,0,250	6	116,124,109,191,78,90,	0,781,15280,19594,38024,57584,
chr12	116175122	116201346	linc|3P|XLOC_016349|TCONS_00072336:0.720528|58AA|55AA|	1000	-	116175235	116175400	0,0,250	4	378,117,95,40,	0,1195,25630,26184,
chr12	116196140	116208157	linc|3P|XLOC_015254|TCONS_00064587:0.794243|83AA|52AA|	1000	+	116208000	116208157	250,0,0	2	101,668,	0,11349,
chr12	116198114	116207965	linc|3P|XLOC_015254|TCONS_00064588:0.135977|80AA|47AA|	1000	+	116207703	116207844	250,0,0	2	143,476,	0,9375,
chr12	116243832	116315288	linc|3P|XLOC_016351|TCONS_00072337:0.360517|105AA|81AA|	1000	-	116246863	116247106	0,0,250	4	4440,233,361,163,	0,26378,59044,71293,
chr12	116243832	116324038	linc|3P|XLOC_016351|TCONS_00072338:0.620443|105AA|81AA|	1000	-	116246863	116247106	0,0,250	3	4440,233,251,	0,26378,79955,
chr12	116971226	116977889	LongAUGORFlinc|3P|XLOC_015261|TCONS_00064599:0.318963|244AA|199AA|	1000	+	116975262	116975859	250,0,0	3	41,2246,3732,	0,544,2931,
chr12	116971226	116977889	LongAUGORFlinc|3P|XLOC_015261|TCONS_00064600:0.73656|244AA|199AA|	1000	+	116975262	116975859	250,0,0	3	195,2246,3732,	0,544,2931,
chr12	116971239	116974317	linc|3P|XLOC_015261|TCONS_00064601:0.548108|60AA|27AA|	1000	+	116974234	116974317	250,0,0	3	182,92,160,	0,2685,2918,
chr12	116971242	116974528	LongAUGORFlinc|3P|XLOC_015261|TCONS_00064602:0.601864|181AA|159AA|	1000	+	116973321	116973798	250,0,0	3	25,2246,371,	0,528,2915,
chr12	116971272	116972164	linc|3P|XLOC_015261|TCONS_00064603:1.22323|104AA|51AA|	1000	+	116971906	116972059	250,0,0	2	149,394,	0,498,
chr12	116971672	116974528	LongAUGORFlinc|3P|XLOC_015261|TCONS_00064604:0.905559|181AA|159AA|	1000	+	116973321	116973798	250,0,0	2	2344,371,	0,2485,
chr12	117099075	117140935	linc|3P|XLOC_015265|TCONS_00064614:0.525074|109AA|41AA|	1000	+	117140810	117140935	250,0,0	2	976,338,	0,41522,
chr12	117136140	117140935	linc|3P|XLOC_015265|TCONS_00064616:0.307465|70AA|41AA|	1000	+	117140810	117140935	250,0,0	2	28,338,	0,4457,
chr12	119186771	119199511	LongAUGORFlinc|3P|XLOC_016373|TCONS_00072506:0.916124|127AA|119AA|	1000	-	119189105	119189462	0,0,250	2	2747,115,	0,12625,
chr12	119196361	119199469	linc|3P|XLOC_016373|TCONS_00072507:1.50689|62AA|45AA|	1000	-	119196621	119196756	0,0,250	2	475,73,	0,3035,
chr12	119196361	119199469	linc|3P|XLOC_016373|TCONS_00072508:2.19319|65AA|45AA|	1000	-	119196621	119196756	0,0,250	3	475,94,73,	0,1417,3035,
chr12	119305041	119305817	linc|3P|XLOC_015278|TCONS_00064680:0.340911|85AA|60AA|	1000	+	119305282	119305462	250,0,0	2	137,542,	0,234,
chr12	119695862	119698105	LongAUGORFlinc|3P|XLOC_015282|TCONS_00064696:0.720455|138AA|129AA|	1000	+	119696476	119696863	250,0,0	2	1720,4,	0,2239,
chr12	120827348	120833797	linc|3P|XLOC_015291|TCONS_00064763:0.145919|88AA|65AA|	1000	+	120832199	120833726	250,0,0	4	23,76,126,140,	0,3956,4851,6309,
chr12	120919225	120933844	LongAUGORFlinc|3P|XLOC_016396|TCONS_00072669:1.5612|163AA|158AA|	1000	-	120923197	120923671	0,0,250	2	10688,219,	0,14400,
chr12	120928130	120933743	linc|3P|XLOC_016396|TCONS_00072670:20.6347|111AA|86AA|	1000	-	120928917	120929175	0,0,250	2	1783,118,	0,5495,
chr12	121067425	121069096	linc|3P|XLOC_016399|TCONS_00072686:1.08574|70AA|61AA|	1000	-	121068057	121068240	0,0,250	2	874,99,	0,1572,
chr12	121067425	121078279	linc|3P|XLOC_016399|TCONS_00072687:1.02508|115AA|61AA|	1000	-	121068057	121068240	0,0,250	2	874,359,	0,10495,
chr12	121067907	121077956	linc|3P|XLOC_016399|TCONS_00072688:0.972235|62AA|61AA|	1000	-	121068057	121068240	0,0,250	2	392,104,	0,9945,
chr12	121067966	121079394	linc|3P|XLOC_016399|TCONS_00072689:0.219261|62AA|61AA|	1000	-	121068057	121068240	0,0,250	2	333,129,	0,11299,
chr12	121159309	121161442	linc|3P|XLOC_016402|TCONS_00072694:29.8851|62AA|46AA|	1000	-	121159309	121159446	0,0,250	2	508,61,	0,2072,
chr12	121406415	121418709	linc|3P|XLOC_016405|TCONS_00072706:5.65977|151AA|21AA|	1000	-	121406484	121406547	0,0,250	2	396,263,	0,12031,
chr12	121407640	121418768	linc|3P|XLOC_016405|TCONS_00072708:2.67218|150AA|45AA|	1000	-	121408119	121412368	0,0,250	3	533,114,322,	0,4647,10806,
chr12	121407932	121417550	LongAUGORFlinc|3P|XLOC_016405|TCONS_00072709:1.31478|118AA|113AA|	1000	-	121408153	121417498	0,0,250	4	241,114,123,134,	0,4355,6669,9484,
chr12	121412187	121418768	linc|3P|XLOC_016405|TCONS_00072710:4.4113|162AA|60AA|	1000	-	121412187	121412368	0,0,250	2	214,322,	0,6259,
chr12	121510817	121534937	LongAUGORFlinc|3P|XLOC_016408|TCONS_00072735:2.10372|199AA|157AA|	1000	-	121533237	121533708	0,0,250	2	2,11131,	0,12989,
chr12	122033331	122039801	LongAUGORFlinc|3P|XLOC_015308|TCONS_00064916:0.262298|168AA|144AA|	1000	+	122033854	122034286	250,0,0	2	335,5983,	0,487,
chr12	122033332	122039801	LongAUGORFlinc|3P|XLOC_015308|TCONS_00064917:0.342267|162AA|144AA|	1000	+	122033854	122034286	250,0,0	2	127,5983,	0,486,
chr12	122445339	122457920	linc|3P|XLOC_016416|TCONS_00072841:0.176484|87AA|74AA|	1000	-	122457658	122457880	0,0,250	2	501,315,	0,12266,
chr12	122880088	122884165	linc|3P|XLOC_015322|TCONS_00065033:1.27256|79AA|19AA|	1000	+	122884106	122884165	250,0,0	2	124,323,	0,3754,
chr12	122880088	122885404	linc|3P|XLOC_015322|TCONS_00065034:0.714584|146AA|63AA|	1000	+	122884177	122884366	250,0,0	2	124,1562,	0,3754,
chr12	124572820	124574626	linc|3P|XLOC_015346|TCONS_00065235:4.83847|67AA|51AA|	1000	+	124572859	124573012	250,0,0	2	204,33,	0,1773,
chr12	124574281	124576008	linc|3P|XLOC_015346|TCONS_00065238:0.430484|77AA|43AA|	1000	+	124575840	124575969	250,0,0	2	46,890,	0,837,
chr12	124574281	124599680	linc|3P|XLOC_015346|TCONS_00065239:0.478375|77AA|31AA|	1000	+	124575196	124575289	250,0,0	3	46,365,26,	0,837,25373,
chr12	124574281	124631821	linc|3P|XLOC_015346|TCONS_00065240:0.127788|77AA|31AA|	1000	+	124575196	124575289	250,0,0	3	46,365,51,	0,837,57489,
chr12	124574590	124599680	linc|3P|XLOC_015346|TCONS_00065241:0.411447|94AA|38AA|	1000	+	124574607	124575122	250,0,0	3	127,365,26,	0,528,25064,
chr12	125104375	125117076	linc|3P|XLOC_016443|TCONS_00073136:0.138542|180AA|99AA|	1000	-	125107422	125107719	0,0,250	2	4783,284,	0,12417,
chr12	126927026	126942847	linc|3P|XLOC_015370|TCONS_00065324:0.150041|95AA|82AA|	1000	+	126929511	126942677	250,0,0	5	183,62,169,83,245,	0,485,2404,5498,15576,
chr12	126927026	127002287	linc|3P|XLOC_015370|TCONS_00065325:0.722598|120AA|86AA|	1000	+	126942901	126943509	250,0,0	13	108,169,83,728,609,84,276,350,154,155,56,54,147,	0,2404,5498,5966,15452,16411,23233,26277,27251,28180,61933,62088,75114,
chr12	126927071	126954352	LongAUGORFlinc|3P|XLOC_015370|TCONS_00065326:0.439889|184AA|171AA|	1000	+	126929511	126950295	250,0,0	10	63,62,169,83,198,108,276,179,350,75,	0,440,2359,5453,15407,20192,23188,24023,26232,27206,
chr12	126927511	126954352	LongAUGORFlinc|3P|XLOC_015370|TCONS_00065327:0.446954|184AA|171AA|	1000	+	126929511	126950295	250,0,0	9	62,169,83,198,108,276,179,350,75,	0,1919,5013,14967,19752,22748,23583,25792,26766,
chr12	130442121	130444607	LongAUGORFlinc|3P|XLOC_015392|TCONS_00065415:0.355149|158AA|133AA|	1000	+	130444160	130444559	250,0,0	2	262,697,	0,1789,
chr12	130442121	130445606	LongAUGORFlinc|3P|XLOC_015392|TCONS_00065417:2.19471|143AA|118AA|	1000	+	130444160	130445606	250,0,0	3	291,448,157,	0,1789,3328,
chr12	130606748	130635314	LongAUGORFlinc|3P|XLOC_016492|TCONS_00073318:0.283861|152AA|125AA|	1000	-	130633205	130633580	0,0,250	2	51,2358,	0,26208,
chr12	130606748	130641832	LongAUGORFlinc|3P|XLOC_016492|TCONS_00073319:0.439275|152AA|125AA|	1000	-	130633205	130633580	0,0,250	5	51,5187,219,431,244,	0,26208,32269,33148,34840,
chr12	130635437	130641781	linc|3P|XLOC_016492|TCONS_00073320:0.317024|140AA|86AA|	1000	-	130636857	130637115	0,0,250	3	2706,1310,193,	0,3580,6151,
chr12	130635437	130646769	linc|3P|XLOC_016492|TCONS_00073322:1.00978|140AA|86AA|	1000	-	130636857	130637115	0,0,250	4	2706,219,431,263,	0,3580,4459,11069,
chr12	130635437	130646769	linc|3P|XLOC_016492|TCONS_00073323:0.805114|140AA|86AA|	1000	-	130636857	130637115	0,0,250	3	2706,1310,263,	0,3580,11069,
chr12	130635437	130646801	linc|3P|XLOC_016492|TCONS_00073324:0.100365|159AA|86AA|	1000	-	130636857	130637115	0,0,250	3	3799,431,295,	0,4459,11069,
chr12	130635437	130646801	linc|3P|XLOC_016492|TCONS_00073326:0.325615|140AA|86AA|	1000	-	130636857	130637115	0,0,250	3	2706,1310,206,	0,3580,11158,
chr12	130635437	130646801	linc|3P|XLOC_016492|TCONS_00073327:0.451557|159AA|86AA|	1000	-	130636857	130637115	0,0,250	2	4890,295,	0,11069,
chr12	130636130	130646768	linc|3P|XLOC_016492|TCONS_00073328:0.740329|140AA|86AA|	1000	-	130636857	130637115	0,0,250	4	2013,216,431,262,	0,2887,3766,10376,
chr12	130636137	130646223	LongAUGORFlinc|3P|XLOC_016492|TCONS_00073329:0.335439|146AA|100AA|	1000	-	130645812	130646112	0,0,250	4	2006,219,431,1022,	0,2880,3759,9064,
chr12	130637579	130646801	linc|3P|XLOC_016492|TCONS_00073330:0.356007|159AA|85AA|	1000	-	130638807	130639062	0,0,250	3	1657,431,295,	0,2317,8927,
chr12	130639147	130640116	linc|3P|XLOC_016492|TCONS_00073331:0.922814|55AA|20AA|	1000	-	130639988	130640048	0,0,250	2	86,220,	0,749,
chr12	130639192	130646561	linc|3P|XLOC_016492|TCONS_00073332:4.51584|58AA|51AA|	1000	-	130640055	130640208	0,0,250	3	41,431,55,	0,704,7314,
chr12	130816731	130822038	linc|3P|XLOC_016495|TCONS_00073335:0.66762|116AA|90AA|	1000	-	130817794	130818252	0,0,250	5	1255,175,210,252,526,	0,1443,2722,3133,4781,
chr12	130819470	130820477	linc|3P|XLOC_016495|TCONS_00073336:0.400442|52AA|51AA|	1000	-	130820083	130820236	0,0,250	2	193,613,	0,394,
chr12	131716476	131746057	LongAUGORFlinc|3P|XLOC_016503|TCONS_00073378:1.33155|181AA|148AA|	1000	-	131717014	131717458	0,0,250	3	6307,159,138,	0,6812,29443,
chr12	131716476	131753230	LongAUGORFlinc|3P|XLOC_016503|TCONS_00073379:0.884557|180AA|148AA|	1000	-	131717014	131717458	0,0,250	4	3143,75,159,456,	0,6232,6812,36298,
chr12	131913246	131925192	LongAUGORFlinc|3P|XLOC_015411|TCONS_00065489:0.128457|181AA|143AA|	1000	+	131913908	131914337	250,0,0	2	2467,6033,	0,5913,
chr12	131917192	131925192	LongAUGORFlinc|3P|XLOC_015411|TCONS_00065490:0.226253|178AA|110AA|	1000	+	131919437	131919767	250,0,0	2	34,6033,	0,1967,
chr12	133003997	133007834	LongAUGORFlinc|3P|XLOC_016527|TCONS_00073434:2.67191|167AA|158AA|	1000	-	133005465	133007806	0,0,250	2	1700,270,	0,3567,
chr12	133003997	133013910	LongAUGORFlinc|3P|XLOC_016527|TCONS_00073436:1.37691|387AA|354AA|	1000	-	133009891	133010953	0,0,250	3	8394,257,230,	0,8543,9683,
chr12	133003997	133013910	LongAUGORFlinc|3P|XLOC_016527|TCONS_00073437:1.63601|344AA|311AA|	1000	-	133005293	133010953	0,0,250	4	1481,143,2449,230,	0,3567,6351,9683,
chr12	133464427	133465169	linc|3P|XLOC_015439|TCONS_00065729:1.16814|70AA|47AA|	1000	+	133464474	133464802	250,0,0	2	91,464,	0,278,
chr12	133532963	133561777	linc|3P|XLOC_015441|TCONS_00065732:0.246968|100AA|61AA|	1000	+	133561576	133561759	250,0,0	3	353,211,1937,	0,26598,26877,
chr12	133533014	133561777	linc|3P|XLOC_015441|TCONS_00065734:0.783972|100AA|61AA|	1000	+	133561576	133561759	250,0,0	2	302,2212,	0,26551,
chr12	133609244	133613808	linc|3P|XLOC_016541|TCONS_00073553:2.45756|88AA|69AA|	1000	-	133609292	133609499	0,0,250	3	646,51,454,	0,1394,4110,
chr13	20530916	20532202	LongAUGORFlinc|3P|XLOC_018070|TCONS_00075124:2.5725|186AA|146AA|	1000	+	20531764	20532202	250,0,0	2	64,747,	0,539,
chr13	22182228	22183804	linc|3P|XLOC_018087|TCONS_00075204:0.24923|39AA|38AA|	1000	+	22182269	22182383	250,0,0	2	160,46,	0,1530,
chr13	23548717	23552764	linc|3P|XLOC_018669|TCONS_00077665:0.162811|129AA|99AA|	1000	-	23548880	23549177	0,0,250	3	1482,128,330,	0,2920,3717,
chr13	23550009	23551904	linc|3P|XLOC_018669|TCONS_00077667:0.383413|141AA|53AA|	1000	-	23550042	23551639	0,0,250	2	190,267,	0,1628,
chr13	24036411	24061998	linc|3P|XLOC_018103|TCONS_00075253:0.150593|91AA|88AA|	1000	+	24037792	24038056	250,0,0	5	3379,193,150,177,1625,	0,3477,3746,8241,23962,
chr13	24040012	24060590	linc|3P|XLOC_018103|TCONS_00075254:0.160905|81AA|79AA|	1000	+	24044681	24060462	250,0,0	4	69,150,177,217,	0,145,4640,20361,
chr13	24040012	24061998	linc|3P|XLOC_018103|TCONS_00075255:0.228004|73AA|67AA|	1000	+	24056627	24060563	250,0,0	5	69,150,177,37,1625,	0,145,4640,16589,20361,
chr13	24040992	24045126	linc|3P|XLOC_018103|TCONS_00075256:0.544766|98AA|79AA|	1000	+	24043184	24043421	250,0,0	3	3267,177,72,	0,3660,4062,
chr13	24041197	24061998	linc|3P|XLOC_018103|TCONS_00075257:0.54496|94AA|79AA|	1000	+	24044681	24060462	250,0,0	3	691,177,1625,	0,3455,19176,
chr13	24041531	24045103	linc|3P|XLOC_018103|TCONS_00075258:0.202279|55AA|53AA|	1000	+	24044681	24045065	250,0,0	3	357,177,49,	0,3121,3523,
chr13	24043650	24061602	linc|3P|XLOC_018103|TCONS_00075259:0.983319|96AA|79AA|	1000	+	24044681	24060462	250,0,0	3	680,177,1229,	0,1002,16723,
chr13	24043650	24061998	linc|3P|XLOC_018103|TCONS_00075260:0.192879|96AA|79AA|	1000	+	24044681	24060462	250,0,0	3	644,177,1625,	0,1002,16723,
chr13	24043840	24056621	linc|3P|XLOC_018103|TCONS_00075261:0.253051|64AA|63AA|	1000	+	24044086	24044275	250,0,0	3	490,177,20,	0,812,12761,
chr13	24126201	24128932	linc|3P|XLOC_018672|TCONS_00077678:0.114411|77AA|56AA|	1000	-	24126948	24127116	0,0,250	3	1450,189,371,	0,2068,2360,
chr13	25297230	25312795	linc|3P|XLOC_018681|TCONS_00077709:1.12669|106AA|96AA|	1000	-	25297361	25310376	0,0,250	4	404,279,619,201,	0,13131,13693,15364,
chr13	25321666	25330972	linc|3P|XLOC_018121|TCONS_00075338:5.09915|102AA|95AA|	1000	+	25321703	25321988	250,0,0	3	406,43,5272,	0,3643,4034,
chr13	25321996	25330972	linc|3P|XLOC_018121|TCONS_00075339:0.218173|102AA|79AA|	1000	+	25330624	25330861	250,0,0	4	76,43,1264,2374,	0,3313,3704,6602,
chr13	25614156	25621461	linc|3P|XLOC_018686|TCONS_00077739:0.388198|76AA|65AA|	1000	-	25619935	25620130	0,0,250	4	455,218,1291,218,	0,3524,5667,7087,
chr13	25749015	25754139	linc|3P|XLOC_018688|TCONS_00077746:0.260612|122AA|83AA|	1000	-	25749810	25750059	0,0,250	2	1972,225,	0,4899,
chr13	27083363	27092904	linc|3P|XLOC_018133|TCONS_00075404:0.172161|55AA|42AA|	1000	+	27083880	27092861	250,0,0	3	54,168,116,	0,402,9425,
chr13	27940938	27946239	linc|3P|XLOC_018704|TCONS_00077792:0.901388|83AA|66AA|	1000	-	27942161	27942359	0,0,250	3	1748,85,66,	0,5051,5235,
chr13	27940938	27948330	linc|3P|XLOC_018704|TCONS_00077793:0.236968|81AA|66AA|	1000	-	27942161	27942359	0,0,250	4	1748,85,164,43,	0,5051,6518,7349,
chr13	27940938	27949072	linc|3P|XLOC_018704|TCONS_00077794:1.98286|81AA|66AA|	1000	-	27942161	27942359	0,0,250	4	1748,85,164,351,	0,5051,6518,7783,
chr13	28393294	28430626	LongAUGORFlinc|3P|XLOC_018709|TCONS_00077824:0.151736|173AA|133AA|	1000	-	28394230	28407642	0,0,250	8	1027,169,77,166,130,171,529,240,	0,1141,3597,14286,14863,20998,28850,37092,
chr13	28403905	28495541	linc|3P|XLOC_018709|TCONS_00077825:0.661551|191AA|98AA|	1000	-	28422315	28422609	0,0,250	4	515,707,529,241,	0,3675,18239,91395,
chr13	29107222	29118046	linc|3P|XLOC_018153|TCONS_00075480:0.219978|106AA|46AA|	1000	+	29117500	29117638	250,0,0	2	63,563,	0,10261,
chr13	29109858	29118046	linc|3P|XLOC_018153|TCONS_00075481:0.298786|85AA|58AA|	1000	+	29109908	29110082	250,0,0	2	341,563,	0,7625,
chr13	30492783	30500788	linc|3P|XLOC_018722|TCONS_00077883:0.109559|82AA|82AA|	1000	-	30492793	30493039	0,0,250	2	426,149,	0,7856,
chr13	30726022	30734713	LongAUGORFlinc|3P|XLOC_018726|TCONS_00077893:0.395928|145AA|141AA|	1000	-	30733038	30733461	0,0,250	3	264,136,5867,	0,1148,2824,
chr13	30727522	30734612	LongAUGORFlinc|3P|XLOC_018164|TCONS_00075525:0.717816|206AA|118AA|	1000	+	30728634	30728988	250,0,0	3	756,609,8,	0,903,7082,
chr13	30727904	30743424	LongAUGORFlinc|3P|XLOC_018164|TCONS_00075527:2.81915|255AA|203AA|	1000	+	30728379	30728988	250,0,0	2	1130,702,	0,14818,
chr13	30728202	30728723	linc|3P|XLOC_018164|TCONS_00075528:0.99631|117AA|29AA|	1000	+	30728634	30728723	250,0,0	2	76,298,	0,223,
chr13	30890496	30894040	linc|3P|XLOC_018728|TCONS_00077904:1.22293|79AA|23AA|	1000	-	30890519	30890588	0,0,250	2	275,155,	0,3389,
chr13	30914408	30940133	LongAUGORFlinc|3P|XLOC_018729|TCONS_00077906:0.178555|117AA|103AA|	1000	-	30938728	30939037	0,0,250	3	1325,66,1928,	0,22889,23797,
chr13	30914408	30947169	linc|3P|XLOC_018729|TCONS_00077907:0.723824|80AA|62AA|	1000	-	30914542	30914728	0,0,250	6	1325,66,137,117,90,211,	0,22889,23797,27329,32013,32550,
chr13	30914408	30948036	linc|3P|XLOC_018729|TCONS_00077908:0.671893|80AA|62AA|	1000	-	30914542	30914728	0,0,250	5	1325,66,117,90,117,	0,22889,27329,32013,33511,
chr13	30914408	30948036	linc|3P|XLOC_018729|TCONS_00077909:0.69991|92AA|62AA|	1000	-	30914542	30914728	0,0,250	5	1197,66,117,90,117,	0,22889,27329,32013,33511,
chr13	30914408	30951282	linc|3P|XLOC_018729|TCONS_00077910:0.741586|80AA|62AA|	1000	-	30914542	30914728	0,0,250	5	1325,66,90,310,319,	0,22889,32013,35195,36555,
chr13	30914408	30951282	linc|3P|XLOC_018729|TCONS_00077911:0.432039|89AA|62AA|	1000	-	30914542	30914728	0,0,250	7	1197,66,137,117,90,310,319,	0,22889,23797,27329,32013,35195,36555,
chr13	30914535	30948798	linc|3P|XLOC_018729|TCONS_00077912:3.26445|80AA|62AA|	1000	-	30914542	30914728	0,0,250	4	1198,66,90,10,	0,22762,31886,34253,
chr13	30915488	30938709	linc|3P|XLOC_018729|TCONS_00077914:0.2187|67AA|43AA|	1000	-	30938265	30938394	0,0,250	3	245,66,504,	0,21809,22717,
chr13	30915495	30941804	linc|3P|XLOC_018729|TCONS_00077915:0.250606|54AA|27AA|	1000	-	30915689	30937334	0,0,250	4	238,66,137,67,	0,21802,22710,26242,
chr13	30915566	30941746	linc|3P|XLOC_018729|TCONS_00077916:1.27982|39AA|27AA|	1000	-	30915689	30937334	0,0,250	3	167,66,9,	0,21731,26171,
chr13	30915977	30940133	LongAUGORFlinc|3P|XLOC_018729|TCONS_00077917:0.185569|117AA|103AA|	1000	-	30938728	30939037	0,0,250	5	1046,144,123,66,1928,	0,15905,16413,21320,22228,
chr13	30915977	30951344	LongAUGORFlinc|3P|XLOC_018729|TCONS_00077918:1.23522|183AA|165AA|	1000	-	30942478	30942973	0,0,250	6	1046,66,6457,90,310,381,	0,21320,22228,30444,33626,34986,
chr13	30916596	30939898	linc|3P|XLOC_018729|TCONS_00077919:0.123429|74AA|40AA|	1000	-	30932430	30937334	0,0,250	5	427,123,66,137,292,	0,15794,20701,21609,23010,
chr13	30919569	30951282	linc|3P|XLOC_018729|TCONS_00077922:0.14564|71AA|44AA|	1000	-	30919768	30937334	0,0,250	7	294,66,137,117,90,310,319,	0,17728,18636,22168,26852,30034,31394,
chr13	30919711	30938293	linc|3P|XLOC_018729|TCONS_00077923:0.411771|71AA|44AA|	1000	-	30919768	30937334	0,0,250	3	152,66,88,	0,17586,18494,
chr13	30930372	30948819	linc|3P|XLOC_018729|TCONS_00077924:0.173007|81AA|43AA|	1000	-	30931406	30931884	0,0,250	6	1157,148,123,66,90,31,	0,1506,2018,6925,16049,18416,
chr13	30930372	30951282	linc|3P|XLOC_018729|TCONS_00077927:0.936826|93AA|44AA|	1000	-	30931406	30931891	0,0,250	9	1157,144,123,66,137,117,90,310,319,	0,1510,2018,6925,7833,11365,16049,19231,20591,
chr13	30930372	30951282	linc|3P|XLOC_018729|TCONS_00077928:0.919688|93AA|44AA|	1000	-	30931406	30931891	0,0,250	7	1157,144,123,66,90,310,319,	0,1510,2018,6925,16049,19231,20591,
chr13	30930372	30951344	linc|3P|XLOC_018729|TCONS_00077929:1.206|116AA|45AA|	1000	-	30940071	30940206	0,0,250	9	1157,144,123,66,137,2248,90,310,381,	0,1510,2018,6925,7833,9234,16049,19231,20591,
chr13	30930936	30940133	LongAUGORFlinc|3P|XLOC_018729|TCONS_00077930:1.10984|117AA|103AA|	1000	-	30938728	30939037	0,0,250	5	593,144,123,66,1928,	0,946,1454,6361,7269,
chr13	30931401	30938333	linc|3P|XLOC_018729|TCONS_00077931:0.33045|67AA|43AA|	1000	-	30931406	30931884	0,0,250	5	128,148,123,66,128,	0,477,989,5896,6804,
chr13	30931878	30951282	linc|3P|XLOC_018729|TCONS_00077932:0.266264|70AA|40AA|	1000	-	30932430	30937334	0,0,250	6	148,123,66,90,310,319,	0,512,5419,14543,17725,19085,
chr13	30931965	30948819	linc|3P|XLOC_018729|TCONS_00077933:0.569916|68AA|40AA|	1000	-	30932430	30937334	0,0,250	5	61,123,66,90,31,	0,425,5332,14456,16823,
chr13	30937312	30947169	linc|3P|XLOC_018729|TCONS_00077934:0.152552|69AA|36AA|	1000	-	30941832	30946507	0,0,250	4	51,117,90,211,	0,4425,9109,9646,
chr13	30941105	30951078	linc|3P|XLOC_018729|TCONS_00077935:0.516108|70AA|39AA|	1000	-	30941576	30941693	0,0,250	4	749,90,310,115,	0,5316,8498,9858,
chr13	30944098	30951078	linc|3P|XLOC_018729|TCONS_00077936:0.102659|66AA|51AA|	1000	-	30944386	30944539	0,0,250	4	564,90,310,115,	0,2323,5505,6865,
chr13	30944608	30948051	linc|3P|XLOC_018729|TCONS_00077937:0.892856|61AA|32AA|	1000	-	30944652	30946507	0,0,250	3	54,90,132,	0,1813,3311,
chr13	30948139	30951101	linc|3P|XLOC_018729|TCONS_00077938:1.0247|55AA|37AA|	1000	-	30948170	30949654	0,0,250	3	91,310,138,	0,1464,2824,
chr13	30982443	30993138	linc|3P|XLOC_018166|TCONS_00075530:2.29932|112AA|80AA|	1000	+	30982463	30992083	250,0,0	2	187,1128,	0,9567,
chr13	30993039	30996374	linc|3P|XLOC_018730|TCONS_00077939:1.10543|82AA|53AA|	1000	-	30993501	30993660	0,0,250	2	1043,21,	0,3314,
chr13	30993655	30996374	linc|3P|XLOC_018730|TCONS_00077940:0.457147|82AA|52AA|	1000	-	30993844	30994000	0,0,250	2	427,21,	0,2698,
chr13	31019203	31023645	linc|3P|XLOC_018168|TCONS_00075532:1.42837|174AA|81AA|	1000	+	31020419	31021730	250,0,0	2	1230,2144,	0,2298,
chr13	31377342	31384782	linc|3P|XLOC_018171|TCONS_00075540:0.223479|158AA|60AA|	1000	+	31377488	31377668	250,0,0	2	387,519,	0,6921,
chr13	31377342	31385980	linc|3P|XLOC_018171|TCONS_00075541:0.484459|158AA|60AA|	1000	+	31377488	31377668	250,0,0	2	387,1717,	0,6921,
chr13	31377769	31385980	linc|3P|XLOC_018171|TCONS_00075542:0.24913|94AA|58AA|	1000	+	31385286	31385460	250,0,0	2	52,1717,	0,6494,
chr13	31455102	31457433	linc|3P|XLOC_018173|TCONS_00075544:0.378245|116AA|87AA|	1000	+	31455210	31457379	250,0,0	3	120,100,203,	0,1594,2128,
chr13	31456687	31457532	linc|3P|XLOC_018173|TCONS_00075545:0.590963|111AA|80AA|	1000	+	31457233	31457473	250,0,0	2	109,302,	0,543,
chr13	31569298	31570275	linc|3P|XLOC_018735|TCONS_00077963:1.61925|56AA|50AA|	1000	-	31569298	31569448	0,0,250	2	314,85,	0,892,
chr13	31611220	31617099	LongAUGORFlinc|3P|XLOC_018736|TCONS_00077965:0.390833|113AA|113AA|	1000	-	31611334	31611673	0,0,250	3	530,171,129,	0,1237,5750,
chr13	31623867	31630980	linc|3P|XLOC_018738|TCONS_00077968:0.278657|125AA|90AA|	1000	-	31624209	31627438	0,0,250	4	399,137,225,679,	0,2480,3495,6434,
chr13	31626332	31627707	linc|3P|XLOC_018738|TCONS_00077970:0.224294|108AA|73AA|	1000	-	31626341	31627438	0,0,250	2	152,345,	0,1030,
chr13	33451568	33485788	linc|3P|XLOC_018745|TCONS_00078022:0.331221|60AA|37AA|	1000	-	33481054	33484784	0,0,250	4	67,124,84,628,	0,29463,33206,33592,
chr13	34185103	34185659	linc|3P|XLOC_018191|TCONS_00075648:1.14718|110AA|51AA|	1000	+	34185494	34185647	250,0,0	2	53,332,	0,224,
chr13	34922132	35190410	linc|3P|XLOC_018197|TCONS_00075660:0.976309|78AA|73AA|	1000	+	35188666	35188885	250,0,0	3	129,88,2362,	0,81471,265916,
chr13	34922156	34954175	linc|3P|XLOC_018197|TCONS_00075661:0.618602|73AA|61AA|	1000	+	34953986	34954169	250,0,0	2	105,1287,	0,30732,
chr13	34922170	35190410	linc|3P|XLOC_018197|TCONS_00075662:0.916254|78AA|73AA|	1000	+	35188666	35188885	250,0,0	5	91,88,138,2040,232,	0,81433,96785,265878,268008,
chr13	34922170	35190410	linc|3P|XLOC_018197|TCONS_00075663:2.12276|83AA|73AA|	1000	+	35188666	35188885	250,0,0	4	91,88,378,2362,	0,81433,228244,265878,
chr13	35003657	35075454	linc|3P|XLOC_018197|TCONS_00075664:1.04375|49AA|38AA|	1000	+	35074967	35075420	250,0,0	3	34,131,47,	0,71280,71750,
chr13	35507417	35515846	linc|3P|XLOC_018755|TCONS_00078061:0.266471|76AA|51AA|	1000	-	35507904	35508057	0,0,250	2	2389,210,	0,8219,
chr13	35507417	35516322	linc|3P|XLOC_018755|TCONS_00078062:0.160162|84AA|51AA|	1000	-	35507904	35508057	0,0,250	2	2393,686,	0,8219,
chr13	35513953	35516313	linc|3P|XLOC_018755|TCONS_00078063:0.122177|56AA|52AA|	1000	-	35515461	35515617	0,0,250	2	1887,37,	0,2323,
chr13	39255458	39258038	LongAUGORFlinc|3P|XLOC_018777|TCONS_00078246:0.181044|111AA|106AA|	1000	-	39255569	39255887	0,0,250	2	1026,215,	0,2365,
chr13	39887793	39911240	linc|3P|XLOC_018783|TCONS_00078269:0.659106|77AA|55AA|	1000	-	39910450	39910615	0,0,250	2	120,833,	0,22614,
chr13	39898259	39911246	linc|3P|XLOC_018783|TCONS_00078270:0.70966|77AA|68AA|	1000	-	39898290	39910443	0,0,250	2	199,839,	0,12148,
chr13	40637746	40638543	linc|3P|XLOC_018228|TCONS_00075781:0.426538|69AA|69AA|	1000	+	40638276	40638483	250,0,0	2	41,297,	0,500,
chr13	40637746	40638543	linc|3P|XLOC_018228|TCONS_00075782:0.315944|74AA|71AA|	1000	+	40637914	40638395	250,0,0	2	232,297,	0,500,
chr13	40644341	40648485	linc|3P|XLOC_018786|TCONS_00078280:0.39683|66AA|53AA|	1000	-	40644341	40644499	0,0,250	2	602,159,	0,3985,
chr13	40653249	40672133	linc|3P|XLOC_018787|TCONS_00078281:1.78711|97AA|68AA|	1000	-	40653790	40653994	0,0,250	4	3204,97,99,140,	0,15423,16306,18744,
chr13	40653249	40691280	LongAUGORFlinc|3P|XLOC_018787|TCONS_00078282:0.233368|143AA|100AA|	1000	-	40656959	40657259	0,0,250	6	3204,653,97,99,111,109,	0,3582,15423,16306,18744,37922,
chr13	40653249	40691921	linc|3P|XLOC_018787|TCONS_00078283:1.40692|97AA|68AA|	1000	-	40653790	40653994	0,0,250	3	3204,106,19,	0,37922,38653,
chr13	40768645	40794639	LongAUGORFlinc|3P|XLOC_018789|TCONS_00078285:0.115076|135AA|108AA|	1000	-	40770279	40771479	0,0,250	6	1883,144,113,191,154,66,	0,2759,3256,9819,12390,25928,
chr13	40768736	40918250	linc|3P|XLOC_018789|TCONS_00078286:1.77732|75AA|57AA|	1000	-	40768756	40918188	0,0,250	2	96,157,	0,149357,
chr13	42535304	42536621	linc|3P|XLOC_018241|TCONS_00075842:0.315704|84AA|69AA|	1000	+	42535333	42535540	250,0,0	2	1066,41,	0,1276,
chr13	42535304	42555700	linc|3P|XLOC_018241|TCONS_00075843:0.469052|84AA|69AA|	1000	+	42535333	42535540	250,0,0	4	1066,72,168,772,	0,7232,15280,19624,
chr13	42535749	42545428	linc|3P|XLOC_018241|TCONS_00075844:0.135445|55AA|37AA|	1000	+	42535932	42536043	250,0,0	3	621,72,211,	0,6787,9468,
chr13	42550629	42555824	linc|3P|XLOC_018241|TCONS_00075845:0.274085|70AA|53AA|	1000	+	42550685	42555020	250,0,0	2	123,896,	0,4299,
chr13	42615667	42622751	LongAUGORFlinc|3P|XLOC_018803|TCONS_00078369:0.458376|204AA|187AA|	1000	-	42621979	42622540	0,0,250	2	2417,4509,	0,2575,
chr13	43312391	43321582	linc|3P|XLOC_018805|TCONS_00078374:0.882043|93AA|84AA|	1000	-	43319458	43321553	0,0,250	4	3535,144,261,255,	0,5021,6832,8936,
chr13	43315734	43321473	linc|3P|XLOC_018805|TCONS_00078375:0.281698|61AA|58AA|	1000	-	43315881	43317541	0,0,250	4	192,151,261,146,	0,1678,3489,5593,
chr13	44495591	44561640	linc|3P|XLOC_018254|TCONS_00075912:0.16106|86AA|65AA|	1000	+	44516680	44561349	250,0,0	3	224,191,417,	0,20967,65632,
chr13	44495591	44604598	LongAUGORFlinc|3P|XLOC_018254|TCONS_00075913:0.222599|149AA|122AA|	1000	+	44603691	44604057	250,0,0	5	224,191,194,72,2157,	0,20967,101019,105367,106850,
chr13	44596391	44614387	linc|3P|XLOC_018254|TCONS_00075915:0.95275|74AA|69AA|	1000	+	44596736	44614387	250,0,0	3	413,72,68,	0,4567,17928,
chr13	44596470	44604598	LongAUGORFlinc|3P|XLOC_018254|TCONS_00075916:1.82291|149AA|122AA|	1000	+	44603691	44604057	250,0,0	3	334,72,2157,	0,4488,5971,
chr13	44599454	44604073	LongAUGORFlinc|3P|XLOC_018254|TCONS_00075917:0.275021|149AA|122AA|	1000	+	44603691	44604057	250,0,0	2	1576,1632,	0,2987,
chr13	44684539	44814654	linc|3P|XLOC_018255|TCONS_00075918:9.80886|55AA|34AA|	1000	+	44684650	44720921	250,0,0	3	209,74,1691,	0,36378,128424,
chr13	44684567	44814654	linc|3P|XLOC_018255|TCONS_00075919:0.757075|72AA|34AA|	1000	+	44684650	44720921	250,0,0	4	181,74,139,1691,	0,36350,37506,128396,
chr13	44716464	44814654	linc|3P|XLOC_018255|TCONS_00075920:1.62759|55AA|31AA|	1000	+	44814500	44814593	250,0,0	4	368,181,74,1691,	0,1228,4453,96499,
chr13	44716478	44722166	linc|3P|XLOC_018255|TCONS_00075921:0.803273|99AA|92AA|	1000	+	44717225	44717501	250,0,0	3	1395,74,93,	0,4439,5595,
chr13	44716681	44722166	linc|3P|XLOC_018255|TCONS_00075922:2.89862|52AA|16AA|	1000	+	44720920	44720968	250,0,0	4	151,181,74,93,	0,1011,4236,5392,
chr13	44717728	44813010	linc|3P|XLOC_018255|TCONS_00075923:2.41898|52AA|22AA|	1000	+	44720960	44812998	250,0,0	3	145,74,47,	0,3189,95235,
chr13	44811661	44814654	linc|3P|XLOC_018255|TCONS_00075924:1.53608|55AA|31AA|	1000	+	44814500	44814593	250,0,0	2	49,1691,	0,1302,
chr13	44917216	44918585	linc|3P|XLOC_018816|TCONS_00078431:0.122217|91AA|48AA|	1000	-	44917250	44917394	0,0,250	2	1159,108,	0,1261,
chr13	45225947	45275152	linc|3P|XLOC_018259|TCONS_00075934:0.188572|47AA|32AA|	1000	+	45275055	45275152	250,0,0	3	57,141,97,	0,12083,49108,
chr13	45258669	45290118	linc|3P|XLOC_018820|TCONS_00078456:0.346907|92AA|45AA|	1000	-	45289899	45290034	0,0,250	2	323,288,	0,31161,
chr13	45267553	45298396	linc|3P|XLOC_018820|TCONS_00078458:0.232986|48AA|45AA|	1000	-	45289899	45290034	0,0,250	3	24,304,158,	0,22277,30685,
chr13	45622313	45628972	linc|3P|XLOC_018264|TCONS_00075948:0.964644|106AA|74AA|	1000	+	45628626	45628848	250,0,0	2	58,555,	0,6104,
chr13	46627002	46687619	linc|3P|XLOC_018274|TCONS_00075984:3.14094|143AA|83AA|	1000	+	46672785	46687436	250,0,0	4	98,151,384,301,	0,41985,45530,60316,
chr13	46669027	46687467	linc|3P|XLOC_018274|TCONS_00075985:1.03668|143AA|83AA|	1000	+	46672785	46687436	250,0,0	3	111,384,149,	0,3505,18291,
chr13	48269350	48279452	linc|3P|XLOC_018846|TCONS_00078605:0.207155|138AA|54AA|	1000	-	48270812	48273833	0,0,250	3	1542,163,457,	0,4401,9645,
chr13	48863558	48871875	linc|3P|XLOC_018854|TCONS_00078638:0.446393|120AA|85AA|	1000	-	48867561	48867816	0,0,250	2	7708,137,	0,8180,
chr13	48863558	48877810	linc|3P|XLOC_018854|TCONS_00078639:0.177637|120AA|85AA|	1000	-	48867561	48867816	0,0,250	3	7708,154,189,	0,12916,14063,
chr13	48870648	48877797	linc|3P|XLOC_018854|TCONS_00078640:0.745577|83AA|61AA|	1000	-	48871088	48876479	0,0,250	3	618,154,371,	0,5826,6778,
chr13	48875471	48877799	linc|3P|XLOC_018854|TCONS_00078641:0.572576|83AA|45AA|	1000	-	48876277	48876412	0,0,250	2	1157,373,	0,1955,
chr13	48876582	48877795	linc|3P|XLOC_018854|TCONS_00078642:3.55465|59AA|3AA|	1000	-	48877748	48877757	0,0,250	2	46,174,	0,1039,
chr13	49777452	49821980	linc|3P|XLOC_018860|TCONS_00078676:0.761669|104AA|77AA|	1000	-	49777692	49777923	0,0,250	4	1510,134,162,210,	0,3451,31570,44318,
chr13	49777452	49821980	linc|3P|XLOC_018860|TCONS_00078677:2.18328|104AA|77AA|	1000	-	49777692	49777923	0,0,250	3	1510,162,210,	0,31570,44318,
chr13	49809421	49821990	linc|3P|XLOC_018860|TCONS_00078678:2.62088|85AA|72AA|	1000	-	49809840	49810056	0,0,250	2	676,220,	0,12349,
chr13	50184953	50198285	LongAUGORFlinc|3P|XLOC_018863|TCONS_00078712:0.608323|193AA|115AA|	1000	-	50194468	50194813	0,0,250	3	8381,1110,142,	0,8862,13190,
chr13	50209190	50214313	linc|3P|XLOC_018864|TCONS_00078714:0.124042|94AA|69AA|	1000	-	50210245	50210452	0,0,250	3	1625,129,310,	0,1935,4813,
chr13	50209190	50214398	linc|3P|XLOC_018864|TCONS_00078715:0.356315|160AA|69AA|	1000	-	50210245	50210452	0,0,250	2	2064,395,	0,4813,
chr13	50530764	50562331	linc|3P|XLOC_018869|TCONS_00078747:2.05776|64AA|42AA|	1000	-	50530926	50550489	0,0,250	3	267,122,31,	0,19704,31536,
chr13	50530764	50566185	linc|3P|XLOC_018869|TCONS_00078748:0.403479|98AA|78AA|	1000	-	50563540	50563774	0,0,250	4	267,122,127,3464,	0,19704,21434,31957,
chr13	53262337	53275030	LongAUGORFlinc|3P|XLOC_018891|TCONS_00078906:2.58679|145AA|104AA|	1000	-	53263528	53263840	0,0,250	2	1621,6076,	0,6617,
chr13	53263721	53274883	linc|3P|XLOC_018891|TCONS_00078907:2.19611|88AA|72AA|	1000	-	53263901	53269113	0,0,250	2	237,5929,	0,5233,
chr13	57782944	57791082	linc|3P|XLOC_018904|TCONS_00078932:0.443095|118AA|93AA|	1000	-	57784855	57785134	0,0,250	2	4417,318,	0,7820,
chr13	57787186	57790887	linc|3P|XLOC_018904|TCONS_00078933:4.02135|39AA|11AA|	1000	-	57787291	57787324	0,0,250	2	175,123,	0,3578,
chr13	59826278	59854557	linc|3P|XLOC_018911|TCONS_00078956:0.20376|73AA|72AA|	1000	-	59826278	59840042	0,0,250	4	214,64,139,200,	0,13762,20086,28079,
chr13	68223701	68235068	linc|3P|XLOC_018383|TCONS_00076361:0.148941|76AA|59AA|	1000	+	68224520	68231312	250,0,0	4	867,198,157,1112,	0,7482,8911,10255,
chr13	73115084	73140754	linc|3P|XLOC_018943|TCONS_00079058:0.644678|75AA|65AA|	1000	-	73115576	73115771	0,0,250	3	1081,123,83,	0,3684,25587,
chr13	74805529	74846566	LongAUGORFlinc|3P|XLOC_018405|TCONS_00076419:1.0572|138AA|127AA|	1000	+	74833322	74833703	250,0,0	2	360,15497,	0,25540,
chr13	74805559	74846566	linc|3P|XLOC_018405|TCONS_00076420:0.119953|99AA|90AA|	1000	+	74831158	74831428	250,0,0	3	330,937,9745,	0,25510,31262,
chr13	74805582	74846566	LongAUGORFlinc|3P|XLOC_018405|TCONS_00076422:0.133883|138AA|127AA|	1000	+	74833322	74833703	250,0,0	3	307,122,15118,	0,25487,25866,
chr13	74805582	74983014	linc|3P|XLOC_018405|TCONS_00076423:0.54926|81AA|61AA|	1000	+	74980908	74981091	250,0,0	5	307,176,63,173,2563,	0,124701,133579,168550,174869,
chr13	74805582	74983014	linc|3P|XLOC_018405|TCONS_00076424:0.555593|74AA|61AA|	1000	+	74980483	74980666	250,0,0	3	307,63,2563,	0,133579,174869,
chr13	74805582	74983014	linc|3P|XLOC_018405|TCONS_00076425:0.385227|74AA|61AA|	1000	+	74980908	74981091	250,0,0	5	307,62,63,173,2563,	0,100506,133579,168550,174869,
chr13	74805593	74834113	LongAUGORFlinc|3P|XLOC_018405|TCONS_00076427:3.14431|138AA|127AA|	1000	+	74833322	74833703	250,0,0	2	296,3044,	0,25476,
chr13	74828370	74846566	LongAUGORFlinc|3P|XLOC_018405|TCONS_00076428:0.182026|138AA|127AA|	1000	+	74833322	74833703	250,0,0	2	74,15497,	0,2699,
chr13	74830598	74846566	LongAUGORFlinc|3P|XLOC_018405|TCONS_00076429:0.129001|138AA|127AA|	1000	+	74833322	74833703	250,0,0	2	70,15497,	0,471,
chr13	74862218	74983014	linc|3P|XLOC_018405|TCONS_00076430:0.565825|74AA|61AA|	1000	+	74980908	74981091	250,0,0	3	138,63,2563,	0,76943,118233,
chr13	74862218	74983014	linc|3P|XLOC_018405|TCONS_00076431:0.398945|84AA|61AA|	1000	+	74980483	74980666	250,0,0	5	138,176,63,173,2563,	0,68065,76943,111914,118233,
chr13	74862228	74983014	linc|3P|XLOC_018405|TCONS_00076432:0.36674|81AA|77AA|	1000	+	74930403	74974270	250,0,0	6	128,62,176,37,173,2563,	0,43860,68055,76933,111904,118223,
chr13	74939174	74983014	linc|3P|XLOC_018405|TCONS_00076433:0.404435|74AA|61AA|	1000	+	74980483	74980666	250,0,0	4	50,39,173,2563,	0,34229,34958,41277,
chr13	74951029	74983014	linc|3P|XLOC_018405|TCONS_00076434:0.102547|74AA|61AA|	1000	+	74980908	74981091	250,0,0	2	30,2563,	0,29422,
chr13	74951294	74983014	linc|3P|XLOC_018405|TCONS_00076435:0.350067|74AA|61AA|	1000	+	74980483	74980666	250,0,0	5	110,66,39,173,2563,	0,696,22109,22838,29157,
chr13	75117974	75148049	LongAUGORFlinc|3P|XLOC_018407|TCONS_00076442:0.745142|126AA|106AA|	1000	+	75147303	75147621	250,0,0	6	64,53,160,148,930,1702,	0,7342,8906,10775,11387,28373,
chr13	75126979	75131257	linc|3P|XLOC_018407|TCONS_00076443:3.71933|105AA|90AA|	1000	+	75130152	75130422	250,0,0	3	61,104,1896,	0,1814,2382,
chr13	75126983	75131242	linc|3P|XLOC_018407|TCONS_00076444:0.144227|105AA|90AA|	1000	+	75130152	75130422	250,0,0	4	57,81,104,1881,	0,321,1810,2378,
chr13	75126983	75131242	linc|3P|XLOC_018407|TCONS_00076445:1.9066|105AA|90AA|	1000	+	75130152	75130422	250,0,0	4	57,81,148,1881,	0,321,1766,2378,
chr13	75139301	75146748	linc|3P|XLOC_018407|TCONS_00076446:0.29141|69AA|59AA|	1000	+	75146488	75146665	250,0,0	3	282,174,401,	0,2467,7046,
chr13	77963381	77992931	linc|3P|XLOC_018425|TCONS_00076522:0.238501|86AA|32AA|	1000	+	77992830	77992926	250,0,0	2	229,183,	0,29367,
chr13	77991577	77997383	LongAUGORFlinc|3P|XLOC_018425|TCONS_00076523:0.218103|144AA|122AA|	1000	+	77992332	77997070	250,0,0	3	818,177,439,	0,1171,5367,
chr13	77991577	77997383	linc|3P|XLOC_018425|TCONS_00076524:0.114759|144AA|81AA|	1000	+	77992113	77996963	250,0,0	3	583,177,439,	0,1171,5367,
chr13	80367942	80369398	linc|3P|XLOC_018440|TCONS_00076608:0.240513|50AA|45AA|	1000	+	80369261	80369398	250,0,0	2	89,178,	0,1278,
chr13	80378552	80379820	linc|3P|XLOC_018441|TCONS_00076609:0.669564|74AA|51AA|	1000	+	80379627	80379780	250,0,0	2	67,361,	0,907,
[truncated: 6,417 more rows]

## Sheet: Mouse conserved lncRNAs
chr1	9932039	9934199	EnsShortNonCoding|3P|XLOC_001922|TCONS_00005926:45.3797|60AA|53AA|	1000	-	9932696	9934157	0,0,250	4	197,69,108,99,	0,364,651,2061,
chr1	9932103	9933304	EnsShortNonCoding|3P|XLOC_001922|TCONS_00005927:18.0887|57AA|56AA|	1000	-	9932917	9933085	0,0,250	3	133,69,614,	0,300,587,
chr1	9932105	9932978	EnsShortNonCoding|3P|XLOC_001922|TCONS_00005928:1.08252|71AA|44AA|	1000	-	9932297	9932429	0,0,250	2	367,288,	0,585,
chr1	9932105	9934184	EnsShortNonCoding|3P|XLOC_001922|TCONS_00005929:15.0352|71AA|53AA|	1000	-	9932696	9934157	0,0,250	3	367,108,84,	0,585,1995,
chr1	9932105	9934198	EnsShortNonCoding|3P|XLOC_001922|TCONS_00005930:63.1933|60AA|53AA|	1000	-	9932696	9934157	0,0,250	4	125,69,108,98,	0,298,585,1995,
chr1	15797363	15843324	linc|3P|XLOC_000098|TCONS_00000310|Terf1:0.791576|95AA|64AA|	1000	+	15842466	15842658	150,0,0	2	16,926,	0,45035,
chr1	23258752	23369641	LongAUGORFlinc|3P|XLOC_002032|TCONS_00006287|Gm6420:1.97283|151AA|122AA|	1000	-	23262903	23369628	0,0,150	3	31,456,100,	0,3974,110789,
chr1	23262523	23267764	LongAUGORFlinc|3P|XLOC_002032|TCONS_00006288|Gm6420:0.112617|126AA|115AA|	1000	-	23262827	23266603	0,0,150	2	636,1174,	0,4067,
chr1	23267885	23439876	EnsShortNonCoding|3P|XLOC_000165|TCONS_00000477:0.230455|75AA|72AA|	1000	+	23268107	23268323	250,0,0	2	805,24,	0,171967,
chr1	24114936	24141165	linc|3P|XLOC_000175|TCONS_00000494:0.957806|88AA|39AA|	1000	+	24140887	24141004	250,0,0	2	115,622,	0,25607,
chr1	25887295	25888723	linc|3P|XLOC_000184|TCONS_00000516|Gm9884:1.34092|142AA|67AA|	1000	+	25888152	25888353	150,0,0	2	591,711,	0,717,
chr1	31076085	31115995	linc|3P|XLOC_000203|TCONS_00000556:0.162346|128AA|71AA|	1000	+	31077734	31104568	250,0,0	4	1723,188,356,22,	0,28344,36433,39888,
chr1	31104191	31153517	linc|3P|XLOC_000203|TCONS_00000557:0.180407|92AA|73AA|	1000	+	31104561	31153379	250,0,0	2	426,301,	0,49025,
chr1	32760835	32816739	linc|3P|XLOC_000211|TCONS_00000571:2.36159|68AA|25AA|	1000	+	32760964	32761039	250,0,0	2	219,87,	0,55817,
chr1	36545845	36616104	linc|3P|XLOC_000248|TCONS_00000716|Cnnm3:5.92222|98AA|30AA|	1000	+	36615724	36615814	150,0,0	2	15,692,	0,69567,
chr1	38486863	38663298	linc|3P|XLOC_002154|TCONS_00006698|Aff3:1.52018|84AA|17AA|	1000	-	38486863	38662845	0,0,150	2	22,483,	0,175952,
chr1	42547614	42552263	LongAUGORFlinc|3P|XLOC_004708|TCONS_00012669:1.10483|117AA|111AA|	1000	.	42551439	42551772	0,0,250	2	2809,1590,	0,3059,
chr1	42547614	42552263	LongAUGORFlinc|3P|XLOC_004708|TCONS_00012670:0.220603|116AA|111AA|	1000	.	42551439	42551772	0,0,250	3	2039,154,1590,	0,2655,3059,
chr1	42751769	42797813	linc|3P|XLOC_000322|TCONS_00000969:1.31488|132AA|60AA|	1000	+	42751823	42752003	250,0,0	2	264,396,	0,45648,
chr1	42763905	42770299	linc|3P|XLOC_002196|TCONS_00006795:2.59161|66AA|39AA|	1000	-	42769105	42770271	0,0,250	4	198,62,103,100,	0,1296,5142,6294,
chr1	43652416	43658731	linc|3P|XLOC_004756|TCONS_00012721:0.342004|104AA|98AA|	1000	.	43658154	43658448	0,0,250	3	272,251,637,	0,5385,5678,
chr1	54500153	54513612	LongAUGORFlinc|3P|XLOC_002282|TCONS_00007120:1.02218|114AA|100AA|	1000	-	54501639	54503021	0,0,250	6	253,188,132,51,166,30,	0,1476,2746,3530,11572,13429,
chr1	57028334	57032041	linc|3P|XLOC_000441|TCONS_00001326:9.44512|105AA|43AA|	1000	+	57031535	57031664	250,0,0	2	281,940,	0,2767,
chr1	57416065	57434348	linc|3P|XLOC_002306|TCONS_00007225:0.803754|90AA|63AA|	1000	-	57416065	57416253	0,0,250	4	1442,198,272,100,	0,3344,16026,18183,
chr1	63151576	63159168	linc|3P|XLOC_002379|TCONS_00007467|Ino80d:0.68915|94AA|71AA|	1000	-	63158877	63159096	0,0,150	3	35,213,215,	0,7158,7377,
chr1	63904451	63906283	LongAUGORFlinc|3P|XLOC_005282|TCONS_00013262:0.532881|238AA|217AA|	1000	.	63904451	63905101	0,0,250	2	662,1065,	0,767,
chr1	64742184	64784998	linc|3P|XLOC_000546|TCONS_00001706|Ccnyl1:27.0302|87AA|66AA|	1000	+	64742352	64784673	150,0,0	2	200,491,	0,42323,
chr1	87623198	87824640	linc|3P|XLOC_002631|TCONS_00008256|A630001G21Rik:9.17423|145AA|33AA|	1000	-	87623198	87623297	0,0,150	2	717,16,	0,201426,
chr1	88187117	88339696	linc|3P|XLOC_000804|TCONS_00002590:0.272681|90AA|77AA|	1000	+	88187172	88187403	250,0,0	2	437,532,	0,152047,
chr1	99463765	99578467	linc|3P|XLOC_002764|TCONS_00008588:3.21257|63AA|43AA|	1000	-	99463765	99463894	0,0,250	2	449,87,	0,114615,
chr1	99486635	99493028	linc|3P|XLOC_002767|TCONS_00008593:0.121063|76AA|75AA|	1000	-	99486638	99492141	0,0,250	2	169,946,	0,5447,
chr1	107141088	107258201	linc|3P|XLOC_000997|TCONS_00003203:0.21991|123AA|50AA|	1000	+	107141277	107141427	250,0,0	4	743,113,563,36,	0,12678,111831,117077,
chr1	107252583	107258201	LongAUGORFlinc|3P|XLOC_000997|TCONS_00003212:1.43159|142AA|120AA|	1000	+	107252653	107253013	250,0,0	2	1243,36,	0,5582,
chr1	120355663	120379594	EnsShortNonCoding|3P|XLOC_002852|TCONS_00008799:29.5076|73AA|3AA|	1000	-	120355799	120355808	0,0,250	2	203,37,	0,23894,
chr1	121011183	121049481	LongAUGORFlinc|3P|XLOC_002864|TCONS_00008835:2.2973|490AA|415AA|	1000	-	121014470	121015715	0,0,250	4	5661,86,80,147,	0,6377,8265,38151,
chr1	121086291	121088042	LongAUGORFlinc|3P|XLOC_006962|TCONS_00015028:0.854061|157AA|113AA|	1000	.	121086364	121087084	0,0,250	2	273,1097,	0,654,
chr1	121114578	121120303	linc|3P|XLOC_006970|TCONS_00015036:0.2153|85AA|84AA|	1000	.	121114817	121120160	0,0,250	2	477,157,	0,5568,
chr1	130140732	130184446	linc|3P|XLOC_002924|TCONS_00009113|Lct:9.10207|63AA|0AA|	1000	-	0	0	0,0,150	2	248,11,	0,43703,
chr1	134005741	134008142	LongAUGORFlinc|3P|XLOC_007279|TCONS_00015366:1.76928|153AA|113AA|	1000	.	134006520	134006879	0,0,250	3	1021,1148,206,	0,1041,2195,
chr1	134097645	134100380	linc|3P|XLOC_002970|TCONS_00009247:0.250813|85AA|73AA|	1000	-	134100000	134100219	0,0,250	2	423,550,	0,2185,
chr1	135877146	135880226	linc|3P|XLOC_007358|TCONS_00015447:1.59679|78AA|52AA|	1000	.	135877797	135877953	0,0,250	2	1459,1601,	0,1479,
chr1	138022541	138027760	LongAUGORFlinc|3P|XLOC_003020|TCONS_00009455:0.17946|135AA|118AA|	1000	-	138025992	138027697	0,0,250	4	1819,113,164,163,	0,3428,4261,5056,
chr1	138022541	138027760	linc|3P|XLOC_003020|TCONS_00009456:0.27658|88AA|60AA|	1000	-	138023382	138023562	0,0,250	3	1819,113,163,	0,3428,5056,
chr1	138022754	138027760	LongAUGORFlinc|3P|XLOC_003020|TCONS_00009458:0.4048|135AA|118AA|	1000	-	138025992	138027697	0,0,250	4	1609,113,164,163,	0,3215,4048,4843,
chr1	139736282	139888876	LongAUGORFEnsShortNonCoding|3P|XLOC_001254|TCONS_00003948:0.111768|116AA|109AA|	1000	+	139886427	139886754	250,0,0	2	13,5556,	0,147038,
chr1	139743380	139798356	LongAUGORFlinc|3P|XLOC_001255|TCONS_00003949:0.308808|127AA|123AA|	1000	+	139796848	139797223	250,0,0	5	17,737,748,8,692,	0,52771,53514,54270,54284,
chr1	139743380	139798356	LongAUGORFlinc|3P|XLOC_001255|TCONS_00003950:2.97608|127AA|123AA|	1000	+	139796848	139797223	250,0,0	4	17,737,748,708,	0,52771,53514,54268,
chr1	139756735	139829873	linc|3P|XLOC_001256|TCONS_00003952:0.329864|91AA|91AA|	1000	+	139828257	139828530	250,0,0	2	14,1660,	0,71478,
chr1	139794863	139866771	EnsShortNonCoding|3P|XLOC_001256|TCONS_00003953:1.81942|0AA|0AA|	1000	+	0	0	250,0,0	10	499,260,3841,4,867,7476,8714,3247,13107,1649,	0,32628,32900,36749,36759,37631,45113,53893,57146,70259,
chr1	139795151	139831907	linc|3P|XLOC_001256|TCONS_00003954:3.84128|113AA|94AA|	1000	+	139795235	139827646	250,0,0	3	212,4124,285,	0,32341,36471,
chr1	139795168	139856177	linc|3P|XLOC_001256|TCONS_00003955:4.2847|113AA|94AA|	1000	+	139795235	139827646	250,0,0	3	194,2107,140,	0,32323,60869,
chr1	139795174	139896961	EnsShortNonCoding|3P|XLOC_001256|TCONS_00003957:0.820957|100AA|99AA|	1000	+	139795235	139896813	250,0,0	3	188,125,193,	0,32317,101594,
chr1	139858189	139866771	EnsShortNonCoding|3P|XLOC_001256|TCONS_00003960:0.192263|120AA|84AA|	1000	+	139865610	139865862	250,0,0	2	221,3659,	0,4923,
chr1	139863031	140036788	EnsShortNonCoding|3P|XLOC_001256|TCONS_00003963:4.15462|103AA|53AA|	1000	+	139863491	139863650	250,0,0	2	2115,16,	0,173741,
chr1	139883056	139888876	LongAUGORFlinc|3P|XLOC_001254|TCONS_00003965:0.35422|116AA|109AA|	1000	+	139886427	139886754	250,0,0	2	612,5044,	0,776,
chr1	152232233	152362756	linc|3P|XLOC_003120|TCONS_00009725|BC003331:1.82059|111AA|46AA|	1000	-	152233043	152233181	0,0,150	2	983,12,	0,130511,
chr1	161280590	161285062	linc|3P|XLOC_001375|TCONS_00004299:0.78651|69AA|62AA|	1000	+	161284742	161284928	250,0,0	2	487,534,	0,3938,
chr1	162964552	162967662	EnsShortNonCoding|3P|XLOC_001395|TCONS_00004353:0.787204|74AA|39AA|	1000	+	162966130	162966984	250,0,0	7	36,53,32,37,31,496,27,	0,1330,1561,1786,2127,2398,3083,
chr1	162964552	162968670	EnsShortNonCoding|3P|XLOC_001395|TCONS_00004354:0.246174|76AA|41AA|	1000	+	162966130	162967425	250,0,0	10	36,53,32,37,31,33,28,533,48,83,	0,1330,1561,1786,2127,2398,2866,3083,3803,4035,
chr1	162964552	162968670	EnsShortNonCoding|3P|XLOC_001395|TCONS_00004355:1.30011|74AA|39AA|	1000	+	162966130	162966984	250,0,0	10	36,53,32,37,31,345,28,533,48,83,	0,1330,1561,1786,2127,2398,2866,3083,3803,4035,
chr1	162964552	162968670	EnsShortNonCoding|3P|XLOC_001395|TCONS_00004356:4.85265|75AA|39AA|	1000	+	162966867	162966984	250,0,0	7	36,61,30,1108,43,43,315,	0,1330,1563,1786,3083,3573,3803,
chr1	162964737	162968670	EnsShortNonCoding|3P|XLOC_001395|TCONS_00004357:2.82965|120AA|81AA|	1000	+	162966130	162968666	250,0,0	8	113,53,32,37,31,33,48,83,	0,1145,1376,1601,1942,2213,3618,3850,
chr1	162965059	162968666	EnsShortNonCoding|3P|XLOC_001395|TCONS_00004358:0.98491|102AA|40AA|	1000	+	162966130	162967639	250,0,0	10	266,53,32,37,31,33,43,43,48,79,	0,823,1054,1279,1620,1891,2576,3066,3296,3528,
chr1	162965059	162968670	EnsShortNonCoding|3P|XLOC_001395|TCONS_00004359:1.59201|101AA|39AA|	1000	+	162966130	162966984	250,0,0	11	266,53,32,37,31,345,28,43,43,48,83,	0,823,1054,1279,1620,1891,2359,2576,3066,3296,3528,
chr1	162965059	162968670	EnsShortNonCoding|3P|XLOC_001395|TCONS_00004360:6.49896|100AA|41AA|	1000	+	162966867	162967425	250,0,0	8	266,59,26,645,28,533,48,83,	0,823,1060,1279,2359,2576,3296,3528,
chr1	162965059	162968670	EnsShortNonCoding|3P|XLOC_001395|TCONS_00004361:0.856358|100AA|39AA|	1000	+	162966867	162966984	250,0,0	8	266,53,32,1108,43,43,48,83,	0,823,1054,1279,2576,3066,3296,3528,
chr1	162965059	162968670	EnsShortNonCoding|3P|XLOC_001395|TCONS_00004362:1.66484|100AA|39AA|	1000	+	162966867	162966984	250,0,0	8	266,58,27,957,28,533,48,83,	0,823,1059,1279,2359,2576,3296,3528,
chr1	162965197	162968668	EnsShortNonCoding|3P|XLOC_001395|TCONS_00004363:11.9634|103AA|41AA|	1000	+	162966130	162967425	250,0,0	11	128,53,32,37,31,33,28,43,43,48,81,	0,685,916,1141,1482,1753,2221,2438,2928,3158,3390,
chr1	162965293	162967677	EnsShortNonCoding|3P|XLOC_001395|TCONS_00004364:46.5173|73AA|39AA|	1000	+	162966130	162966984	250,0,0	8	32,53,32,37,31,345,28,42,	0,589,820,1045,1386,1657,2125,2342,
chr1	162965293	162968664	EnsShortNonCoding|3P|XLOC_001395|TCONS_00004365:19.2113|75AA|41AA|	1000	+	162966130	162967425	250,0,0	10	32,53,32,37,31,33,28,533,48,77,	0,589,820,1045,1386,1657,2125,2342,3062,3294,
chr1	162965293	162968668	EnsShortNonCoding|3P|XLOC_001395|TCONS_00004366:50.0928|73AA|39AA|	1000	+	162966130	162967255	250,0,0	12	32,53,32,37,31,33,41,28,43,43,48,81,	0,589,820,1045,1386,1657,1961,2125,2342,2832,3062,3294,
chr1	162965296	162967187	EnsShortNonCoding|3P|XLOC_001395|TCONS_00004367:26.5105|71AA|38AA|	1000	+	162966130	162966437	250,0,0	5	29,53,32,372,237,	0,586,817,1042,1654,
chr1	162965296	162968665	EnsShortNonCoding|3P|XLOC_001395|TCONS_00004368:28.7228|71AA|38AA|	1000	+	162966130	162966437	250,0,0	10	29,53,32,372,33,28,43,43,48,78,	0,586,817,1042,1654,2122,2339,2829,3059,3291,
chr1	162965296	162968670	EnsShortNonCoding|3P|XLOC_001395|TCONS_00004369:8.40583|114AA|81AA|	1000	+	162966130	162968666	250,0,0	8	29,53,32,37,31,33,48,83,	0,586,817,1042,1383,1654,3059,3291,
chr1	162965296	162968670	EnsShortNonCoding|3P|XLOC_001395|TCONS_00004370:43.605|72AA|58AA|	1000	+	162965787	162965961	250,0,0	4	2382,43,48,83,	0,2829,3059,3291,
chr1	162965297	162968377	EnsShortNonCoding|3P|XLOC_001395|TCONS_00004371:9.20179|73AA|41AA|	1000	+	162966130	162967425	250,0,0	9	28,53,32,37,31,33,260,43,22,	0,585,816,1041,1382,1653,2121,2828,3058,
chr1	162965298	162967691	EnsShortNonCoding|3P|XLOC_001395|TCONS_00004372:6.55554|66AA|38AA|	1000	+	162966130	162966437	250,0,0	6	27,263,372,33,28,56,	0,584,1040,1652,2120,2337,
chr1	162965302	162966760	linc|3P|XLOC_001395|TCONS_00004373:333.453|69AA|38AA|	1000	+	162966130	162966437	250,0,0	4	23,53,32,422,	0,580,811,1036,
chr1	162965308	162968670	EnsShortNonCoding|3P|XLOC_001395|TCONS_00004374:21.3829|67AA|38AA|	1000	+	162966130	162966437	250,0,0	11	17,53,32,372,33,41,28,43,43,48,83,	0,574,805,1030,1642,1946,2110,2327,2817,3047,3279,
chr1	162965314	162968670	EnsShortNonCoding|3P|XLOC_001395|TCONS_00004375:54.8729|72AA|39AA|	1000	+	162966867	162966984	250,0,0	7	11,53,1333,43,43,48,83,	0,568,799,2321,2811,3041,3273,
chr1	162965316	162968609	EnsShortNonCoding|3P|XLOC_001395|TCONS_00004376:1.42274|64AA|38AA|	1000	+	162966130	162966437	250,0,0	9	9,53,32,372,33,260,43,48,22,	0,566,797,1022,1634,2102,2809,3039,3271,
chr1	162965318	162968670	EnsShortNonCoding|3P|XLOC_001395|TCONS_00004377:6.64043|72AA|23AA|	1000	+	162965884	162966131	250,0,0	9	7,53,262,31,496,43,43,48,83,	0,564,795,1361,1632,2317,2807,3037,3269,
chr1	162966150	162967019	linc|3P|XLOC_001395|TCONS_00004380:30.2475|57AA|28AA|	1000	+	162966561	162966645	250,0,0	2	560,69,	0,800,
chr1	162966825	162968670	EnsShortNonCoding|3P|XLOC_001395|TCONS_00004383:13.3312|45AA|41AA|	1000	+	162966867	162967425	250,0,0	6	158,28,43,43,48,83,	0,593,810,1300,1530,1762,
chr1	162967418	162968663	EnsShortNonCoding|3P|XLOC_001395|TCONS_00004385:18.9881|42AA|39AA|	1000	+	162968416	162968533	250,0,0	4	28,43,43,308,	0,217,707,937,
chr1	162967439	162968256	EnsShortNonCoding|3P|XLOC_001395|TCONS_00004386:11.3633|43AA|32AA|	1000	+	162967675	162968218	250,0,0	2	239,131,	0,686,
chr1	162967483	162968666	EnsShortNonCoding|3P|XLOC_001395|TCONS_00004387:11.1761|42AA|39AA|	1000	+	162968416	162968533	250,0,0	3	195,43,311,	0,642,872,
chr1	162967848	162968668	EnsShortNonCoding|3P|XLOC_001395|TCONS_00004390:31.6118|49AA|28AA|	1000	+	162967975	162968059	250,0,0	2	555,81,	0,739,
chr1	162967911	162968670	EnsShortNonCoding|3P|XLOC_001395|TCONS_00004391:10.1959|42AA|39AA|	1000	+	162968416	162968533	250,0,0	2	257,315,	0,444,
chr1	163447865	163634778	linc|3P|XLOC_003187|TCONS_00009983:0.710012|95AA|68AA|	1000	-	163447903	163452037	0,0,250	6	234,70,112,62,127,232,	0,4164,9357,30513,176690,186681,
chr1	163447865	163634778	linc|3P|XLOC_003187|TCONS_00009984:1.54777|76AA|68AA|	1000	-	163447903	163452037	0,0,250	4	234,70,127,232,	0,4164,176690,186681,
chr1	163447865	163634800	linc|3P|XLOC_003187|TCONS_00009985:0.928715|76AA|68AA|	1000	-	163447903	163452037	0,0,250	4	234,70,125,254,	0,4164,176690,186681,
chr1	163452065	163672763	linc|3P|XLOC_003187|TCONS_00009986:0.530827|59AA|26AA|	1000	-	163672599	163672677	0,0,250	3	34,127,197,	0,172490,220501,
chr1	163521229	163634775	linc|3P|XLOC_003187|TCONS_00009988:2.42027|107AA|70AA|	1000	-	163521229	163624583	0,0,250	3	181,127,229,	0,103326,113317,
chr1	164147522	164155681	LongAUGORFEnsShortNonCoding|3P|XLOC_001412|TCONS_00004446:1.29604|176AA|156AA|	1000	+	164147848	164148316	250,0,0	3	1435,2097,4529,	0,1444,3630,
chr1	166147964	166390303	linc|3P|XLOC_001447|TCONS_00004542|F5:0.765708|92AA|59AA|	1000	+	166389906	166390083	150,0,0	2	141,651,	0,241688,
chr1	166390441	166394970	LongAUGORFlinc|3P|XLOC_003237|TCONS_00010189:0.204309|199AA|185AA|	1000	-	166393934	166394537	0,0,250	5	488,1015,81,428,676,	0,1273,2446,3377,3853,
chr1	166424012	166445013	linc|3P|XLOC_001454|TCONS_00004572:0.361769|92AA|83AA|	1000	+	166444713	166444962	250,0,0	3	53,131,1656,	0,14323,19345,
chr1	166432660	166445013	linc|3P|XLOC_001454|TCONS_00004573:0.114943|92AA|83AA|	1000	+	166444713	166444962	250,0,0	4	73,120,131,1656,	0,895,5675,10697,
chr1	166433393	166445013	linc|3P|XLOC_001454|TCONS_00004575:0.260692|92AA|83AA|	1000	+	166444713	166444962	250,0,0	3	113,131,1656,	0,4942,9964,
chr1	166433437	166445013	linc|3P|XLOC_001454|TCONS_00004576:0.41228|92AA|83AA|	1000	+	166444713	166444962	250,0,0	3	238,131,1656,	0,4898,9920,
chr1	166791822	166798003	linc|3P|XLOC_001456|TCONS_00004585:0.225639|110AA|90AA|	1000	+	166797731	166798003	250,0,0	2	33,808,	0,5373,
chr1	166793034	166802154	linc|3P|XLOC_001456|TCONS_00004586:0.179686|103AA|90AA|	1000	+	166800753	166801023	250,0,0	3	1327,97,1890,	0,1643,7230,
chr1	166793255	166802136	linc|3P|XLOC_001456|TCONS_00004588:0.886127|90AA|90AA|	1000	+	166800753	166801023	250,0,0	3	351,117,1452,	0,1402,7429,
chr1	166793255	166802136	linc|3P|XLOC_001456|TCONS_00004589:0.223366|90AA|90AA|	1000	+	166800753	166801023	250,0,0	5	351,117,102,133,1452,	0,1402,3113,7009,7429,
chr1	166793255	166802136	linc|3P|XLOC_001456|TCONS_00004590:0.358304|90AA|90AA|	1000	+	166800753	166801023	250,0,0	4	351,117,133,1452,	0,1402,7009,7429,
chr1	166796068	166797956	linc|3P|XLOC_001456|TCONS_00004591:0.336117|134AA|75AA|	1000	+	166797731	166797956	250,0,0	3	33,458,1176,	0,174,712,
chr1	167648240	167654606	linc|3P|XLOC_001464|TCONS_00004627:0.10106|109AA|88AA|	1000	+	167653815	167654079	250,0,0	3	491,890,85,	0,5003,6281,
chr1	167648240	167654855	linc|3P|XLOC_001464|TCONS_00004628:0.127256|91AA|57AA|	1000	+	167648582	167653794	250,0,0	3	491,173,362,	0,5532,6253,
chr1	167652832	167653759	linc|3P|XLOC_001464|TCONS_00004629:0.156418|102AA|72AA|	1000	+	167653541	167653759	250,0,0	2	107,516,	0,411,
chr1	167976879	167978988	LongAUGORFlinc|3P|XLOC_008217|TCONS_00016344:1.68419|124AA|106AA|	1000	.	167978135	167978453	0,0,250	3	37,707,180,	0,1091,1929,
chr1	167976919	167978988	LongAUGORFlinc|3P|XLOC_008217|TCONS_00016345:0.212965|124AA|106AA|	1000	.	167978018	167978336	0,0,250	3	154,707,180,	0,1051,1889,
chr1	174471750	174480937	linc|3P|XLOC_003381|TCONS_00010711:1.13328|77AA|56AA|	1000	-	174471773	174471941	0,0,250	3	554,97,290,	0,1287,8897,
chr1	174479388	174488260	linc|3P|XLOC_003381|TCONS_00010712:0.981537|99AA|85AA|	1000	-	174480719	174487977	0,0,250	2	1472,397,	0,8475,
chr1	179188102	179371159	linc|3P|XLOC_003435|TCONS_00010884|Akt3:29.806|59AA|48AA|	1000	-	179188102	179371100	0,0,150	2	13,191,	0,182866,
chr1	179359177	179373401	linc|3P|XLOC_003435|TCONS_00010887:1.91028|82AA|81AA|	1000	-	179359231	179359474	0,0,250	2	1165,54,	0,14170,
chr1	183755696	183773011	linc|3P|XLOC_001702|TCONS_00005384|Lbr:2.72384|89AA|0AA|	1000	+	0	0	150,0,0	2	10,433,	0,16882,
chr1	187358268	187398733	linc|3P|XLOC_001752|TCONS_00005501:2.42422|90AA|63AA|	1000	+	187398531	187398720	250,0,0	2	101,468,	0,39997,
chr1	193766341	193974895	linc|3P|XLOC_001820|TCONS_00005670:1.32925|108AA|63AA|	1000	+	193973504	193973693	250,0,0	5	21,43,237,576,1515,	0,194559,202754,206455,207039,
chr1	193916252	193923511	linc|3P|XLOC_001822|TCONS_00005682:0.588314|85AA|44AA|	1000	+	193922914	193923046	250,0,0	4	201,156,132,674,	0,867,3782,6585,
chr1	193960779	193974895	LongAUGORFlinc|3P|XLOC_001820|TCONS_00005683:1.0949|139AA|114AA|	1000	+	193960854	193969245	250,0,0	4	164,103,237,2099,	0,7539,8316,12017,
chr1	193960779	193974895	LongAUGORFlinc|3P|XLOC_001820|TCONS_00005684:2.95854|138AA|113AA|	1000	+	193960854	193969245	250,0,0	4	164,103,234,2099,	0,7539,8319,12017,
chr1	193962025	193974895	LongAUGORFlinc|3P|XLOC_001820|TCONS_00005685:1.12425|171AA|126AA|	1000	+	193962160	193969245	250,0,0	4	263,103,234,2099,	0,6293,7073,10771,
chr1	193968524	193974895	linc|3P|XLOC_001820|TCONS_00005686:0.398444|108AA|80AA|	1000	+	193968540	193969245	250,0,0	4	109,234,576,1515,	0,574,4272,4856,
chr1	194627734	194628543	linc|3P|XLOC_001829|TCONS_00005699:0.457635|87AA|55AA|	1000	+	194627845	194628265	250,0,0	2	189,365,	0,444,
chr1	195332691	195336396	EnsShortNonCoding|3P|XLOC_003620|TCONS_00011467:14.0651|79AA|21AA|	1000	-	195332701	195332764	0,0,250	3	130,165,478,	0,2237,3227,
chr1	195333431	195335997	LongAUGORFEnsShortNonCoding|3P|XLOC_003620|TCONS_00011468:5.55923|129AA|118AA|	1000	-	195333955	195334309	0,0,250	2	1662,79,	0,2487,
chr10	10964587	11000797	linc|3P|XLOC_010527|TCONS_00021722:1.12251|86AA|65AA|	1000	-	10964587	10964782	0,0,250	2	1255,358,	0,35852,
chr10	10975346	11001019	linc|3P|XLOC_010527|TCONS_00021724:0.276508|89AA|70AA|	1000	-	10989920	10991874	0,0,250	6	1292,252,60,145,50,286,	0,14488,16484,17833,24747,25387,
chr10	17510327	17515134	linc|3P|XLOC_010572|TCONS_00021864:0.457409|111AA|58AA|	1000	-	17510642	17510816	0,0,250	2	571,2375,	0,2432,
chr10	17510327	17520033	linc|3P|XLOC_010572|TCONS_00021866:0.306364|121AA|58AA|	1000	-	17510642	17510816	0,0,250	4	571,366,87,478,	0,2432,4611,9228,
chr10	20005916	20170450	linc|3P|XLOC_009272|TCONS_00017799|Bclaf1:0.558199|123AA|65AA|	1000	+	20006532	20006727	150,0,0	2	1577,13,	0,164521,
chr10	21388758	21401305	LongAUGORFlinc|3P|XLOC_012343|TCONS_00025970:0.443813|149AA|115AA|	1000	.	21400512	21400857	0,0,250	3	35,232,2464,	0,137,10083,
chr10	21549829	21567239	LongAUGORFlinc|3P|XLOC_010616|TCONS_00021999:0.10432|160AA|158AA|	1000	-	21554657	21564760	0,0,250	7	1410,512,60,47,136,102,101,	0,4574,6359,14402,14822,15315,17309,
chr10	21550304	21564657	linc|3P|XLOC_010616|TCONS_00022000:0.165235|137AA|88AA|	1000	-	21551133	21554561	0,0,250	5	935,512,60,47,264,	0,4099,5884,13927,14089,
chr10	21554197	21564726	linc|3P|XLOC_010616|TCONS_00022001:0.313472|146AA|85AA|	1000	-	21554306	21554561	0,0,250	4	718,60,47,75,	0,1991,10034,10454,
chr10	24167295	24172463	linc|3P|XLOC_009358|TCONS_00018031:0.13163|103AA|88AA|	1000	+	24167477	24167741	250,0,0	3	534,73,1503,	0,3191,3665,
chr10	24229740	24239730	linc|3P|XLOC_010662|TCONS_00022103:0.257362|140AA|88AA|	1000	-	24230636	24230900	0,0,250	2	1331,14,	0,9976,
chr10	36692563	36894013	LongORFlinc|3P|XLOC_010769|TCONS_00022411|Marcks:0.155819|218AA|44AA|	1000	-	36692719	36692851	0,0,150	2	1445,514,	0,200936,
chr10	36748094	36767087	linc|3P|XLOC_010771|TCONS_00022414:0.102928|90AA|39AA|	1000	-	36748599	36748716	0,0,250	2	1103,234,	0,18759,
chr10	37060548	37099458	linc|3P|XLOC_009458|TCONS_00018297:0.118985|80AA|65AA|	1000	+	37098991	37099186	250,0,0	5	55,304,136,152,2507,	0,2689,5240,8678,36403,
chr10	39278301	39308258	linc|3P|XLOC_010793|TCONS_00022463:0.224478|89AA|76AA|	1000	-	39279831	39308216	0,0,250	4	217,253,100,59,	0,1388,3867,29898,
chr10	39278301	39333488	linc|3P|XLOC_010793|TCONS_00022464:0.400819|76AA|43AA|	1000	-	39278421	39279721	0,0,250	5	217,253,100,98,199,	0,1388,3867,43209,54988,
chr10	39279830	39333473	linc|3P|XLOC_010793|TCONS_00022466:0.174411|68AA|25AA|	1000	-	39279830	39279905	0,0,250	3	112,98,184,	0,41680,53459,
chr10	39282185	39333477	linc|3P|XLOC_010793|TCONS_00022467:0.696595|53AA|19AA|	1000	-	39321527	39321584	0,0,250	3	83,98,188,	0,39325,51104,
chr10	39309133	39321203	linc|3P|XLOC_010793|TCONS_00022468:0.21876|122AA|65AA|	1000	-	39309211	39309406	0,0,250	5	1100,92,134,724,39,	0,6311,6512,11276,12031,
chr10	39315664	39333488	linc|3P|XLOC_010793|TCONS_00022469:4.79588|61AA|19AA|	1000	-	39321527	39321584	0,0,250	3	482,98,199,	0,5846,17625,
chr10	39341217	39451813	linc|3P|XLOC_010790|TCONS_00022471:2.45823|105AA|80AA|	1000	-	39341570	39341810	0,0,250	4	1316,67,132,270,	0,11538,18968,110326,
chr10	39341217	39451813	linc|3P|XLOC_010790|TCONS_00022472:2.2963|105AA|80AA|	1000	-	39341570	39341810	0,0,250	4	1316,189,132,270,	0,1491,18968,110326,
chr10	39341217	39451813	linc|3P|XLOC_010790|TCONS_00022473:2.89604|105AA|80AA|	1000	-	39341570	39341810	0,0,250	4	1316,189,236,270,	0,1491,18864,110326,
chr10	39341219	39451812	linc|3P|XLOC_010790|TCONS_00022474:11.3719|104AA|80AA|	1000	-	39341570	39341810	0,0,250	3	1314,77,269,	0,60059,110324,
chr10	39342460	39451655	linc|3P|XLOC_010790|TCONS_00022476:5.93978|78AA|42AA|	1000	-	39401300	39451614	0,0,250	5	73,203,236,77,112,	0,16909,17621,58818,109083,
chr10	39342503	39451807	linc|3P|XLOC_010790|TCONS_00022477:2.09937|95AA|78AA|	1000	-	39352798	39451676	0,0,250	4	30,67,77,264,	0,10252,58775,109040,
chr10	39342519	39451620	linc|3P|XLOC_010790|TCONS_00022478:1.15378|67AA|42AA|	1000	-	39401300	39451614	0,0,250	5	14,203,132,77,77,	0,16850,17666,58759,109024,
chr10	39359280	39365461	linc|3P|XLOC_010790|TCONS_00022481:10.2256|50AA|38AA|	1000	-	39359545	39360168	0,0,250	3	292,236,100,	0,801,6081,
chr10	39398821	39451812	LongAUGORFlinc|3P|XLOC_010790|TCONS_00022485:0.285139|158AA|141AA|	1000	-	39401065	39451676	0,0,250	2	2534,269,	0,52722,
chr10	39441218	39451773	linc|3P|XLOC_010790|TCONS_00022488:0.270359|81AA|52AA|	1000	-	39442721	39451676	0,0,250	2	1526,230,	0,10325,
chr10	39619125	39738136	linc|3P|XLOC_009478|TCONS_00018373:0.47957|88AA|48AA|	1000	+	39627110	39627254	250,0,0	3	210,794,15,	0,7430,118996,
chr10	39619134	39627737	linc|3P|XLOC_009478|TCONS_00018374:0.145026|76AA|49AA|	1000	+	39619215	39625565	250,0,0	3	201,1535,233,	0,6404,8370,
chr10	39619134	39627737	linc|3P|XLOC_009478|TCONS_00018375:5.67853|88AA|49AA|	1000	+	39619215	39625565	250,0,0	2	201,2199,	0,6404,
chr10	41788580	41808572	LongAUGORFlinc|3P|XLOC_010842|TCONS_00022638:0.348662|154AA|105AA|	1000	-	41789280	41789595	0,0,250	5	2347,71,118,118,211,	0,4798,12944,18038,19781,
chr10	43460795	43465864	linc|3P|XLOC_009556|TCONS_00018563:1.07799|114AA|82AA|	1000	+	43460891	43461137	250,0,0	2	1013,116,	0,4953,
chr10	43465990	43477237	linc|3P|XLOC_012996|TCONS_00026651:0.453404|141AA|42AA|	1000	.	43465990	43466116	0,0,250	2	471,151,	0,11096,
chr10	43785533	43868742	linc|3P|XLOC_010868|TCONS_00022725:5.6487|153AA|99AA|	1000	-	43785533	43868564	0,0,250	2	130,344,	0,82865,
chr10	45948444	45957432	linc|3P|XLOC_009592|TCONS_00018647:1.06796|134AA|46AA|	1000	+	45948664	45951947	250,0,0	6	236,103,105,60,73,99,	0,2324,3484,5734,6254,8889,
chr10	45948829	45955500	linc|3P|XLOC_009592|TCONS_00018649:0.782698|97AA|68AA|	1000	+	45948960	45951994	250,0,0	5	166,103,105,82,91,	0,1939,3099,5860,6580,
chr10	53795727	53800887	linc|3P|XLOC_009633|TCONS_00018773:1.75048|100AA|52AA|	1000	+	53796365	53796521	250,0,0	3	932,181,117,	0,2301,5043,
chr10	56515466	56584959	linc|3P|XLOC_013422|TCONS_00027105:0.887226|93AA|86AA|	1000	.	56583386	56583644	0,0,250	4	243,133,50,2045,	0,64933,66198,67448,
chr10	56515466	56584959	linc|3P|XLOC_013422|TCONS_00027106:0.353287|71AA|25AA|	1000	.	56580501	56581708	0,0,250	6	243,108,133,57,66,848,	0,61475,64933,66198,67455,68645,
chr10	68788867	68792640	linc|3P|XLOC_011057|TCONS_00023235:5.43155|174AA|75AA|	1000	-	68792102	68792327	0,0,250	3	1800,493,667,	0,1805,3106,
chr10	79314125	79317701	linc|3P|XLOC_011175|TCONS_00023658:6.77626|111AA|91AA|	1000	-	79314859	79315132	0,0,250	2	3131,134,	0,3442,
chr10	85588571	85592599	linc|3P|XLOC_010033|TCONS_00020147:0.979002|107AA|69AA|	1000	+	85590301	85590508	250,0,0	2	115,3206,	0,822,
chr10	86434960	86490760	linc|3P|XLOC_010053|TCONS_00020191:1.62383|73AA|37AA|	1000	+	86481742	86490760	250,0,0	3	84,112,24,	0,46758,55776,
chr10	91596023	91627912	EnsShortNonCoding|3P|XLOC_011348|TCONS_00024333:1.35703|86AA|69AA|	1000	-	91597051	91598510	0,0,250	8	70,75,132,105,134,60,146,70,	0,963,1685,2422,3278,28826,31348,31819,
chr10	91597753	91625885	EnsShortNonCoding|3P|XLOC_011348|TCONS_00024335:0.155286|73AA|65AA|	1000	-	91625518	91625713	0,0,250	5	87,109,134,60,385,	0,692,1548,27096,27747,
chr10	91597779	91627716	EnsShortNonCoding|3P|XLOC_011348|TCONS_00024336:2.26362|59AA|37AA|	1000	-	91597779	91598510	0,0,250	4	45,109,134,345,	0,666,1522,29592,
chr10	91624892	91627915	linc|3P|XLOC_011348|TCONS_00024341:6.36041|89AA|68AA|	1000	-	91625997	91626201	0,0,250	2	2625,73,	0,2950,
chr10	91634045	91838118	linc|3P|XLOC_011348|TCONS_00024342:0.508984|91AA|65AA|	1000	-	91735357	91834479	0,0,250	9	417,195,163,126,171,114,132,161,125,	0,4722,85841,87567,97999,101251,113635,200424,203948,
chr10	91863770	91880241	linc|3P|XLOC_014396|TCONS_00028149:1.49743|59AA|35AA|	1000	.	91879951	91880056	0,0,250	3	19,147,496,	0,8395,15975,
chr10	91871539	91890959	linc|3P|XLOC_014396|TCONS_00028155:0.203565|71AA|47AA|	1000	.	91872036	91872177	0,0,250	3	773,64,33,	0,9131,19387,
chr10	91871553	91880040	linc|3P|XLOC_014396|TCONS_00028157:0.274513|71AA|47AA|	1000	.	91872248	91879822	0,0,250	2	759,295,	0,8192,
chr10	98372196	98375390	linc|3P|XLOC_011364|TCONS_00024360:0.283043|103AA|98AA|	1000	-	98372351	98372645	0,0,250	2	699,940,	0,2254,
chr10	98376425	98378442	linc|3P|XLOC_011365|TCONS_00024361|Atp2b1:18.0169|0AA|0AA|	1000	-	0	0	0,0,150	2	464,873,	0,1144,
chr10	98376425	98393136	linc|3P|XLOC_011365|TCONS_00024362|Atp2b1:0.780913|90AA|44AA|	1000	-	98376573	98376705	0,0,150	2	450,25,	0,16686,
chr10	98695750	98701535	linc|3P|XLOC_010113|TCONS_00020467:3.74658|85AA|35AA|	1000	+	98695774	98695879	250,0,0	4	280,153,74,216,	0,374,1897,5569,
chr10	98695750	98705696	linc|3P|XLOC_010113|TCONS_00020468:1.10625|87AA|84AA|	1000	+	98697563	98701413	250,0,0	4	280,1597,207,421,	0,374,5569,9525,
chr10	98698092	98699471	linc|3P|XLOC_014556|TCONS_00028317:1.06619|64AA|56AA|	1000	.	98699127	98699295	0,0,250	2	1022,352,	0,1027,
chr10	98701765	98704707	linc|3P|XLOC_014558|TCONS_00028319:6.29495|77AA|57AA|	1000	.	98702173	98702344	0,0,250	3	46,287,205,	0,355,2737,
chr10	98713498	98716636	linc|3P|XLOC_014564|TCONS_00028327:6.23442|122AA|79AA|	1000	.	98715336	98715573	0,0,250	2	61,2988,	0,150,
chr10	105011614	105020930	LongAUGORFlinc|3P|XLOC_010161|TCONS_00020578:2.97752|115AA|102AA|	1000	+	105019580	105019886	250,0,0	3	1129,185,1886,	0,5844,7430,
chr10	115911083	115912375	linc|3P|XLOC_010232|TCONS_00020798:1.1318|136AA|71AA|	1000	+	115911324	115911537	250,0,0	2	494,554,	0,738,
chr10	115911400	115912043	linc|3P|XLOC_010232|TCONS_00020799:7.38096|56AA|56AA|	1000	+	115911827	115911995	250,0,0	2	289,222,	0,421,
chr10	116183750	116187495	linc|3P|XLOC_010237|TCONS_00020807:0.336805|87AA|78AA|	1000	+	116183933	116187380	250,0,0	2	236,296,	0,3449,
chr10	116184205	116411127	linc|3P|XLOC_010238|TCONS_00020808|D630029K05Rik:0.432255|94AA|91AA|	1000	+	116184302	116184575	150,0,0	2	1232,243,	0,226679,
chr10	116387799	116401061	linc|3P|XLOC_010240|TCONS_00020816|Gm10271:2.51678|113AA|85AA|	1000	+	116400642	116400897	150,0,0	3	34,130,1976,	0,4784,11286,
chr10	116996154	116997479	linc|3P|XLOC_010254|TCONS_00020844:0.812472|72AA|51AA|	1000	+	116997107	116997260	250,0,0	4	166,73,99,538,	0,262,560,787,
chr10	116996154	117000074	linc|3P|XLOC_010254|TCONS_00020845:0.223596|76AA|31AA|	1000	+	116999740	116999833	250,0,0	3	166,99,429,	0,560,3491,
chr10	117234252	117238253	LongAUGORFlinc|3P|XLOC_015256|TCONS_00029058:1.51742|239AA|216AA|	1000	.	117236989	117237637	0,0,250	2	2255,1666,	0,2335,
chr10	117450194	117466321	linc|3P|XLOC_010264|TCONS_00020866:2.02791|82AA|45AA|	1000	+	117465673	117465808	250,0,0	2	59,725,	0,15402,
chr10	117949243	117979264	linc|3P|XLOC_015329|TCONS_00029134:0.521793|117AA|84AA|	1000	.	117951119	117951754	0,0,250	7	1121,796,143,230,127,99,119,	0,1217,2396,6503,12920,14438,29902,
chr10	117973053	117992428	linc|3P|XLOC_015329|TCONS_00029136:0.301427|58AA|31AA|	1000	.	117979275	117992414	0,0,250	3	142,463,101,	0,5765,19274,
chr10	118465345	118487241	linc|3P|XLOC_011524|TCONS_00024820:2.23892|99AA|83AA|	1000	-	118467338	118467587	0,0,250	5	2308,62,111,380,115,	0,11113,15978,18228,21781,
chr10	118467127	118481317	linc|3P|XLOC_011524|TCONS_00024821:0.975909|99AA|83AA|	1000	-	118467338	118467587	0,0,250	3	526,62,34,	0,9331,14156,
chr10	118504459	118513289	linc|3P|XLOC_010278|TCONS_00020898:0.291042|90AA|16AA|	1000	+	118513203	118513251	250,0,0	2	305,100,	0,8730,
chr10	122422950	122634626	LongAUGORFlinc|3P|XLOC_010324|TCONS_00021049|Mon2:0.727542|264AA|178AA|	1000	+	122423400	122634531	150,0,0	2	565,514,	0,211162,
chr10	127104456	127114303	linc|3P|XLOC_010360|TCONS_00021176|Tmem194:0.105843|65AA|36AA|	1000	+	127104511	127104619	150,0,0	2	561,9,	0,9838,
chr11	4860381	4878435	linc|3P|XLOC_015923|TCONS_00029894:0.846348|94AA|43AA|	1000	+	4860392	4860521	250,0,0	2	603,20,	0,18034,
chr11	6425593	6428763	EnsShortNonCoding|3P|XLOC_017678|TCONS_00036126:28.0821|79AA|59AA|	1000	-	6425642	6425819	0,0,250	4	227,83,69,213,	0,764,2715,2957,
chr11	6425594	6426733	linc|3P|XLOC_017678|TCONS_00036127:13.7228|79AA|59AA|	1000	-	6425642	6425819	0,0,250	2	226,376,	0,763,
chr11	6425627	6428444	EnsShortNonCoding|3P|XLOC_017678|TCONS_00036128:6.69311|79AA|59AA|	1000	-	6425642	6425819	0,0,250	3	193,83,136,	0,730,2681,
chr11	6427901	6428749	EnsShortNonCoding|3P|XLOC_017678|TCONS_00036129:8.10682|72AA|40AA|	1000	-	6428332	6428625	0,0,250	2	476,199,	0,649,
chr11	11457394	11462078	linc|3P|XLOC_015989|TCONS_00030095:0.777884|106AA|87AA|	1000	+	11461463	11461724	250,0,0	2	128,1137,	0,3547,
chr11	11457423	11476094	linc|3P|XLOC_015989|TCONS_00030096:0.521397|91AA|76AA|	1000	+	11475639	11475867	250,0,0	3	99,142,798,	0,16785,17873,
chr11	11457423	11479463	linc|3P|XLOC_015989|TCONS_00030097:0.40482|57AA|42AA|	1000	+	11474277	11478785	250,0,0	3	99,142,731,	0,16785,21309,
chr11	11457951	11479463	linc|3P|XLOC_015989|TCONS_00030098:0.614014|62AA|42AA|	1000	+	11478777	11478903	250,0,0	3	110,86,722,	0,7659,20790,
chr11	11462440	11483993	linc|3P|XLOC_015989|TCONS_00030099:0.158846|145AA|51AA|	1000	+	11463575	11465083	250,0,0	4	1227,673,958,299,	0,2582,16300,21254,
chr11	11465440	11479418	linc|3P|XLOC_015989|TCONS_00030100:0.134275|52AA|42AA|	1000	+	11478777	11478903	250,0,0	2	247,686,	0,13292,
chr11	12538243	12548560	linc|3P|XLOC_019584|TCONS_00042176:92.1736|39AA|22AA|	1000	.	12548400	12548466	0,0,250	2	10,331,	0,9986,
chr11	16510517	16710367	linc|3P|XLOC_016022|TCONS_00030183|Egfr:0.856419|125AA|40AA|	1000	+	16709842	16709962	150,0,0	2	17,622,	0,199228,
chr11	16835156	16851102	LongAUGORFlinc|3P|XLOC_017760|TCONS_00036379:5.19043|119AA|117AA|	1000	-	16836220	16850888	0,0,250	3	1411,49,80,	0,15728,15866,
chr11	16835156	16851285	LongAUGORFlinc|3P|XLOC_017760|TCONS_00036380:1.05937|174AA|148AA|	1000	-	16836220	16837472	0,0,250	4	1411,112,44,263,	0,2219,15728,15866,
chr11	16835156	16852731	LongAUGORFlinc|3P|XLOC_017760|TCONS_00036381:0.275105|119AA|117AA|	1000	-	16836220	16850888	0,0,250	4	1411,49,412,473,	0,15728,15866,17102,
chr11	16835156	16930571	LongAUGORFlinc|3P|XLOC_017760|TCONS_00036382:0.394784|119AA|117AA|	1000	-	16836220	16850888	0,0,250	4	1411,49,343,19,	0,15728,15849,95396,
chr11	16835161	16851121	linc|3P|XLOC_017760|TCONS_00036383:1.4415|64AA|61AA|	1000	-	16835775	16850888	0,0,250	4	683,110,49,99,	0,1296,15723,15861,
chr11	16835324	16851045	linc|3P|XLOC_017760|TCONS_00036384:0.630232|67AA|48AA|	1000	-	16835335	16835479	0,0,250	4	605,110,49,23,	0,1133,15560,15698,
chr11	16835588	16851103	linc|3P|XLOC_017760|TCONS_00036385:2.51003|67AA|47AA|	1000	-	16835902	16850888	0,0,250	4	341,110,49,98,	0,869,15296,15417,
chr11	16835631	16851285	linc|3P|XLOC_017760|TCONS_00036386:1.04053|133AA|92AA|	1000	-	16835775	16837472	0,0,250	5	213,110,112,49,263,	0,826,1744,15253,15391,
chr11	16835704	16851085	linc|3P|XLOC_017760|TCONS_00036387:0.628197|95AA|89AA|	1000	-	16835902	16838605	0,0,250	6	225,110,112,41,49,63,	0,753,1671,2883,15180,15318,
chr11	16839189	16851096	linc|3P|XLOC_017760|TCONS_00036388:1.00967|79AA|52AA|	1000	-	16839373	16839529	0,0,250	2	461,212,	0,11695,
chr11	20013030	20017140	linc|3P|XLOC_016059|TCONS_00030283:0.272316|113AA|83AA|	1000	+	20014985	20015234	250,0,0	2	130,3728,	0,382,
chr11	20605218	20642806	linc|3P|XLOC_016071|TCONS_00030311:7.23746|72AA|71AA|	1000	+	20642132	20642345	250,0,0	2	17,713,	0,36875,
chr11	22758930	22761264	linc|3P|XLOC_016099|TCONS_00030385:1.91999|147AA|64AA|	1000	+	22760850	22761042	250,0,0	2	238,425,	0,1909,
chr11	23205433	23398134	linc|3P|XLOC_017854|TCONS_00036628|Ahsa2:2.7492|80AA|73AA|	1000	-	23205713	23205932	0,0,150	2	807,14,	0,192687,
chr11	23585346	23671823	linc|3P|XLOC_016113|TCONS_00030467|Pus10:0.259393|86AA|67AA|	1000	+	23585608	23671615	150,0,0	2	372,299,	0,86178,
chr11	24101417	24117601	linc|3P|XLOC_016121|TCONS_00030488:0.361926|113AA|69AA|	1000	+	24116438	24117387	250,0,0	4	55,202,157,29,	0,14937,15881,16155,
chr11	24165807	24171834	LongAUGORFlinc|3P|XLOC_016122|TCONS_00030489:1.9694|234AA|231AA|	1000	+	24169628	24170387	250,0,0	4	1629,2647,645,998,	0,1644,4357,5029,
chr11	28581563	28593276	linc|3P|XLOC_016150|TCONS_00030542:0.122169|114AA|82AA|	1000	+	28593030	28593276	250,0,0	3	556,153,888,	0,1960,10825,
chr11	31689330	31704348	linc|3P|XLOC_017946|TCONS_00036908:1.8913|0AA|0AA|	1000	-	0	0	0,0,250	4	1095,88,117,313,	0,11619,13001,14705,
chr11	31689330	31724686	linc|3P|XLOC_017946|TCONS_00036909:2.11141|83AA|68AA|	1000	-	31700989	31702868	0,0,250	6	1095,88,117,152,116,394,	0,11619,13001,13499,13812,34962,
chr11	31690112	31724473	linc|3P|XLOC_017946|TCONS_00036910:1.17235|80AA|35AA|	1000	-	31700989	31702388	0,0,250	4	313,88,117,181,	0,10837,12219,34180,
chr11	31700687	31704348	linc|3P|XLOC_017946|TCONS_00036911:0.912506|84AA|68AA|	1000	-	31700989	31702868	0,0,250	6	126,88,117,152,116,313,	0,262,1644,2142,2455,3348,
chr11	31700687	31724524	linc|3P|XLOC_017946|TCONS_00036912:6.96563|72AA|68AA|	1000	-	31700989	31702868	0,0,250	5	126,88,117,152,232,	0,262,1644,2142,23605,
chr11	31700687	31724694	linc|3P|XLOC_017946|TCONS_00036913:8.99739|69AA|42AA|	1000	-	31724521	31724647	0,0,250	4	126,88,117,402,	0,262,1644,23605,
chr11	31718025	31724686	linc|3P|XLOC_017946|TCONS_00036914:1.50072|92AA|61AA|	1000	-	31723472	31723655	0,0,250	4	367,91,471,394,	0,486,5306,6267,
chr11	31718109	31724473	linc|3P|XLOC_017946|TCONS_00036915:0.438282|76AA|37AA|	1000	-	31718525	31723365	0,0,250	4	283,91,165,181,	0,402,5222,6183,
chr11	33810190	33909046	linc|3P|XLOC_017979|TCONS_00037027:1.68794|63AA|55AA|	1000	-	33810190	33908802	0,0,250	2	41,367,	0,98489,
chr11	33873960	33998554	linc|3P|XLOC_017981|TCONS_00037029:0.868006|62AA|47AA|	1000	-	33991599	33996844	0,0,250	5	318,159,88,94,39,	0,94110,117599,122791,124555,
chr11	34036938	34184339	linc|3P|XLOC_016225|TCONS_00030828:13.2948|136AA|98AA|	1000	+	34036949	34037243	250,0,0	8	497,56,179,142,1130,153,837,16,	0,1330,2314,3832,4062,6287,8165,147385,
chr11	34038478	34043630	linc|3P|XLOC_016225|TCONS_00030829:7.60258|120AA|91AA|	1000	+	34040818	34041179	250,0,0	4	953,142,219,405,	0,2292,2522,4747,
chr11	34049072	34051750	linc|3P|XLOC_020324|TCONS_00042942:2.08371|97AA|61AA|	1000	.	34049541	34049724	0,0,250	2	955,1606,	0,1072,
chr11	34049083	34051715	linc|3P|XLOC_020324|TCONS_00042943:1.4827|97AA|61AA|	1000	.	34051005	34051188	0,0,250	2	559,1813,	0,819,
chr11	48907549	49009981	linc|3P|XLOC_016354|TCONS_00031169|Olfr56:4.01954|69AA|42AA|	1000	+	48907871	48907997	150,0,0	2	459,17,	0,102415,
chr11	49539054	49665630	linc|3P|XLOC_016380|TCONS_00031260|Gfpt2:1.59419|118AA|95AA|	1000	+	49540518	49540803	150,0,0	2	6304,13,	0,126563,
chr11	51759261	51763634	LongAUGORFlinc|3P|XLOC_018150|TCONS_00037589:0.559649|206AA|188AA|	1000	-	51759570	51760134	0,0,250	3	935,111,108,	0,3685,4265,
chr11	52089556	52099681	linc|3P|XLOC_016444|TCONS_00031508:3.48161|161AA|80AA|	1000	+	52098075	52098315	250,0,0	2	387,2597,	0,7528,
chr11	53583052	53602683	linc|3P|XLOC_018186|TCONS_00037666|Gm12216:0.867122|108AA|45AA|	1000	-	53583052	53583186	0,0,150	2	454,14,	0,19617,
chr11	57386013	57388097	linc|3P|XLOC_016518|TCONS_00031783:0.159532|113AA|91AA|	1000	+	57386263	57387799	250,0,0	2	483,338,	0,1746,
chr11	57458114	57684079	LongAUGORFlinc|3P|XLOC_018236|TCONS_00037834:11.0117|130AA|127AA|	1000	-	57458114	57458494	0,0,250	2	383,16,	0,225949,
chr11	57609000	57610888	linc|3P|XLOC_018240|TCONS_00037840:1.20514|61AA|48AA|	1000	-	57609611	57609893	0,0,250	4	296,148,86,159,	0,527,813,1729,
chr11	57609000	57614919	linc|3P|XLOC_018240|TCONS_00037841:2.70559|65AA|60AA|	1000	-	57609611	57614765	0,0,250	4	296,148,86,184,	0,527,813,5735,
chr11	57609000	57779972	linc|3P|XLOC_018240|TCONS_00037842:0.351561|94AA|90AA|	1000	-	57610789	57611059	0,0,250	5	296,148,86,558,49,	0,527,813,1682,170923,
chr11	57609107	57614900	linc|3P|XLOC_018240|TCONS_00037844:1.8108|61AA|37AA|	1000	-	57609180	57609291	0,0,250	3	189,148,165,	0,420,5628,
chr11	57609964	57614989	linc|3P|XLOC_018240|TCONS_00037845:3.18151|84AA|56AA|	1000	-	57610350	57610518	0,0,250	4	379,187,337,254,	0,386,581,4771,
chr11	57609964	57614989	linc|3P|XLOC_018240|TCONS_00037846:0.997914|84AA|56AA|	1000	-	57610350	57610518	0,0,250	4	379,187,242,254,	0,386,581,4771,
chr11	57609964	57736429	linc|3P|XLOC_018240|TCONS_00037847:3.22688|94AA|90AA|	1000	-	57610789	57611059	0,0,250	5	379,9,174,697,55,	0,385,399,581,126410,
chr11	57611381	57614989	linc|3P|XLOC_018240|TCONS_00037848:3.70654|94AA|78AA|	1000	-	57611487	57614758	0,0,250	2	317,254,	0,3354,
chr11	59320169	59323657	linc|3P|XLOC_016578|TCONS_00031930:2.5173|93AA|81AA|	1000	+	59322139	59322382	250,0,0	2	219,2965,	0,523,
chr11	59321142	59324575	linc|3P|XLOC_016578|TCONS_00031931:28.828|103AA|86AA|	1000	+	59324284	59324542	250,0,0	4	16,108,97,354,	0,190,2013,3079,
chr11	62416378	62418309	EnsShortNonCoding|3P|XLOC_016632|TCONS_00032107:213.795|80AA|53AA|	1000	+	62417143	62418246	250,0,0	5	147,48,50,64,153,	0,358,720,1526,1778,
chr11	62448205	62452290	linc|3P|XLOC_016637|TCONS_00032114:1.57754|72AA|46AA|	1000	+	62452136	62452274	250,0,0	4	167,120,104,388,	0,1649,2801,3697,
chr11	63892985	63896761	linc|3P|XLOC_016655|TCONS_00032169:20.2765|67AA|41AA|	1000	+	63896581	63896704	250,0,0	2	294,607,	0,3169,
chr11	63893083	63896761	linc|3P|XLOC_016655|TCONS_00032170:0.743597|62AA|43AA|	1000	+	63893217	63893427	250,0,0	3	196,156,607,	0,277,3071,
chr11	65091155	65179300	linc|3P|XLOC_018394|TCONS_00038384:0.830521|109AA|94AA|	1000	-	65093147	65094046	0,0,250	6	2085,295,83,163,190,123,	0,2702,8209,9366,11719,88022,
chr11	65099437	65179300	linc|3P|XLOC_018394|TCONS_00038385:2.05666|91AA|50AA|	1000	-	65102913	65103063	0,0,250	4	93,163,190,123,	0,1084,3437,79740,
chr11	66783051	66786573	LongAUGORFlinc|3P|XLOC_016671|TCONS_00032203:0.340877|170AA|164AA|	1000	+	66783788	66784280	250,0,0	2	2360,307,	0,3215,
chr11	66925962	66930343	LongAUGORFlinc|3P|XLOC_018406|TCONS_00038442:0.218801|147AA|100AA|	1000	-	66927435	66928398	0,0,250	4	1657,359,389,192,	0,2320,3651,4189,
chr11	66925962	66933582	linc|3P|XLOC_018406|TCONS_00038443:2.31248|124AA|77AA|	1000	-	66928167	66928398	0,0,250	5	1657,486,389,158,34,	0,2193,3651,7296,7586,
chr11	66927510	66930343	linc|3P|XLOC_018406|TCONS_00038444:4.80289|122AA|75AA|	1000	-	66927510	66928398	0,0,250	4	109,359,389,192,	0,772,2103,2641,
chr11	71330037	71386685	LongAUGORFlinc|3P|XLOC_016770|TCONS_00032774:1.99384|212AA|193AA|	1000	+	71357595	71385975	250,0,0	6	337,161,272,211,90,980,	0,26147,27294,31237,31629,55668,
chr11	74986061	74991135	EnsShortNonCoding|3P|XLOC_016846|TCONS_00033058:4.80253|86AA|77AA|	1000	+	74990667	74990898	250,0,0	3	38,184,641,	0,1418,4433,
chr11	77303355	77304911	linc|3P|XLOC_016885|TCONS_00033187:5.00806|86AA|53AA|	1000	+	77304276	77304435	250,0,0	2	158,924,	0,632,
chr11	77725628	77742790	LongAUGORFlinc|3P|XLOC_018628|TCONS_00039298:0.255123|148AA|113AA|	1000	-	77728267	77728606	0,0,250	3	3265,118,31,	0,7512,17131,
chr11	79038217	79045213	linc|3P|XLOC_021005|TCONS_00043652:1.26856|64AA|25AA|	1000	.	79038441	79045171	0,0,250	2	239,102,	0,6894,
chr11	79038217	79045834	linc|3P|XLOC_021005|TCONS_00043653:1.0132|64AA|39AA|	1000	.	79038374	79045629	0,0,250	2	239,240,	0,7377,
chr11	79295220	79297533	LongAUGORFlinc|3P|XLOC_018660|TCONS_00039379:9.61642|185AA|152AA|	1000	-	79295445	79295901	0,0,250	4	694,181,81,86,	0,1665,1919,2227,
chr11	79406062	79526472	LongAUGORFEnsShortNonCoding|3P|XLOC_016926|TCONS_00033371|Rab11fip4:0.971326|176AA|103AA|	1000	+	79525494	79525803	150,0,0	2	13,1518,	0,118892,
chr11	79527594	79531602	LongAUGORFlinc|3P|XLOC_021018|TCONS_00043667:1.78842|159AA|136AA|	1000	.	79529067	79529475	0,0,250	2	3361,591,	0,3417,
chr11	79538105	79541911	EnsShortNonCoding|3P|XLOC_016930|TCONS_00033381:4.44813|106AA|97AA|	1000	+	79540598	79540889	250,0,0	2	1602,1910,	0,1896,
chr11	79541963	79545343	LongAUGORFlinc|3P|XLOC_021023|TCONS_00043672:2.92641|176AA|144AA|	1000	.	79543392	79543971	0,0,250	2	1724,1509,	0,1871,
chr11	79541963	79545343	LongAUGORFlinc|3P|XLOC_021023|TCONS_00043673:0.977132|176AA|144AA|	1000	.	79543392	79543971	0,0,250	2	1725,1508,	0,1872,
chr11	81197008	81225084	linc|3P|XLOC_018687|TCONS_00039458:0.163517|73AA|61AA|	1000	-	81224858	81225041	0,0,250	5	54,93,75,408,641,	0,3382,14438,23686,27435,
chr11	81667430	81803674	LongORFlinc|3P|XLOC_016954|TCONS_00033477:3.89498|200AA|98AA|	1000	+	81789574	81799110	250,0,0	11	231,109,140,179,164,121,73,98,911,151,1675,	0,16402,51997,113348,116228,122102,129352,129704,131636,133211,134569,
chr11	81788194	81789153	linc|3P|XLOC_021050|TCONS_00043700:0.664985|166AA|76AA|	1000	.	81788374	81788882	0,0,250	2	384,295,	0,664,
chr11	81798907	81802271	linc|3P|XLOC_016954|TCONS_00033480:2.62418|88AA|43AA|	1000	+	81799109	81800712	250,0,0	3	260,151,272,	0,1734,3092,
chr11	83105173	83108134	EnsShortNonCoding|3P|XLOC_016987|TCONS_00033570:26.0006|72AA|66AA|	1000	+	83105201	83105532	250,0,0	3	161,132,118,	0,294,2843,
chr11	83105200	83108133	EnsShortNonCoding|3P|XLOC_016987|TCONS_00033571:10.5656|66AA|66AA|	1000	+	83105201	83105532	250,0,0	3	135,131,117,	0,268,2816,
chr11	83105221	83108134	EnsShortNonCoding|3P|XLOC_016987|TCONS_00033572:2.15244|64AA|35AA|	1000	+	83105571	83108093	250,0,0	3	114,124,118,	0,254,2795,
chr11	83105229	83105793	linc|3P|XLOC_016987|TCONS_00033573:7.68642|56AA|14AA|	1000	+	83105571	83105613	250,0,0	2	106,325,	0,239,
chr11	83105244	83108132	EnsShortNonCoding|3P|XLOC_016987|TCONS_00033575:21.695|96AA|70AA|	1000	+	83105322	83105532	250,0,0	2	355,116,	0,2772,
chr11	83627911	83663280	LongAUGORFlinc|3P|XLOC_018729|TCONS_00039604:1.29704|133AA|131AA|	1000	-	83628579	83628972	0,0,250	2	6034,559,	0,34810,
chr11	84220243	84225564	LongAUGORFlinc|3P|XLOC_017016|TCONS_00033691:0.400235|134AA|107AA|	1000	+	84221740	84222061	250,0,0	2	755,4345,	0,976,
chr11	84317581	84340988	linc|3P|XLOC_017018|TCONS_00033693:5.16379|101AA|89AA|	1000	+	84340721	84340988	250,0,0	2	18,594,	0,22813,
chr11	84339161	84349333	linc|3P|XLOC_017015|TCONS_00033694:26.8136|71AA|39AA|	1000	+	84339226	84348629	250,0,0	4	89,81,106,248,	0,8820,9456,9924,
chr11	84339170	84349333	linc|3P|XLOC_017015|TCONS_00033695:4.95961|77AA|64AA|	1000	+	84346948	84348718	250,0,0	5	80,74,81,106,248,	0,7714,8811,9447,9915,
chr11	84339185	84349332	linc|3P|XLOC_017015|TCONS_00033696:6.17275|57AA|41AA|	1000	+	84339226	84348080	250,0,0	4	65,181,106,247,	0,8796,9432,9900,
chr11	84526331	84748210	linc|3P|XLOC_018741|TCONS_00039646|Ggnbp2:0.492212|89AA|85AA|	1000	-	84747633	84747888	0,0,150	2	22,987,	0,220892,
chr11	85048672	85051806	linc|3P|XLOC_017028|TCONS_00033724:1.74699|70AA|68AA|	1000	+	85048679	85050690	250,0,0	4	162,108,104,261,	0,1969,2240,2873,
chr11	85443341	85665310	linc|3P|XLOC_018756|TCONS_00039707:0.480092|68AA|1AA|	1000	-	85665269	85665272	0,0,250	2	13,215,	0,221754,
chr11	85580332	85582650	linc|3P|XLOC_018759|TCONS_00039712:0.902978|76AA|39AA|	1000	-	85580563	85581169	0,0,250	3	243,271,128,	0,732,2190,
chr11	85580332	85589182	linc|3P|XLOC_018759|TCONS_00039713:1.40387|76AA|39AA|	1000	-	85580563	85581169	0,0,250	3	243,271,146,	0,732,8704,
chr11	86692993	86720783	linc|3P|XLOC_017051|TCONS_00033793:0.131132|95AA|72AA|	1000	+	86718465	86720692	250,0,0	3	394,145,279,	0,25355,27511,
chr11	87569078	87570772	EnsShortNonCoding|3P|XLOC_017073|TCONS_00033882:103.199|61AA|48AA|	1000	+	87570627	87570772	250,0,0	2	37,232,	0,1462,
chr11	87569637	87571337	LongAUGORFlinc|3P|XLOC_018790|TCONS_00039828:0.93951|166AA|164AA|	1000	-	87569689	87570189	0,0,250	2	335,1357,	0,343,
chr11	87872567	87880978	linc|3P|XLOC_017080|TCONS_00033933:0.876905|107AA|98AA|	1000	+	87872853	87873147	250,0,0	4	622,146,144,233,	0,7292,7629,8178,
chr11	87872567	87880978	linc|3P|XLOC_017080|TCONS_00033934:0.867651|107AA|98AA|	1000	+	87872853	87873147	250,0,0	3	622,146,233,	0,7292,8178,
chr11	87879859	87880528	linc|3P|XLOC_017080|TCONS_00033935:0.83821|74AA|28AA|	1000	+	87880443	87880528	250,0,0	2	146,332,	0,337,
chr11	87879919	87880954	linc|3P|XLOC_017080|TCONS_00033936:2.62764|60AA|13AA|	1000	+	87879996	87880226	250,0,0	3	86,144,209,	0,277,826,
chr11	88169792	88177449	linc|3P|XLOC_017088|TCONS_00033968:0.222972|108AA|85AA|	1000	+	88176488	88176743	250,0,0	3	155,191,1213,	0,1641,6444,
chr11	88169792	88376449	linc|3P|XLOC_017088|TCONS_00033969:0.252413|108AA|85AA|	1000	+	88176488	88176743	250,0,0	4	155,191,1171,17,	0,1641,6444,206640,
chr11	88579755	88585487	LongAUGORFlinc|3P|XLOC_017090|TCONS_00033971:22.6235|224AA|123AA|	1000	+	88580207	88581312	250,0,0	5	576,819,139,49,95,	0,1312,2251,4208,5637,
chr11	88579958	88583914	LongAUGORFlinc|3P|XLOC_017090|TCONS_00033972:6.9534|186AA|123AA|	1000	+	88580207	88581312	250,0,0	2	373,2847,	0,1109,
chr11	88580117	88590207	linc|3P|XLOC_017090|TCONS_00033973:15.8792|106AA|54AA|	1000	+	88588905	88589585	250,0,0	4	214,167,100,735,	0,1602,8737,9355,
chr11	88581802	88585487	linc|3P|XLOC_017090|TCONS_00033974:0.244179|45AA|23AA|	1000	+	88582025	88582094	250,0,0	4	84,139,49,95,	0,204,2161,3590,
chr11	89164036	89170742	linc|3P|XLOC_017104|TCONS_00034010:0.340547|87AA|59AA|	1000	+	89164121	89170526	250,0,0	2	182,296,	0,6410,
chr11	93994798	94017090	linc|3P|XLOC_017120|TCONS_00034080:0.457411|73AA|41AA|	1000	+	93994861	93999915	250,0,0	6	71,177,130,75,42,200,	0,5002,16351,17853,21971,22092,
chr11	93994815	94017090	linc|3P|XLOC_017120|TCONS_00034081:2.35988|68AA|41AA|	1000	+	93994861	93999915	250,0,0	4	54,177,42,200,	0,4985,21954,22075,
chr11	93996973	94000159	linc|3P|XLOC_017120|TCONS_00034082:0.493544|93AA|31AA|	1000	+	93997039	93997132	250,0,0	2	165,359,	0,2827,
chr11	95561419	95574068	linc|3P|XLOC_018879|TCONS_00040109:8.45338|87AA|66AA|	1000	-	95561627	95561825	0,0,250	2	410,127,	0,12522,
chr11	96152337	96168224	linc|3P|XLOC_018890|TCONS_00040132:19.6775|131AA|64AA|	1000	-	96152478	96154779	0,0,250	3	242,180,174,	0,2351,15713,
chr11	96724310	96735262	LongAUGORFlinc|3P|XLOC_018898|TCONS_00040164:0.267209|130AA|117AA|	1000	-	96724476	96724827	0,0,250	3	575,114,96,	0,836,10856,
chr11	96724732	96735248	linc|3P|XLOC_018898|TCONS_00040166:0.26123|77AA|63AA|	1000	-	96724732	96725182	0,0,250	3	153,273,82,	0,414,10434,
chr11	96780254	96783807	LongAUGORFlinc|3P|XLOC_018900|TCONS_00040182:0.601352|174AA|147AA|	1000	-	96781507	96781948	0,0,250	2	2109,695,	0,2858,
chr11	96805478	96826374	linc|3P|XLOC_017182|TCONS_00034240:0.360147|0AA|0AA|	1000	+	0	0	250,0,0	8	50,249,148,172,112,728,136,1490,	0,680,8416,14688,15175,15389,16696,19406,
chr11	96805478	96826374	linc|3P|XLOC_017182|TCONS_00034241:15.0781|146AA|78AA|	1000	+	96813957	96821016	250,0,0	6	50,249,148,728,136,1490,	0,680,8416,15389,16696,19406,
chr11	96805502	96821376	LongAUGORFlinc|3P|XLOC_017182|TCONS_00034242:4.33185|151AA|114AA|	1000	+	96813982	96820763	250,0,0	6	26,249,148,172,112,509,	0,656,8392,14664,15151,15365,
chr11	97022303	97022989	linc|3P|XLOC_017191|TCONS_00034264:0.695965|50AA|19AA|	1000	+	97022345	97022402	250,0,0	2	414,52,	0,634,
chr11	103559037	103564330	linc|3P|XLOC_017339|TCONS_00034802:3.64086|86AA|58AA|	1000	+	103559144	103563951	250,0,0	2	149,511,	0,4782,
chr11	103559037	103584146	linc|3P|XLOC_017339|TCONS_00034803:1.23586|86AA|58AA|	1000	+	103559144	103563951	250,0,0	3	149,458,120,	0,4782,24989,
chr11	109584104	109604299	linc|3P|XLOC_021400|TCONS_00044056:0.827181|100AA|53AA|	1000	.	109584518	109584677	0,0,250	2	937,15,	0,20180,
chr11	110405820	110407713	linc|3P|XLOC_017447|TCONS_00035158:3.54332|47AA|26AA|	1000	+	110406870	110406948	250,0,0	3	183,136,197,	0,1048,1696,
chr11	112525240	112572655	linc|3P|XLOC_019222|TCONS_00041292:0.169149|107AA|93AA|	1000	-	112552872	112572611	0,0,250	9	1030,127,151,55,1172,29,212,107,60,	0,5274,8157,8991,12760,16995,27576,47155,47355,
chr11	112525240	112572670	linc|3P|XLOC_019222|TCONS_00041293:1.82234|95AA|75AA|	1000	-	112552608	112572479	0,0,250	6	1030,127,321,55,144,275,	0,5274,8157,8991,27365,47155,
chr11	112525240	112572677	linc|3P|XLOC_019222|TCONS_00041294:0.948045|109AA|88AA|	1000	-	112552608	112572611	0,0,250	7	1030,127,321,55,144,107,82,	0,5274,8157,8991,27365,47155,47355,
chr11	112525240	112572677	linc|3P|XLOC_019222|TCONS_00041295:0.329124|109AA|88AA|	1000	-	112552608	112572611	0,0,250	8	1030,127,151,55,1172,144,107,82,	0,5274,8157,8991,12760,27365,47155,47355,
chr11	112525240	112572677	linc|3P|XLOC_019222|TCONS_00041297:0.179814|100AA|80AA|	1000	-	112552872	112572479	0,0,250	8	1030,169,321,55,144,212,107,85,	0,6310,8157,8991,27365,27576,47155,47352,
chr11	112525240	112643290	linc|3P|XLOC_019222|TCONS_00041298:0.475592|98AA|73AA|	1000	-	112525803	112526022	0,0,250	11	1030,127,151,55,1172,29,144,109,133,78,23,	0,5274,8157,8991,12760,16995,27365,58370,110372,112634,118027,
chr11	112526152	112530712	linc|3P|XLOC_019222|TCONS_00041300:0.859805|47AA|23AA|	1000	-	112526152	112526220	0,0,250	2	118,198,	0,4362,
chr11	112530514	112538534	linc|3P|XLOC_019222|TCONS_00041301:1.09597|72AA|53AA|	1000	-	112538133	112538292	0,0,250	4	127,151,55,534,	0,2883,3717,7486,
chr11	112531500	112533524	linc|3P|XLOC_019222|TCONS_00041302:0.778681|104AA|80AA|	1000	-	112531532	112533450	0,0,250	2	219,127,	0,1897,
chr11	112533400	112572236	linc|3P|XLOC_019222|TCONS_00041303:0.124959|68AA|61AA|	1000	-	112552872	112572206	0,0,250	5	318,55,29,212,57,	0,831,8835,19416,38779,
chr11	112533487	112572654	linc|3P|XLOC_019222|TCONS_00041304:0.211869|100AA|80AA|	1000	-	112552872	112572479	0,0,250	5	231,55,144,212,259,	0,744,19118,19329,38908,
chr11	112538603	112552673	linc|3P|XLOC_019222|TCONS_00041306:0.258812|98AA|73AA|	1000	-	112538765	112538984	0,0,250	3	569,29,68,	0,3632,14002,
chr11	112538719	112572676	linc|3P|XLOC_019222|TCONS_00041307:0.207962|98AA|75AA|	1000	-	112552608	112572479	0,0,250	3	453,144,281,	0,13886,33676,
chr11	112545777	112552832	LongAUGORFlinc|3P|XLOC_019222|TCONS_00041309:0.291169|124AA|120AA|	1000	-	112545924	112552634	0,0,250	2	478,227,	0,6828,
chr11	112545888	112572677	LongAUGORFlinc|3P|XLOC_019222|TCONS_00041312:0.127516|118AA|111AA|	1000	-	112545924	112552818	0,0,250	3	367,212,282,	0,6928,26507,
chr11	112548956	112572655	linc|3P|XLOC_019222|TCONS_00041314:0.375832|100AA|80AA|	1000	-	112552872	112572479	0,0,250	4	809,423,107,63,	0,3649,23439,23636,
chr11	112548956	112572655	linc|3P|XLOC_019222|TCONS_00041315:0.163116|102AA|88AA|	1000	-	112552608	112572611	0,0,250	4	809,144,107,60,	0,3649,23439,23639,
chr11	112548958	112643290	linc|3P|XLOC_019222|TCONS_00041316:0.259343|100AA|75AA|	1000	-	112549027	112549252	0,0,250	6	807,144,109,133,78,23,	0,3647,34652,86654,88916,94309,
chr11	112552637	112572653	linc|3P|XLOC_019222|TCONS_00041317:0.209601|100AA|80AA|	1000	-	112552872	112572479	0,0,250	2	391,258,	0,19758,
chr11	112905208	113034391	linc|3P|XLOC_019227|TCONS_00041322:6.52837|91AA|77AA|	1000	-	112906028	112906259	0,0,250	3	1266,45,125,	0,23447,129058,
chr11	112905208	113035501	LongAUGORFlinc|3P|XLOC_019227|TCONS_00041323:0.880015|144AA|125AA|	1000	-	113034836	113035211	0,0,250	4	1266,45,133,1235,	0,23447,28873,129058,
chr11	112905208	113063136	linc|3P|XLOC_019227|TCONS_00041324:3.201|96AA|78AA|	1000	-	113062710	113062944	0,0,250	2	1268,534,	0,157394,
chr11	112905208	113063152	linc|3P|XLOC_019227|TCONS_00041325:11.0576|96AA|78AA|	1000	-	113062710	113062944	0,0,250	3	1266,45,550,	0,23447,157394,
chr11	112905830	113034391	linc|3P|XLOC_019227|TCONS_00041326:2.2951|77AA|77AA|	1000	-	112906028	112906259	0,0,250	4	644,45,133,125,	0,22825,28251,128436,
chr11	113064628	113067330	LongAUGORFlinc|3P|XLOC_019230|TCONS_00041329:2.42881|117AA|100AA|	1000	-	113066008	113066308	0,0,250	2	2578,119,	0,2583,
chr11	113064628	113070983	LongAUGORFlinc|3P|XLOC_019230|TCONS_00041330:0.258987|117AA|100AA|	1000	-	113066008	113066308	0,0,250	4	1853,111,209,273,	0,3075,5671,6082,
chr11	113067415	113071040	linc|3P|XLOC_019230|TCONS_00041331:5.08615|96AA|91AA|	1000	-	113067415	113070339	0,0,250	3	232,209,330,	0,2884,3295,
chr11	114046752	114048091	linc|3P|XLOC_019238|TCONS_00041367:1.99611|113AA|84AA|	1000	-	114046808	114047450	0,0,250	3	302,244,225,	0,692,1114,
chr11	114046752	114048091	linc|3P|XLOC_019238|TCONS_00041368:0.732959|127AA|84AA|	1000	-	114046808	114047450	0,0,250	3	302,216,225,	0,692,1114,
chr11	114047286	114047988	linc|3P|XLOC_019238|TCONS_00041369:3.67113|145AA|87AA|	1000	-	114047319	114047580	0,0,250	2	402,122,	0,580,
chr11	116938103	116938771	EnsShortNonCoding|3P|XLOC_017529|TCONS_00035464:0.329985|62AA|42AA|	1000	+	116938158	116938493	250,0,0	2	109,350,	0,318,
chr11	116938103	116940269	EnsShortNonCoding|3P|XLOC_017529|TCONS_00035465:116.558|130AA|70AA|	1000	+	116938283	116938493	250,0,0	2	413,180,	0,1986,
chr11	116938115	116940268	EnsShortNonCoding|3P|XLOC_017529|TCONS_00035466:5.65768|126AA|70AA|	1000	+	116938283	116938493	250,0,0	1	2153,	0,
chr11	119797116	119804012	linc|3P|XLOC_019337|TCONS_00041747:9.38071|96AA|48AA|	1000	-	119797318	119800574	0,0,250	3	247,129,117,	0,3359,6779,
chr11	120046713	120050065	LongAUGORFlinc|3P|XLOC_019343|TCONS_00041788:2.43399|205AA|167AA|	1000	-	120046968	120047469	0,0,250	2	2352,263,	0,3089,
chr11	120049020	120051166	linc|3P|XLOC_019343|TCONS_00041789:9.92878|108AA|25AA|	1000	-	120051024	120051099	0,0,250	3	45,188,413,	0,782,1733,
chr11	120091115	120092899	LongAUGORFlinc|3P|XLOC_019345|TCONS_00041791:16.3607|111AA|110AA|	1000	-	120092113	120092443	0,0,250	2	1497,91,	0,1693,
chr11	120096547	120097436	linc|3P|XLOC_019346|TCONS_00041792:1.18296|94AA|26AA|	1000	-	120096818	120096896	0,0,250	2	428,104,	0,785,
chr11	120388168	120391868	linc|3P|XLOC_019355|TCONS_00041835:7.0365|73AA|31AA|	1000	-	120388419	120388512	0,0,250	2	349,214,	0,3486,
chr11	120388194	120392802	linc|3P|XLOC_019355|TCONS_00041836:23.7596|55AA|52AA|	1000	-	120388511	120392761	0,0,250	3	323,135,56,	0,3460,4552,
chr11	120388220	120393098	linc|3P|XLOC_019355|TCONS_00041837:4.84004|81AA|75AA|	1000	-	120392865	120393090	0,0,250	2	297,352,	0,4526,
chr11	120389577	120392827	LongAUGORFlinc|3P|XLOC_019355|TCONS_00041838:9.42207|127AA|124AA|	1000	-	120389876	120392761	0,0,250	4	373,148,135,81,	0,748,2077,3169,
chr11	120391522	120392811	linc|3P|XLOC_019355|TCONS_00041839:17.3235|95AA|92AA|	1000	-	120391528	120392761	0,0,250	2	267,65,	0,1224,
chr11	121664420	121671633	linc|3P|XLOC_017607|TCONS_00035753:1.30975|56AA|27AA|	1000	+	121666942	121671306	250,0,0	3	93,153,392,	0,2385,6821,
chr12	4052113	4063337	linc|3P|XLOC_023967|TCONS_00050709:0.628951|141AA|84AA|	1000	.	4062912	4063164	0,0,250	2	31,450,	0,10774,
chr12	5784538	5802504	linc|3P|XLOC_021572|TCONS_00044359:0.187544|105AA|91AA|	1000	+	5784705	5801688	250,0,0	3	272,65,919,	0,6477,17047,
chr12	8879992	8884265	LongAUGORFlinc|3P|XLOC_022826|TCONS_00047813:0.283516|149AA|149AA|	1000	-	8882855	8883302	0,0,250	2	3733,139,	0,4134,
chr12	8879992	8900251	LongAUGORFlinc|3P|XLOC_022826|TCONS_00047814:0.371702|149AA|149AA|	1000	-	8882855	8883302	0,0,250	3	3732,120,46,	0,4173,20213,
chr12	11192321	11203309	linc|3P|XLOC_022838|TCONS_00047854:3.52588|110AA|78AA|	1000	-	11192789	11193023	0,0,250	3	1022,264,113,	0,8880,10875,
chr12	12358376	12397819	linc|3P|XLOC_022851|TCONS_00047869|Fam49a:0.490781|88AA|87AA|	1000	-	12358639	12358900	0,0,150	4	909,129,84,38,	0,2428,21430,39405,
chr12	12451841	12453448	linc|3P|XLOC_024406|TCONS_00051160:0.206472|81AA|80AA|	1000	.	12451850	12452090	0,0,250	3	386,94,441,	0,713,1166,
chr12	12839201	12956345	linc|3P|XLOC_021647|TCONS_00044579:0.21196|125AA|57AA|	1000	+	12949165	12949336	250,0,0	4	16,774,133,73,	0,109878,111484,117071,
chr12	15823782	15895576	LongAUGORFlinc|3P|XLOC_021665|TCONS_00044627:0.176438|117AA|117AA|	1000	+	15839619	15893650	250,0,0	3	121,393,2053,	0,15668,69741,
chr12	18257370	18292589	linc|3P|XLOC_022922|TCONS_00048062:0.323168|96AA|55AA|	1000	-	18292136	18292301	0,0,250	3	302,98,584,	0,307,34635,
chr12	21423727	21426800	linc|3P|XLOC_021753|TCONS_00044828:1.27381|101AA|72AA|	1000	+	21425692	21425908	250,0,0	2	968,1941,	0,1132,
chr12	21423727	21426800	linc|3P|XLOC_021753|TCONS_00044829:5.30824|92AA|72AA|	1000	+	21425692	21425908	250,0,0	4	216,75,205,1941,	0,349,763,1132,
chr12	25810233	25817385	linc|3P|XLOC_025190|TCONS_00051963:0.339676|87AA|43AA|	1000	.	25816305	25816434	0,0,250	4	341,65,109,1137,	0,3110,5783,6015,
chr12	25810233	25817385	linc|3P|XLOC_025190|TCONS_00051964:0.593133|67AA|43AA|	1000	.	25816318	25816447	0,0,250	4	341,65,109,1124,	0,3110,5783,6028,
chr12	25872513	25875600	linc|3P|XLOC_021800|TCONS_00044963:0.121921|111AA|84AA|	1000	+	25874344	25874596	250,0,0	3	868,213,1266,	0,1180,1821,
chr12	25874126	25894221	linc|3P|XLOC_021800|TCONS_00044965:0.57794|156AA|98AA|	1000	+	25874996	25893830	250,0,0	3	939,47,569,	0,5267,19526,
chr12	25892494	25896224	linc|3P|XLOC_021800|TCONS_00044966:0.175429|118AA|77AA|	1000	+	25895031	25895262	250,0,0	2	47,1922,	0,1808,
chr12	25902258	25912794	linc|3P|XLOC_021801|TCONS_00044967:3.07211|109AA|87AA|	1000	+	25912533	25912794	250,0,0	3	233,178,1545,	0,351,8991,
chr12	25988390	25996544	LongAUGORFlinc|3P|XLOC_025218|TCONS_00051993:0.280809|165AA|111AA|	1000	.	25988509	25988842	0,0,250	2	1052,1323,	0,6831,
chr12	25988390	26062167	linc|3P|XLOC_025218|TCONS_00051994:0.115363|79AA|74AA|	1000	.	25989378	26061931	0,0,250	3	297,386,394,	0,666,73383,
chr12	25989060	25995118	linc|3P|XLOC_025218|TCONS_00051995:1.67021|72AA|42AA|	1000	.	25989318	25995087	0,0,250	2	382,33,	0,6025,
chr12	26001889	26004295	linc|3P|XLOC_025225|TCONS_00052002:0.297804|94AA|64AA|	1000	.	26002276	26002468	0,0,250	2	1316,128,	0,2278,
chr12	26002857	26004272	linc|3P|XLOC_025225|TCONS_00052003:0.236468|95AA|57AA|	1000	.	26003211	26003382	0,0,250	2	607,105,	0,1310,
chr12	27825660	27845176	linc|3P|XLOC_023010|TCONS_00048267:1.1713|94AA|65AA|	1000	-	27826175	27826370	0,0,250	4	1367,144,289,82,	0,1779,12521,19434,
chr12	27825660	27849530	linc|3P|XLOC_023010|TCONS_00048268:1.42955|94AA|68AA|	1000	-	27845106	27845310	0,0,250	4	1367,144,469,31,	0,1779,19434,23839,
chr12	27825660	27849530	linc|3P|XLOC_023010|TCONS_00048269:0.653584|94AA|68AA|	1000	-	27845106	27845310	0,0,250	5	1367,144,150,469,31,	0,1779,4470,19434,23839,
chr12	27825666	27845498	linc|3P|XLOC_023010|TCONS_00048270:8.63287|108AA|68AA|	1000	-	27845106	27845310	0,0,250	2	1361,404,	0,19428,
chr12	27826762	27845311	LongAUGORFlinc|3P|XLOC_023010|TCONS_00048271:0.387594|161AA|161AA|	1000	-	27826764	27845310	0,0,250	2	288,198,	0,18351,
chr12	28019277	28023476	linc|3P|XLOC_021809|TCONS_00044985:1.01231|137AA|62AA|	1000	+	28021087	28021273	250,0,0	2	2538,1656,	0,2543,
chr12	28019277	28043842	linc|3P|XLOC_021809|TCONS_00044986|Sox11:0.729369|137AA|62AA|	1000	+	28021087	28021273	150,0,0	3	2538,196,161,	0,2543,24404,
chr12	28027954	28043842	linc|3P|XLOC_021809|TCONS_00044988:2.47053|139AA|74AA|	1000	+	28043483	28043795	250,0,0	3	839,134,211,	0,15453,15677,
chr12	29594422	29595498	linc|3P|XLOC_025370|TCONS_00052161:0.538201|105AA|84AA|	1000	.	29595047	29595423	0,0,250	2	762,190,	0,886,
chr12	29808148	29889790	LongAUGORFlinc|3P|XLOC_021822|TCONS_00045020:3.93398|141AA|121AA|	1000	+	29822803	29823166	250,0,0	12	83,84,623,257,123,46,77,458,159,56,261,169,	0,13082,14433,17864,18673,40518,42908,44835,74582,78978,79592,81473,
chr12	29808260	29874050	LongAUGORFlinc|3P|XLOC_021822|TCONS_00045021:8.73278|141AA|125AA|	1000	+	29848690	29853211	250,0,0	9	23,84,623,262,118,46,125,458,234,	0,12970,14321,17752,18566,40406,42796,44723,65556,
chr12	31166720	31237968	linc|3P|XLOC_023038|TCONS_00048357:0.601632|102AA|62AA|	1000	-	31166720	31167938	0,0,250	3	17,220,140,	0,1049,71108,
chr12	31257930	31258838	linc|3P|XLOC_025432|TCONS_00052223:0.33986|61AA|51AA|	1000	.	31258122	31258386	0,0,250	2	332,465,	0,443,
chr12	33796575	33832451	linc|3P|XLOC_023077|TCONS_00048470:0.550023|158AA|58AA|	1000	-	33832194	33832368	0,0,250	6	427,216,78,214,161,455,	0,7406,24255,27862,29245,35421,
chr12	33817918	33832451	linc|3P|XLOC_023077|TCONS_00048474:5.9663|158AA|68AA|	1000	-	33818463	33818667	0,0,250	5	2404,78,214,161,455,	0,2912,6519,7902,14078,
chr12	33817918	33832462	linc|3P|XLOC_023077|TCONS_00048475:0.631938|118AA|74AA|	1000	-	33822781	33823806	0,0,250	9	2306,78,151,220,214,161,98,53,318,	0,2912,4835,5789,6519,7902,9584,14078,14226,
chr12	33819507	33832462	linc|3P|XLOC_023077|TCONS_00048477:0.297434|118AA|74AA|	1000	-	33822781	33823806	0,0,250	9	717,78,151,220,214,161,98,53,318,	0,1323,3246,4200,4930,6313,7995,12489,12637,
chr12	33820241	33824486	linc|3P|XLOC_023077|TCONS_00048478:0.677651|72AA|36AA|	1000	-	33820899	33823806	0,0,250	4	81,78,220,49,	0,589,3466,4196,
chr12	33825909	33832433	linc|3P|XLOC_023077|TCONS_00048479:1.71288|158AA|58AA|	1000	-	33832194	33832368	0,0,250	2	74,435,	0,6089,
chr12	33832009	33832461	linc|3P|XLOC_023077|TCONS_00048480:18.6044|118AA|58AA|	1000	-	33832194	33832368	0,0,250	2	40,317,	0,135,
chr12	36989282	37105131	linc|3P|XLOC_021906|TCONS_00045237|Sostdc1:0.475928|58AA|50AA|	1000	+	36989309	37104694	150,0,0	2	64,550,	0,115299,
chr12	37822640	37833375	linc|3P|XLOC_025690|TCONS_00052485:1.15712|50AA|25AA|	1000	.	37822940	37823015	0,0,250	2	418,76,	0,10659,
chr12	37822654	37833325	linc|3P|XLOC_025690|TCONS_00052486:0.446351|50AA|25AA|	1000	.	37822990	37824343	0,0,250	3	404,86,26,	0,1682,10645,
chr12	37825361	37833332	linc|3P|XLOC_025690|TCONS_00052489:0.874463|116AA|72AA|	1000	.	37825361	37825577	0,0,250	2	377,33,	0,7938,
chr12	41856348	42081545	linc|3P|XLOC_021942|TCONS_00045357:0.905961|97AA|54AA|	1000	+	41856625	41856787	250,0,0	2	641,16,	0,225181,
chr12	52945854	52952705	linc|3P|XLOC_026061|TCONS_00052869:1.55054|128AA|69AA|	1000	.	52945854	52946062	0,0,250	2	294,90,	0,6761,
chr12	57359563	57367326	linc|3P|XLOC_026194|TCONS_00053006:3.5846|80AA|38AA|	1000	.	57367104	57367218	0,0,250	3	187,147,898,	0,2765,6865,
chr12	57790904	57793951	linc|3P|XLOC_023239|TCONS_00048895:0.292622|85AA|39AA|	1000	-	57793745	57793862	0,0,250	2	57,406,	0,2641,
chr12	58625694	58631112	linc|3P|XLOC_026236|TCONS_00053048:0.460849|95AA|62AA|	1000	.	58628146	58628332	0,0,250	2	2094,3316,	0,2102,
chr12	58639663	58828233	linc|3P|XLOC_022070|TCONS_00045682|Ttc6:1.17582|105AA|41AA|	1000	+	58639787	58639910	150,0,0	2	305,19,	0,188551,
chr12	70565772	70573349	LongAUGORFlinc|3P|XLOC_026589|TCONS_00053415:0.376513|176AA|172AA|	1000	.	70572676	70573192	0,0,250	2	3575,1969,	0,5608,
chr12	70565814	70572973	LongAUGORFlinc|3P|XLOC_026589|TCONS_00053416:6.45414|176AA|172AA|	1000	.	70572342	70572858	0,0,250	2	3533,1532,	0,5627,
chr12	70565814	70572973	LongAUGORFlinc|3P|XLOC_026589|TCONS_00053417:0.923816|194AA|190AA|	1000	.	70572288	70572858	0,0,250	4	587,283,174,1593,	0,2199,3359,5566,
chr12	70565984	70571441	LongAUGORFlinc|3P|XLOC_026589|TCONS_00053418:2.05017|162AA|122AA|	1000	.	70566148	70569286	0,0,250	3	417,174,61,	0,3189,5396,
chr12	70575926	70576451	linc|3P|XLOC_026594|TCONS_00053423:1.3048|64AA|10AA|	1000	.	70576418	70576448	0,0,250	2	446,56,	0,469,
chr12	70891274	70895498	LongAUGORFlinc|3P|XLOC_022156|TCONS_00045907|4930512B01Rik:0.825026|122AA|105AA|	1000	+	70892212	70893308	150,0,0	3	1112,224,522,	0,1893,3702,
chr12	71328827	71335152	linc|3P|XLOC_022162|TCONS_00045926:0.136875|115AA|83AA|	1000	+	71333102	71334200	250,0,0	5	538,136,137,151,334,	0,4208,4954,5330,5991,
chr12	71623584	71646111	linc|3P|XLOC_022166|TCONS_00045936:0.283919|117AA|76AA|	1000	+	71645292	71645520	250,0,0	5	320,213,214,378,1231,	0,12921,17784,19197,21296,
chr12	71623584	71646111	linc|3P|XLOC_022166|TCONS_00045937:0.121623|117AA|76AA|	1000	+	71645292	71645520	250,0,0	5	320,213,214,205,1231,	0,12921,17784,19370,21296,
chr12	71623584	71679850	linc|3P|XLOC_023340|TCONS_00049176:0.197409|133AA|88AA|	1000	-	71623584	71623849	0,0,250	6	320,213,187,378,812,151,	0,12921,17784,19197,21296,56115,
chr12	71641031	71646111	linc|3P|XLOC_022166|TCONS_00045938:0.591021|117AA|84AA|	1000	+	71641113	71641517	250,0,0	4	185,214,383,1226,	0,337,1750,3854,
chr12	71642542	71646111	linc|3P|XLOC_022166|TCONS_00045939:1.53646|117AA|76AA|	1000	+	71645292	71645520	250,0,0	2	617,1231,	0,2338,
chr12	72009630	72012940	LongAUGORFlinc|3P|XLOC_023343|TCONS_00049181:0.371747|158AA|118AA|	1000	-	72009870	72010844	0,0,250	4	13,157,1155,196,	0,175,952,3114,
chr12	72009700	72013086	LongAUGORFlinc|3P|XLOC_023343|TCONS_00049182:0.44127|140AA|115AA|	1000	-	72011138	72011483	0,0,250	3	39,1155,31,	0,882,3355,
chr12	72110781	72116819	linc|3P|XLOC_023344|TCONS_00049188:1.03099|130AA|64AA|	1000	-	72111170	72111362	0,0,250	3	686,51,326,	0,4662,5712,
chr12	72110781	72116819	linc|3P|XLOC_023344|TCONS_00049189:9.33778|130AA|64AA|	1000	-	72111170	72111362	0,0,250	3	685,52,326,	0,4661,5712,
chr12	73857596	73858886	linc|3P|XLOC_023368|TCONS_00049259:1.00047|104AA|87AA|	1000	-	73858539	73858800	0,0,250	2	517,625,	0,665,
chr12	74455980	74714061	linc|3P|XLOC_022211|TCONS_00046095|Prkch:0.860339|88AA|88AA|	1000	+	74456032	74456296	150,0,0	2	1431,16,	0,258065,
chr12	74457156	74458942	LongAUGORFlinc|3P|XLOC_022211|TCONS_00046096:0.727093|141AA|133AA|	1000	+	74457299	74457698	250,0,0	2	866,877,	0,909,
chr12	78229947	78233211	linc|3P|XLOC_023424|TCONS_00049414:0.999242|98AA|71AA|	1000	-	78232951	78233164	0,0,250	2	437,753,	0,2511,
chr12	78229947	78233211	linc|3P|XLOC_023424|TCONS_00049415:0.92545|105AA|71AA|	1000	-	78232951	78233164	0,0,250	3	434,173,488,	0,2511,2776,
chr12	78230015	78292708	LongAUGORFlinc|3P|XLOC_023424|TCONS_00049416:1.07788|161AA|104AA|	1000	-	78230318	78292215	0,0,250	3	369,173,566,	0,2443,62127,
chr12	81124112	81362245	linc|3P|XLOC_022285|TCONS_00046316:5.47304|99AA|8AA|	1000	+	81362219	81362245	250,0,0	2	11,336,	0,237797,
chr12	81194336	81215500	linc|3P|XLOC_022286|TCONS_00046317:0.162498|86AA|63AA|	1000	+	81215121	81215310	250,0,0	2	14,619,	0,20545,
chr12	81221534	81233233	linc|3P|XLOC_023447|TCONS_00049479:1.56643|89AA|86AA|	1000	-	81223535	81223793	0,0,250	5	4079,201,131,146,25,	0,4378,6518,11266,11674,
chr12	81221534	81233831	linc|3P|XLOC_023447|TCONS_00049480:7.15307|89AA|86AA|	1000	-	81223535	81223793	0,0,250	3	4579,146,118,	0,11266,12179,
chr12	81221534	81233900	linc|3P|XLOC_023447|TCONS_00049481:10.0945|94AA|52AA|	1000	-	81221554	81225965	0,0,250	4	123,201,146,187,	0,4378,11266,12179,
chr12	81610937	81619903	LongAUGORFlinc|3P|XLOC_023455|TCONS_00049501:1.40464|108AA|103AA|	1000	-	81611493	81617547	0,0,250	3	777,89,1707,	0,6522,7259,
chr12	81787356	81793453	LongAUGORFlinc|3P|XLOC_023457|TCONS_00049507:5.17988|143AA|133AA|	1000	-	81787415	81787814	0,0,250	2	638,306,	0,5791,
chr12	92195026	92214370	linc|3P|XLOC_023558|TCONS_00049820:19.6855|79AA|76AA|	1000	-	92195026	92208196	0,0,250	4	61,581,156,465,	0,13003,14743,18879,
chr12	106103539	106109734	linc|3P|XLOC_022481|TCONS_00046937|4930408O17Rik:11.3047|131AA|63AA|	1000	+	106109317	106109506	150,0,0	2	168,453,	0,5742,
chr12	106268909	106270524	EnsShortNonCoding|3P|XLOC_023639|TCONS_00050109:10.0138|122AA|97AA|	1000	-	106268909	106270450	0,0,250	2	126,240,	0,1375,
chr12	107046387	107221018	linc|3P|XLOC_022499|TCONS_00047004|Papola:3.07313|38AA|31AA|	1000	+	107046387	107046480	150,0,0	2	340,16,	0,174615,
chr12	108982345	109022251	linc|3P|XLOC_023670|TCONS_00050172:0.330009|75AA|39AA|	1000	-	108982345	108982461	0,0,250	2	370,123,	0,39783,
chr12	109513840	109586021	linc|3P|XLOC_022541|TCONS_00047070|Cyp46a1:0.551396|89AA|55AA|	1000	+	109514227	109514392	150,0,0	2	776,16,	0,72165,
chr12	110783624	110809936	LongAUGORFlinc|3P|XLOC_023697|TCONS_00050247:0.272206|163AA|159AA|	1000	-	110784298	110787711	0,0,250	5	1128,74,158,84,336,	0,4064,4238,12822,25976,
chr12	110783624	110809939	LongAUGORFlinc|3P|XLOC_023697|TCONS_00050248:2.30721|211AA|194AA|	1000	-	110784298	110784880	0,0,250	6	1531,2302,74,158,84,339,	0,1655,4064,4238,12822,25976,
chr12	110783624	110809939	LongAUGORFlinc|3P|XLOC_023697|TCONS_00050249:0.206962|190AA|186AA|	1000	-	110784298	110787711	0,0,250	6	1129,80,74,158,84,339,	0,3877,4064,4238,12822,25976,
chr12	110806837	110809933	linc|3P|XLOC_023697|TCONS_00050250:0.315318|90AA|66AA|	1000	-	110807487	110809553	0,0,250	2	802,426,	0,2670,
chr12	110842091	110893219	LongAUGORFEnsShortNonCoding|3P|XLOC_022577|TCONS_00047183:1.96567|139AA|139AA|	1000	+	110858541	110873609	250,0,0	16	185,128,139,88,75,106,161,64,88,88,48,70,905,89,1028,3151,	0,2332,13329,16431,21219,23166,30312,31512,33957,38683,39532,41380,41965,45272,46190,47977,
chr12	110842091	110899926	EnsShortNonCoding|3P|XLOC_022577|TCONS_00047184:1.02899|124AA|83AA|	1000	+	110858541	110865362	250,0,0	18	185,128,139,88,75,106,88,70,905,1004,259,80,147,86,44,69,85,971,	0,2332,13329,16431,21219,23166,33957,41380,41965,45272,46959,47977,50404,51967,52906,54171,55841,56864,
chr12	110842091	110899926	EnsShortNonCoding|3P|XLOC_022577|TCONS_00047186:0.810784|127AA|83AA|	1000	+	110858541	110865362	250,0,0	22	185,128,139,88,75,106,62,88,48,70,905,89,86,87,80,15,147,86,53,69,85,971,	0,2332,13329,16431,21219,23166,36385,38683,39532,41380,41965,45272,46190,47131,47977,48819,50404,51967,52906,54171,55841,56864,
chr12	110842091	110899926	EnsShortNonCoding|3P|XLOC_022577|TCONS_00047187:7.22162|127AA|83AA|	1000	+	110858541	110865362	250,0,0	22	185,130,83,88,75,106,62,88,48,70,905,89,86,87,80,15,147,86,53,69,85,971,	0,2332,3532,16431,21219,23166,36385,38683,39532,41380,41965,45272,46190,47131,47977,48819,50404,51967,52906,54171,55841,56864,
chr12	110842091	110899926	EnsShortNonCoding|3P|XLOC_022577|TCONS_00047189:5.99293|127AA|83AA|	1000	+	110858541	110865362	250,0,0	22	185,128,139,88,75,106,88,62,88,48,70,905,89,86,87,80,147,86,53,69,85,971,	0,2332,13329,16431,21219,23166,33957,36385,38683,39532,41380,41965,45272,46190,47131,47977,50404,51967,52906,54171,55841,56864,
chr12	110842091	110899926	EnsShortNonCoding|3P|XLOC_022577|TCONS_00047190:0.426057|127AA|83AA|	1000	+	110858541	110865362	250,0,0	20	185,128,139,88,75,106,88,70,905,89,86,259,80,15,147,86,53,69,85,971,	0,2332,13329,16431,21219,23166,33957,41380,41965,45272,46190,46959,47977,48819,50404,51967,52906,54171,55841,56864,
chr12	110842091	110899926	LongAUGORFEnsShortNonCoding|3P|XLOC_022577|TCONS_00047185:1.87891|139AA|139AA|	1000	+	110858541	110873609	250,0,0	20	185,83,88,75,106,161,64,88,70,905,89,86,259,80,147,86,53,69,85,971,	0,3532,16431,21219,23166,30312,31512,33957,41380,41965,45272,46190,46959,47977,50404,51967,52906,54171,55841,56864,
chr12	110842091	110899926	LongAUGORFEnsShortNonCoding|3P|XLOC_022577|TCONS_00047188:37.3721|139AA|139AA|	1000	+	110858541	110873609	250,0,0	23	185,128,139,88,75,106,161,64,88,62,88,48,70,905,89,1028,80,147,86,62,60,85,971,	0,2332,13329,16431,21219,23166,30312,31512,33957,36385,38683,39532,41380,41965,45272,46190,47977,50404,51967,52906,54180,55841,56864,
chr12	110842149	110845695	linc|3P|XLOC_022577|TCONS_00047192:3.50961|54AA|54AA|	1000	+	110842149	110844458	250,0,0	3	127,130,72,	0,2274,3474,
chr12	110842154	110883605	EnsShortNonCoding|3P|XLOC_022577|TCONS_00047193:0.949667|83AA|83AA|	1000	+	110858541	110865362	250,0,0	8	122,128,139,88,75,106,88,134,	0,2269,13266,16368,21156,23103,33894,41317,
chr12	110842255	110865285	EnsShortNonCoding|3P|XLOC_022577|TCONS_00047194:5.63514|57AA|57AA|	1000	+	110858541	110865285	250,0,0	5	21,83,88,75,28,	0,3368,16267,21055,23002,
chr12	110858536	110872442	EnsShortNonCoding|3P|XLOC_022577|TCONS_00047199:7.4575|96AA|96AA|	1000	+	110858541	110872442	250,0,0	4	74,75,106,39,	0,4774,6721,13867,
chr12	110858536	110884550	EnsShortNonCoding|3P|XLOC_022577|TCONS_00047200:6.59387|83AA|83AA|	1000	+	110858541	110865362	250,0,0	8	74,75,106,62,88,48,70,494,	0,4774,6721,19940,22238,23087,24935,25520,
chr12	110863344	110883671	EnsShortNonCoding|3P|XLOC_022577|TCONS_00047201:0.767064|48AA|33AA|	1000	+	110878511	110880846	250,0,0	7	41,106,88,62,88,48,200,	0,1913,12704,15132,17430,18279,20127,
chr12	110872168	110881674	EnsShortNonCoding|3P|XLOC_022577|TCONS_00047204:2.10829|73AA|71AA|	1000	+	110872357	110873609	250,0,0	5	396,64,88,88,51,	0,1435,3880,8606,9455,
chr12	110884350	110899926	EnsShortNonCoding|3P|XLOC_022577|TCONS_00047209:120.393|124AA|76AA|	1000	+	110884440	110884668	250,0,0	11	611,89,86,87,80,147,86,44,69,85,971,	0,3013,3931,4872,5718,8145,9708,10647,11912,13582,14605,
chr12	110884371	110893219	EnsShortNonCoding|3P|XLOC_022577|TCONS_00047210:1.32073|99AA|76AA|	1000	+	110884440	110884668	250,0,0	2	4938,3151,	0,5697,
chr12	110884850	110898017	EnsShortNonCoding|3P|XLOC_022577|TCONS_00047211:27.6603|127AA|54AA|	1000	+	110894998	110897973	250,0,0	11	111,89,86,87,80,15,147,86,53,69,85,	0,2513,3431,4372,5218,6060,7645,9208,10147,11412,13082,
chr12	110887380	110888561	EnsShortNonCoding|3P|XLOC_022577|TCONS_00047212:40.4946|78AA|29AA|	1000	+	110888448	110888535	250,0,0	2	72,280,	0,901,
chr12	110888278	110894079	EnsShortNonCoding|3P|XLOC_022577|TCONS_00047214:30.9653|53AA|24AA|	1000	+	110889071	110889143	250,0,0	5	89,259,80,147,21,	0,772,1790,4217,5780,
chr12	110888890	110899235	EnsShortNonCoding|3P|XLOC_022577|TCONS_00047215:91.5171|127AA|75AA|	1000	+	110897951	110899114	250,0,0	8	419,80,147,86,53,69,85,280,	0,1178,3605,5168,6107,7372,9042,10065,
chr12	110889222	110897963	EnsShortNonCoding|3P|XLOC_022577|TCONS_00047217:184.329|123AA|50AA|	1000	+	110894998	110897963	250,0,0	7	87,80,147,86,53,69,31,	0,846,3273,4836,5775,7040,8710,
chr12	110933795	110940797	linc|3P|XLOC_022600|TCONS_00047235:1.50264|123AA|86AA|	1000	+	110940161	110940419	250,0,0	2	544,3961,	0,3041,
chr12	110967973	110987668	LongAUGORFEnsShortNonCoding|3P|XLOC_022622|TCONS_00047257:0.604073|111AA|101AA|	1000	+	110972785	110973180	250,0,0	17	100,104,573,138,114,196,328,618,170,197,131,122,229,62,182,169,364,	0,349,532,1202,1478,1953,3517,4081,4799,5061,7917,11930,12298,13593,13902,18361,19331,
chr12	110967973	110987670	LongAUGORFEnsShortNonCoding|3P|XLOC_022622|TCONS_00047258:0.49919|111AA|101AA|	1000	+	110972785	110973180	250,0,0	16	100,1038,109,196,328,618,170,197,127,138,126,229,62,182,169,366,	0,327,1478,1953,3517,4081,4799,5061,7917,9862,11926,12298,13593,13902,18361,19331,
chr12	110967974	110969051	linc|3P|XLOC_022622|TCONS_00047260:1.17893|104AA|74AA|	1000	+	110968303	110968525	250,0,0	2	99,751,	0,326,
chr12	110968485	110987668	LongAUGORFEnsShortNonCoding|3P|XLOC_022622|TCONS_00047261:0.360049|111AA|101AA|	1000	+	110972785	110973180	250,0,0	12	853,671,116,618,170,197,131,122,229,186,165,364,	0,966,3217,3569,4287,4549,7405,11418,11786,13390,17853,18819,
chr12	110969168	110987670	LongAUGORFEnsShortNonCoding|3P|XLOC_022622|TCONS_00047262:0.474993|111AA|101AA|	1000	+	110972785	110973180	250,0,0	15	170,109,196,328,618,170,197,127,138,126,229,62,182,169,366,	0,283,758,2322,2886,3604,3866,6722,8667,10731,11103,12398,12707,17166,18136,
chr12	110973190	110987668	EnsShortNonCoding|3P|XLOC_022622|TCONS_00047268:10.8103|111AA|58AA|	1000	+	110975956	110980012	250,0,0	8	41,131,122,229,62,182,169,364,	0,2700,6713,7081,8376,8685,13144,14114,
chr12	110973194	110986393	EnsShortNonCoding|3P|XLOC_022622|TCONS_00047269:2.84982|95AA|53AA|	1000	+	110980011	110980416	250,0,0	7	37,127,138,126,229,186,55,	0,2696,4641,6705,7077,8681,13144,
chr12	110975911	110978271	EnsShortNonCoding|3P|XLOC_022622|TCONS_00047271:0.495984|73AA|53AA|	1000	+	110977880	110978221	250,0,0	3	106,138,116,	0,1924,2244,
chr12	110975989	110979713	EnsShortNonCoding|3P|XLOC_022622|TCONS_00047272:6.76535|89AA|64AA|	1000	+	110977880	110978072	250,0,0	2	28,1878,	0,1846,
chr12	110977116	110987666	EnsShortNonCoding|3P|XLOC_022622|TCONS_00047274:3.85596|98AA|63AA|	1000	+	110977350	110979947	250,0,0	6	237,138,126,213,169,362,	0,719,2783,3171,9218,10188,
chr12	110977117	110987670	EnsShortNonCoding|3P|XLOC_022622|TCONS_00047275:10.265|85AA|52AA|	1000	+	110981967	110986400	250,0,0	6	57,126,213,177,169,366,	0,2782,3170,4763,9217,10187,
chr12	110977129	110987670	EnsShortNonCoding|3P|XLOC_022622|TCONS_00047276:4.65437|95AA|80AA|	1000	+	110977140	110979947	250,0,0	6	42,161,126,235,163,366,	0,683,2770,3142,9211,10175,
chr12	110982010	110987668	EnsShortNonCoding|3P|XLOC_022622|TCONS_00047283:2.37747|103AA|92AA|	1000	+	110987176	110987537	250,0,0	4	47,169,54,364,	0,4324,5155,5294,
chr12	110986087	110987670	EnsShortNonCoding|3P|XLOC_022622|TCONS_00047285:10.9495|85AA|34AA|	1000	+	110986369	110986471	250,0,0	3	261,150,366,	0,266,1217,
chr12	110986087	110987670	EnsShortNonCoding|3P|XLOC_022622|TCONS_00047286:0.762015|129AA|92AA|	1000	+	110987176	110987537	250,0,0	2	1132,366,	0,1217,
chr12	110986173	110987668	linc|3P|XLOC_022622|TCONS_00047288:30.2748|85AA|34AA|	1000	+	110986369	110986471	250,0,0	2	330,364,	0,1131,
chr12	111513392	111516437	EnsShortNonCoding|3P|XLOC_023705|TCONS_00050261:7.86047|123AA|94AA|	1000	-	111513546	111514876	0,0,250	5	395,119,650,199,245,	0,1443,1594,2368,2800,
chr12	111513593	111516278	LongAUGORFEnsShortNonCoding|3P|XLOC_023705|TCONS_00050263:7.40731|125AA|118AA|	1000	-	111513614	111515015	0,0,250	4	195,801,199,86,	0,1242,2167,2599,
chr12	111799767	111830896	linc|3P|XLOC_022632|TCONS_00047302|Ppp2r5c:0.970681|108AA|41AA|	1000	+	111830749	111830872	150,0,0	3	11,70,267,	0,30205,30862,
chr12	112395021	112401075	linc|3P|XLOC_023715|TCONS_00050301|4930595D18Rik:0.299545|169AA|59AA|	1000	-	112395189	112395366	0,0,150	5	735,875,305,101,149,	0,2099,3264,4948,5905,
chr12	112398060	112422702	linc|3P|XLOC_023715|TCONS_00050302|4930595D18Rik:3.07325|80AA|64AA|	1000	-	112398579	112413199	0,0,150	4	530,101,98,89,	0,1909,15059,24553,
chr12	112810531	112812613	linc|3P|XLOC_023720|TCONS_00050309:11.2147|108AA|47AA|	1000	-	112812265	112812406	0,0,250	2	1420,530,	0,1552,
chr12	113175934	113370422	EnsShortNonCoding|3P|XLOC_022662|TCONS_00047401|Tdrd9:44.2185|125AA|90AA|	1000	+	113369604	113369874	150,0,0	2	14,1254,	0,193234,
chr12	114097864	114099885	LongAUGORFlinc|3P|XLOC_023742|TCONS_00050372|Gpr132:1.66471|137AA|118AA|	1000	-	114097864	114098218	0,0,150	2	998,556,	0,1465,
chr12	114184573	114188723	LongAUGORFlinc|3P|XLOC_023748|TCONS_00050379:0.555994|170AA|167AA|	1000	-	114185525	114186026	0,0,250	2	3662,22,	0,4128,
chr12	114184573	114188785	LongAUGORFlinc|3P|XLOC_023748|TCONS_00050380:0.237251|170AA|167AA|	1000	-	114185525	114186026	0,0,250	3	2984,569,84,	0,3093,4128,
chr12	114184573	114188785	linc|3P|XLOC_023748|TCONS_00050381:0.189174|112AA|75AA|	1000	-	114184764	114184989	0,0,250	3	792,856,84,	0,2806,4128,
chr12	119899796	119902595	linc|3P|XLOC_027976|TCONS_00054906:0.524411|86AA|63AA|	1000	.	119899860	119902324	0,0,250	3	68,92,364,	0,521,2435,
chr12	119900150	119902595	linc|3P|XLOC_027976|TCONS_00054907:0.344568|86AA|63AA|	1000	.	119900214	119902323	0,0,250	3	69,92,364,	0,167,2081,
chr13	3477386	3487304	linc|3P|XLOC_028031|TCONS_00054978:0.238732|110AA|74AA|	1000	+	3486876	3487098	250,0,0	3	212,93,3010,	0,1768,6908,
chr13	3477413	3489172	linc|3P|XLOC_028031|TCONS_00054979:0.625766|97AA|66AA|	1000	+	3488899	3489097	250,0,0	3	223,93,941,	0,1741,10818,
chr13	3477440	3506406	LongAUGORFlinc|3P|XLOC_028031|TCONS_00054980:0.941444|146AA|138AA|	1000	+	3500936	3501350	250,0,0	6	158,93,172,197,84,6245,	0,1714,6854,19765,20080,22721,
chr13	3477468	3489172	linc|3P|XLOC_028031|TCONS_00054981:0.2619|97AA|66AA|	1000	+	3488899	3489097	250,0,0	4	130,53,93,941,	0,1299,1686,10763,
chr13	3477468	3500363	LongAUGORFlinc|3P|XLOC_028031|TCONS_00054982:0.44842|161AA|132AA|	1000	+	3477764	3478160	250,0,0	6	1779,172,2483,197,84,202,	0,6826,13959,19737,20052,22693,
chr13	3477476	3489172	linc|3P|XLOC_028031|TCONS_00054983:1.26151|97AA|66AA|	1000	+	3488899	3489097	250,0,0	3	122,93,941,	0,1678,10755,
chr13	3477476	3507626	LongAUGORFlinc|3P|XLOC_028031|TCONS_00054984:0.282942|161AA|132AA|	1000	+	3477764	3478160	250,0,0	5	1771,172,197,84,19,	0,6818,19729,20044,30131,
chr13	3477488	3487304	linc|3P|XLOC_028031|TCONS_00054987:0.530669|110AA|74AA|	1000	+	3486876	3487098	250,0,0	3	148,93,3010,	0,1666,6806,
chr13	3477512	3493644	linc|3P|XLOC_028031|TCONS_00054991:0.385255|82AA|49AA|	1000	+	3491471	3491618	250,0,0	4	86,93,172,2217,	0,1642,6782,13915,
chr13	3477548	3491644	linc|3P|XLOC_028031|TCONS_00054992:0.238812|68AA|49AA|	1000	+	3491471	3491618	250,0,0	5	50,53,93,172,217,	0,1219,1606,6746,13879,
chr13	6104344	6109722	linc|3P|XLOC_030930|TCONS_00062698:0.183539|0AA|0AA|	1000	.	0	0	0,0,250	2	4197,329,	0,5049,
chr13	6104344	6123242	linc|3P|XLOC_030930|TCONS_00062699:0.515025|89AA|65AA|	1000	.	6108033	6108228	0,0,250	2	4197,343,	0,18555,
chr13	16097493	16251789	linc|3P|XLOC_029508|TCONS_00059137:1.76708|50AA|0AA|	1000	-	0	0	0,0,250	2	265,16,	0,154280,
chr13	23519843	23521825	linc|3P|XLOC_029636|TCONS_00059415:3.95599|85AA|50AA|	1000	-	23520442	23520592	0,0,250	2	78,1652,	0,330,
chr13	23519843	23522891	linc|3P|XLOC_029636|TCONS_00059416:0.837255|86AA|57AA|	1000	-	23522693	23522864	0,0,250	4	78,108,124,313,	0,330,2254,2735,
chr13	23519843	23522992	linc|3P|XLOC_029636|TCONS_00059418:2.01456|90AA|57AA|	1000	-	23522693	23522864	0,0,250	3	438,217,414,	0,2161,2735,
chr13	23519843	23523456	linc|3P|XLOC_029636|TCONS_00059419:0.347462|90AA|64AA|	1000	-	23522739	23523274	0,0,250	4	441,217,351,184,	0,2161,2735,3429,
chr13	23519843	23523456	linc|3P|XLOC_029636|TCONS_00059420:0.269634|74AA|41AA|	1000	-	23520012	23520135	0,0,250	4	438,124,75,184,	0,2254,2735,3429,
chr13	23519975	23522695	linc|3P|XLOC_029636|TCONS_00059421:0.822064|90AA|41AA|	1000	-	23520012	23520135	0,0,250	3	309,217,117,	0,2029,2603,
chr13	28488789	28512184	linc|3P|XLOC_031738|TCONS_00063543:4.89201|111AA|94AA|	1000	.	28489215	28500653	0,0,250	5	617,90,3146,112,1051,	0,1377,11863,18114,22344,
chr13	28507103	28512184	LongAUGORFlinc|3P|XLOC_031738|TCONS_00063555:5.82258|177AA|119AA|	1000	.	28511372	28512049	0,0,250	3	3666,800,287,	0,3674,4794,
chr13	28551902	28839173	linc|3P|XLOC_029715|TCONS_00059582:0.680546|65AA|56AA|	1000	-	28552674	28552842	0,0,250	8	1028,208,139,111,335,213,113,25,	0,45672,101407,148484,208336,209748,270357,287246,
chr13	28551902	28976035	linc|3P|XLOC_029715|TCONS_00059583:0.28478|77AA|56AA|	1000	-	28552674	28552842	0,0,250	9	1028,139,111,335,213,113,48,263,22,	0,101407,148484,208336,209748,270357,312585,423281,424111,
chr13	28551902	28976035	linc|3P|XLOC_029715|TCONS_00059584:0.101115|77AA|56AA|	1000	-	28552674	28552842	0,0,250	8	1028,139,111,335,113,48,263,22,	0,101407,148484,208336,270357,312585,423281,424111,
chr13	28551902	28976143	linc|3P|XLOC_029715|TCONS_00059586:3.94343|77AA|56AA|	1000	-	28761840	28822312	0,0,250	11	1028,208,140,110,335,213,92,113,48,263,130,	0,45672,101407,148485,208336,209748,251083,270357,312585,423281,424111,
chr13	28551902	28977489	linc|3P|XLOC_029715|TCONS_00059588:0.544221|154AA|89AA|	1000	-	28975342	28977175	0,0,250	8	1028,208,139,111,335,48,263,477,	0,45672,101407,148484,208336,312585,423281,425110,
chr13	28551902	28977489	linc|3P|XLOC_029715|TCONS_00059589:0.200562|154AA|89AA|	1000	-	28975342	28977175	0,0,250	10	1028,208,139,111,335,213,113,48,263,477,	0,45672,101407,148484,208336,209748,270357,312585,423281,425110,
chr13	28551902	28977489	linc|3P|XLOC_029715|TCONS_00059590:0.169719|154AA|89AA|	1000	-	28975342	28977175	0,0,250	10	1028,208,139,111,335,92,113,48,263,477,	0,45672,101407,148484,208336,251083,270357,312585,423281,425110,
chr13	28551902	28977489	linc|3P|XLOC_029715|TCONS_00059591:0.723151|154AA|89AA|	1000	-	28975342	28977175	0,0,250	9	1028,208,139,111,335,113,48,263,477,	0,45672,101407,148484,208336,270357,312585,423281,425110,
chr13	28551902	28977491	linc|3P|XLOC_029715|TCONS_00059593:0.355935|101AA|56AA|	1000	-	28552674	28552842	0,0,250	9	1028,208,139,111,335,48,263,147,49,	0,45672,101407,148484,208336,312585,423281,425110,425540,
chr13	28552646	28572710	linc|3P|XLOC_029715|TCONS_00059594:0.258205|65AA|56AA|	1000	-	28552674	28552842	0,0,250	2	284,77,	0,19987,
chr13	28552646	28977489	linc|3P|XLOC_029715|TCONS_00059595:1.26739|154AA|89AA|	1000	-	28975342	28977175	0,0,250	8	284,139,111,335,213,48,263,477,	0,100663,147740,207592,209004,311841,422537,424366,
chr13	28552809	28608650	linc|3P|XLOC_029715|TCONS_00059596:4.75637|60AA|38AA|	1000	-	28552928	28597686	0,0,250	4	121,208,69,35,	0,44765,52729,55806,
chr13	28597585	28608809	linc|3P|XLOC_029715|TCONS_00059597:2.24117|56AA|34AA|	1000	-	28597585	28597686	0,0,250	2	197,194,	0,11030,
chr13	28650675	28825686	linc|3P|XLOC_029715|TCONS_00059600:0.958483|77AA|40AA|	1000	-	28650783	28653372	0,0,250	7	165,140,110,335,213,113,177,	0,2634,49712,109563,110975,171584,174834,
chr13	28653352	28975325	linc|3P|XLOC_029715|TCONS_00059601:2.61581|97AA|69AA|	1000	-	28760533	28975210	0,0,250	6	96,111,335,92,48,142,	0,47034,106886,149633,211135,321831,
chr13	28760518	28977213	linc|3P|XLOC_029715|TCONS_00059602:6.41029|103AA|89AA|	1000	-	28975342	28977175	0,0,250	4	55,48,263,201,	0,103969,214665,216494,
chr13	29034916	29043540	LongAUGORFlinc|3P|XLOC_028346|TCONS_00055802:1.87439|248AA|119AA|	1000	+	29042865	29043222	250,0,0	2	33,2616,	0,6008,
chr13	29106267	29107534	linc|3P|XLOC_028346|TCONS_00055808:1.30843|72AA|68AA|	1000	+	29106343	29107297	250,0,0	2	136,381,	0,886,
chr13	29106340	29120598	linc|3P|XLOC_028346|TCONS_00055809:2.6836|76AA|47AA|	1000	+	29120456	29120598	250,0,0	4	63,37,93,308,	0,8704,9159,13950,
chr13	29108161	29120666	linc|3P|XLOC_028346|TCONS_00055810:9.16998|99AA|70AA|	1000	+	29120456	29120666	250,0,0	4	99,170,37,376,	0,417,6883,12129,
chr13	29108576	29132205	linc|3P|XLOC_028346|TCONS_00055811:1.29867|51AA|35AA|	1000	+	29122097	29131903	250,0,0	5	172,37,50,84,394,	0,6468,11714,13450,23235,
chr13	30034389	30125606	LongAUGORFlinc|3P|XLOC_029728|TCONS_00059636|E2f3:0.967952|124AA|108AA|	1000	-	30036774	30037098	0,0,150	4	710,62,1939,43,	0,717,784,91174,
chr13	30706911	30716128	linc|3P|XLOC_028363|TCONS_00055845:7.50795|85AA|47AA|	1000	+	30715773	30715914	250,0,0	4	31,195,537,374,	0,719,6152,8843,
chr13	31069004	31078044	linc|3P|XLOC_028366|TCONS_00055865:0.114853|74AA|46AA|	1000	+	31069476	31069614	250,0,0	2	969,38,	0,9002,
chr13	31417802	31418978	linc|3P|XLOC_029747|TCONS_00059668:3.40253|73AA|42AA|	1000	-	31417886	31418012	0,0,250	2	211,469,	0,707,
chr13	31657360	31674374	linc|3P|XLOC_029753|TCONS_00059678:2.85321|90AA|71AA|	1000	-	31659233	31671498	0,0,250	6	126,101,137,89,211,42,	0,1788,1982,14078,14451,16972,
chr13	31657360	31674382	linc|3P|XLOC_029753|TCONS_00059679:19.9497|94AA|69AA|	1000	-	31659178	31659478	0,0,250	5	126,101,137,211,50,	0,1788,1982,14451,16972,
chr13	31658912	31660161	linc|3P|XLOC_029753|TCONS_00059680:9.0694|99AA|69AA|	1000	-	31659178	31659478	0,0,250	3	338,139,92,	0,431,1157,
chr13	31659002	31659878	linc|3P|XLOC_029753|TCONS_00059681:4.76365|83AA|69AA|	1000	-	31659178	31659478	0,0,250	2	247,536,	0,340,
chr13	31659265	31674382	linc|3P|XLOC_029753|TCONS_00059682:27.988|105AA|86AA|	1000	-	31659284	31671498	0,0,250	4	217,89,211,77,	0,12173,12546,15040,
chr13	31670155	31674382	LongAUGORFlinc|3P|XLOC_029753|TCONS_00059683:0.931775|154AA|154AA|	1000	-	31670577	31671039	0,0,250	3	1251,211,50,	0,1656,4177,
chr13	31670155	31717413	LongAUGORFlinc|3P|XLOC_029753|TCONS_00059684:0.382872|154AA|154AA|	1000	-	31670577	31671039	0,0,250	3	1251,211,434,	0,1656,46824,
chr13	34964371	34967051	linc|3P|XLOC_029794|TCONS_00059797:2.67613|123AA|66AA|	1000	-	34966134	34966332	0,0,250	2	2066,14,	0,2666,
chr13	35706793	35752281	linc|3P|XLOC_029800|TCONS_00059830|Cdyl:0.301484|99AA|90AA|	1000	-	35706793	35752038	0,0,150	3	78,186,248,	0,1664,45240,
chr13	37598448	37599775	linc|3P|XLOC_029819|TCONS_00059876:0.63339|104AA|55AA|	1000	-	37599475	37599645	0,0,250	2	1147,175,	0,1152,
chr13	37667070	37719440	linc|3P|XLOC_029821|TCONS_00059878:1.11221|99AA|75AA|	1000	-	37667087	37714719	0,0,250	5	71,170,169,416,57,	0,594,47648,51773,52313,
chr13	37748882	37759359	linc|3P|XLOC_032064|TCONS_00063882:0.653202|128AA|96AA|	1000	.	37748882	37749169	0,0,250	3	349,23,720,	0,1734,9757,
chr13	37749877	37758844	linc|3P|XLOC_032064|TCONS_00063884:1.07879|57AA|37AA|	1000	.	37758668	37758779	0,0,250	3	577,79,205,	0,683,8762,
chr13	37749877	37759359	linc|3P|XLOC_032064|TCONS_00063885:0.495078|128AA|96AA|	1000	.	37749877	37750164	0,0,250	3	571,77,720,	0,685,8762,
chr13	37749877	37759409	linc|3P|XLOC_032064|TCONS_00063886:10.3323|53AA|37AA|	1000	.	37750392	37750617	0,0,250	3	571,77,43,	0,685,9489,
chr13	37773233	37871168	linc|3P|XLOC_028448|TCONS_00056081|Rreb1:0.106336|89AA|83AA|	1000	+	37870691	37871109	150,0,0	3	20,368,141,	0,97257,97794,
chr13	41362358	41481436	linc|3P|XLOC_029860|TCONS_00059968|Nedd9:3.87727|44AA|17AA|	1000	-	41481345	41481396	0,0,150	2	32,247,	0,118831,
chr13	44216535	44220548	linc|3P|XLOC_028524|TCONS_00056322:8.9572|108AA|97AA|	1000	+	44216759	44219698	250,0,0	5	275,144,154,105,526,	0,887,3067,3305,3487,
chr13	44216662	44220548	linc|3P|XLOC_028524|TCONS_00056323:0.905884|114AA|97AA|	1000	+	44216759	44219698	250,0,0	5	148,144,154,105,544,	0,760,2940,3178,3342,
chr13	46903471	47025798	linc|3P|XLOC_028547|TCONS_00056425:0.672916|164AA|19AA|	1000	+	47025741	47025798	250,0,0	2	11,481,	0,121846,
chr13	47170603	47203159	LongAUGORFlinc|3P|XLOC_028556|TCONS_00056456|Kdm1b:1.30055|146AA|124AA|	1000	+	47170952	47201856	150,0,0	2	463,1561,	0,30995,
chr13	48628679	48642387	EnsShortNonCoding|3P|XLOC_029929|TCONS_00060158:0.584876|129AA|75AA|	1000	-	48629560	48629785	0,0,250	3	5041,285,355,	0,13039,13353,
chr13	48637294	48640155	linc|3P|XLOC_032488|TCONS_00064335:0.603484|84AA|60AA|	1000	.	48637869	48638049	0,0,250	2	2067,775,	0,2086,
chr13	48966480	48970829	linc|3P|XLOC_028571|TCONS_00056484:5.36775|110AA|30AA|	1000	+	48970649	48970739	250,0,0	3	92,179,227,	0,391,4122,
chr13	53731260	53734540	linc|3P|XLOC_032728|TCONS_00064578:76.9864|89AA|78AA|	1000	.	53731367	53731601	0,0,250	3	577,106,41,	0,658,3239,
chr13	53743915	53745038	linc|3P|XLOC_032732|TCONS_00064582:0.359142|67AA|16AA|	1000	.	53743915	53743962	0,0,250	2	77,362,	0,761,
chr13	53743995	53745038	linc|3P|XLOC_032732|TCONS_00064583:0.531327|67AA|22AA|	1000	.	53744805	53744871	0,0,250	2	443,362,	0,681,
chr13	54957041	54976234	linc|3P|XLOC_028647|TCONS_00056731:0.1446|131AA|72AA|	1000	+	54958325	54958541	250,0,0	6	13,1622,67,108,43,202,	0,754,2516,17318,18448,18991,
chr13	54987938	54989381	linc|3P|XLOC_032831|TCONS_00064683:0.395263|141AA|71AA|	1000	.	54987988	54988201	0,0,250	2	977,371,	0,1072,
chr13	55566453	55655563	linc|3P|XLOC_028669|TCONS_00056801|Prr7:3.56547|113AA|39AA|	1000	+	55566479	55566596	150,0,0	2	388,28,	0,89082,
chr13	56696369	56868179	linc|3P|XLOC_028693|TCONS_00056856|Tgfbi:2.98985|90AA|50AA|	1000	+	56867780	56867930	150,0,0	2	18,503,	0,171307,
chr13	56868179	57003668	linc|3P|XLOC_028698|TCONS_00056879|Trpc7:2.17075|101AA|87AA|	1000	+	56868616	57003668	150,0,0	2	687,13,	0,135476,
chr13	60279387	60283177	linc|3P|XLOC_028721|TCONS_00056965:0.714926|147AA|33AA|	1000	+	60283039	60283138	250,0,0	2	315,147,	0,3643,
chr13	60279419	60284223	linc|3P|XLOC_028721|TCONS_00056966:7.41094|101AA|0AA|	1000	+	0	0	250,0,0	2	283,21,	0,4783,
chr13	63173810	63346352	linc|3P|XLOC_028803|TCONS_00057104|2010111I01Rik:1.72057|63AA|32AA|	1000	+	63346256	63346352	150,0,0	2	13,396,	0,172146,
chr13	63402028	63614041	EnsShortNonCoding|3P|XLOC_030150|TCONS_00060799|Ptch1:0.153196|131AA|84AA|	1000	-	63402569	63402821	0,0,150	3	73,1582,12,	0,401,212001,
chr13	63548944	63666079	linc|3P|XLOC_030154|TCONS_00060825|Ptch1:9.0287|76AA|43AA|	1000	-	63665862	63665991	0,0,150	2	13,217,	0,116918,
chr13	63669049	63674405	linc|3P|XLOC_028808|TCONS_00057115:1.39321|64AA|45AA|	1000	+	63669079	63669214	250,0,0	2	329,91,	0,5265,
chr13	63669092	63754664	linc|3P|XLOC_028808|TCONS_00057116:0.164265|91AA|84AA|	1000	+	63671013	63671265	250,0,0	3	963,1875,12,	0,968,85560,
chr13	70067299	70070192	LongAUGORFlinc|3P|XLOC_033423|TCONS_00065300:0.750208|127AA|109AA|	1000	.	70068557	70068890	0,0,250	3	786,490,1602,	0,795,1291,
chr13	70122466	70133805	linc|3P|XLOC_028905|TCONS_00057416:0.175965|85AA|77AA|	1000	+	70122614	70124205	250,0,0	5	248,153,95,97,370,	0,1608,3104,9277,10969,
chr13	70818991	70820870	LongAUGORFlinc|3P|XLOC_033464|TCONS_00065345:1.94723|230AA|106AA|	1000	.	70819678	70819996	0,0,250	2	32,1346,	0,533,
chr13	72757486	72960575	LongAUGORFlinc|3P|XLOC_030274|TCONS_00061156:1.18631|157AA|114AA|	1000	-	72763639	72764025	0,0,250	4	571,3710,471,19,	0,2770,6524,203070,
chr13	72757486	72960575	LongAUGORFlinc|3P|XLOC_030274|TCONS_00061157:0.958845|157AA|114AA|	1000	-	72763639	72764025	0,0,250	4	571,3361,471,19,	0,3119,6524,203070,
chr13	73738254	73738871	linc|3P|XLOC_033585|TCONS_00065484:0.606041|58AA|44AA|	1000	.	73738703	73738835	0,0,250	2	74,368,	0,249,
chr13	73739135	73741107	linc|3P|XLOC_033586|TCONS_00065485:0.2576|56AA|36AA|	1000	.	73739258	73739366	0,0,250	2	1074,107,	0,1865,
chr13	74029522	74036683	linc|3P|XLOC_033631|TCONS_00065531:0.48691|107AA|98AA|	1000	.	74030312	74030606	0,0,250	2	1118,256,	0,6905,
chr13	78339038	78371238	linc|3P|XLOC_028995|TCONS_00057704:5.42829|59AA|39AA|	1000	+	78371110	78371227	250,0,0	2	54,760,	0,31440,
chr13	78341244	78373974	linc|3P|XLOC_028995|TCONS_00057705:1.62531|95AA|37AA|	1000	+	78370484	78370595	250,0,0	3	170,196,52,	0,29234,32678,
chr13	78341634	78375825	linc|3P|XLOC_028995|TCONS_00057706:4.92676|85AA|59AA|	1000	+	78374986	78375163	250,0,0	3	104,196,1903,	0,28844,32288,
chr13	78341813	78370647	linc|3P|XLOC_028995|TCONS_00057707:2.08739|141AA|65AA|	1000	+	78342041	78370595	250,0,0	2	306,169,	0,28665,
chr13	78342047	78418652	LongAUGORFlinc|3P|XLOC_028995|TCONS_00057708:1.2372|120AA|112AA|	1000	+	78418307	78418643	250,0,0	2	72,4104,	0,72501,
chr13	78566315	78582700	linc|3P|XLOC_033759|TCONS_00065662:0.709161|97AA|66AA|	1000	.	78582500	78582698	0,0,250	3	187,67,1108,	0,12258,15277,
chr13	81080345	81081933	linc|3P|XLOC_033822|TCONS_00065730:0.364469|62AA|50AA|	1000	.	81081514	81081664	0,0,250	2	213,733,	0,855,
chr13	81080375	81087763	linc|3P|XLOC_033822|TCONS_00065731:0.198084|85AA|53AA|	1000	.	81084850	81087223	0,0,250	4	183,281,75,639,	0,825,4460,6749,
chr13	81080375	81087763	linc|3P|XLOC_033822|TCONS_00065732:0.109316|85AA|85AA|	1000	.	81087345	81087600	0,0,250	3	183,75,639,	0,4460,6749,
chr13	81080483	81087723	linc|3P|XLOC_033822|TCONS_00065733:0.503217|79AA|60AA|	1000	.	81087488	81087668	0,0,250	2	75,599,	0,6641,
chr13	81080529	81087723	linc|3P|XLOC_033822|TCONS_00065734:0.174602|99AA|99AA|	1000	.	81087325	81087622	0,0,250	3	29,543,599,	0,4306,6595,
chr13	83860985	83880913	LongAUGORFEnsShortNonCoding|3P|XLOC_029011|TCONS_00057778:11.8189|128AA|100AA|	1000	+	83879506	83879806	250,0,0	4	275,130,46,3139,	0,11322,13280,16789,
chr13	83863046	83869187	linc|3P|XLOC_030363|TCONS_00061435:0.600659|81AA|48AA|	1000	-	83863471	83863615	0,0,250	2	1920,91,	0,6050,
chr13	83867710	83875274	linc|3P|XLOC_029011|TCONS_00057779:0.730454|85AA|83AA|	1000	+	83867736	83872353	250,0,0	4	151,78,130,1009,	0,2131,4597,6555,
chr13	83872170	83875126	linc|3P|XLOC_029011|TCONS_00057780:1.03201|79AA|52AA|	1000	+	83874931	83875087	250,0,0	2	267,861,	0,2095,
chr13	84164901	84204377	linc|3P|XLOC_030364|TCONS_00061436:68.6942|75AA|75AA|	1000	-	84165060	84165285	0,0,250	2	407,122,	0,39354,
chr13	84359185	84361705	linc|3P|XLOC_030365|TCONS_00061437:0.300308|93AA|77AA|	1000	-	84360365	84360596	0,0,250	2	2214,20,	0,2500,
chr13	84359185	84361780	linc|3P|XLOC_030365|TCONS_00061438:1.01744|93AA|77AA|	1000	-	84360365	84360596	0,0,250	2	2310,38,	0,2557,
chr13	84487888	84488734	linc|3P|XLOC_033900|TCONS_00065817:1.00245|113AA|63AA|	1000	.	84488115	84488304	0,0,250	2	642,77,	0,769,
chr13	91508592	91527690	linc|3P|XLOC_030396|TCONS_00061524:2.78835|104AA|77AA|	1000	-	91509310	91509541	0,0,250	3	2437,165,207,	0,4204,18891,
chr13	93184971	93197179	linc|3P|XLOC_030408|TCONS_00061574:0.24023|166AA|33AA|	1000	-	93185549	93185648	0,0,250	2	831,92,	0,12116,
chr13	98289807	98298623	linc|3P|XLOC_034223|TCONS_00066157:0.338041|128AA|59AA|	1000	.	98298211	98298388	0,0,250	3	1081,158,1743,	0,5416,7073,
chr13	98293149	98296855	linc|3P|XLOC_034223|TCONS_00066161:0.882041|79AA|55AA|	1000	.	98293586	98293751	0,0,250	3	716,158,35,	0,2074,3671,
chr13	98329041	98354080	LongAUGORFlinc|3P|XLOC_029126|TCONS_00058127:0.461156|131AA|106AA|	1000	+	98353181	98353499	250,0,0	3	36,126,1095,	0,4773,23944,
chr13	98329083	98353960	LongAUGORFlinc|3P|XLOC_029126|TCONS_00058128:0.109519|131AA|106AA|	1000	+	98353181	98353499	250,0,0	3	168,126,975,	0,4731,23902,
chr13	98329990	98353940	LongAUGORFlinc|3P|XLOC_029126|TCONS_00058129:0.490391|131AA|106AA|	1000	+	98353181	98353499	250,0,0	3	16,126,955,	0,3824,22995,
chr13	98330044	98353940	LongAUGORFlinc|3P|XLOC_029126|TCONS_00058130:0.356597|131AA|106AA|	1000	+	98353181	98353499	250,0,0	3	117,126,955,	0,3770,22941,
chr13	99339013	99344550	linc|3P|XLOC_030481|TCONS_00061805:0.834624|98AA|87AA|	1000	-	99339828	99343333	0,0,250	4	529,113,102,1285,	0,793,1548,4252,
chr13	99360043	99361607	linc|3P|XLOC_034278|TCONS_00066215:0.417059|108AA|91AA|	1000	.	99360129	99360402	0,0,250	2	385,270,	0,1294,
chr13	100286615	100318147	linc|3P|XLOC_029171|TCONS_00058203:0.607075|89AA|69AA|	1000	+	100290294	100295617	250,0,0	4	198,975,122,15,	0,2849,8940,31517,
chr13	100286682	100291715	linc|3P|XLOC_029171|TCONS_00058204:0.18231|119AA|57AA|	1000	+	100290847	100291018	250,0,0	2	131,2251,	0,2782,
chr13	102235729	102239319	linc|3P|XLOC_034394|TCONS_00066339:0.225079|64AA|34AA|	1000	.	102238774	102238876	0,0,250	2	160,678,	0,2912,
chr13	102235729	102242119	linc|3P|XLOC_034394|TCONS_00066340:0.23242|100AA|51AA|	1000	.	102241729	102241882	0,0,250	3	156,40,658,	0,2907,5732,
chr13	102566689	102571378	linc|3P|XLOC_030555|TCONS_00061998:0.245053|53AA|40AA|	1000	-	102566809	102566929	0,0,250	2	483,31,	0,4658,
chr13	102900290	102900838	linc|3P|XLOC_034442|TCONS_00066394:1.53832|40AA|11AA|	1000	.	102900432	102900465	0,0,250	2	185,76,	0,472,
chr13	103470227	103715130	linc|3P|XLOC_029208|TCONS_00058276|Cd180:0.201767|54AA|35AA|	1000	+	103714984	103715103	150,0,0	3	45,151,107,	0,244631,244796,
chr13	103714602	103821221	linc|3P|XLOC_029208|TCONS_00058301|Mast4:1.42968|57AA|44AA|	1000	+	103714603	103714735	150,0,0	2	300,84,	0,106535,
chr13	104679333	104804411	LongAUGORFlinc|3P|XLOC_029217|TCONS_00058312|Erbb2ip:8.26249|207AA|188AA|	1000	+	104710369	104804411	150,0,0	4	32,553,45,10,	0,30992,32065,125068,
[truncated: 1,759 more rows]
