# Supplementary material for: A subset of conserved mammalian long non-coding RNAs are fossils of ancestral protein-coding genes
Source: Genome Biol. 2017 Aug 30;18:162. doi: 10.1186/s13059-017-1293-0 (PMC5577775; doi:10.1186/s13059-017-1293-0)
Supplement: Supplementary file 4 — Table S4. Positionally conserved GLCP–lncRNA and GLCP–pseudogene pairs. (XLSX 188 kb) [file 13059_2017_1293_MOESM4_ESM.xlsx]

## Sheet: Summary
Table S4. Positionally conserved GLCP-lncRNA and GLCP-pseudogene pairs.

## Sheet: Human lncRNAs 
lncRNA gene ID (from Hezroni et al. 2015) - note that some XLOCs can appear on multiple lines in this file	lncRNA transcript IDs	GENCODE transcript IDs	GENCODE gene IDs	GENCODE symbols	Conservation beyond first exon	Translated regions in HFF	Translated regions in HEK293	Position	Ensembl gene IDs of genes used as synteny anchors	Symbols (where available) of genes used as synteny anchors	Chicken GLCP IDs	Lizard GLCP IDs	Opossum GLCP IDs	X. tropicalis GLCP IDs	Coelacanth GLCP IDs	Dog GLCP IDs	Significant sequence similarity	Species with synteny between GLCP and lncRNA	Species with sequence homology between GLCP and lncRNA	Species with genome-alignment chains overlapping GLCP and lncRNA
XLOC_002805	linc|3P|XLOC_002805|TCONS_00018292:0.391919|114AA|33AA|, linc|3P|XLOC_002805|TCONS_00018294:0.290161|89AA|72AA|, linc|3P|XLOC_002805|TCONS_00018296:0.497151|89AA|72AA|				FALSE		FALSE	chr1:85062132-85086749	ENSACAG00000005540, ENSACAG00000005676, ENSXETG00000008635	ssx2ip		ENSACAT00000026048		ENSXETT00000018884, ENSXETT00000018887, ENSXETT00000053773			TRUE	Lizard, X. tropicalis	X. tropicalis
XLOC_000932	linc|3P|XLOC_000932|TCONS_00006079:0.229544|67AA|46AA|, linc|3P|XLOC_000932|TCONS_00006080:1.69369|99AA|86AA|, linc|3P|XLOC_000932|TCONS_00006081:0.939086|63AA|62AA|, linc|3P|XLOC_000932|TCONS_00006082:0.441258|99AA|86AA|, linc|3P|XLOC_000932|TCONS_00006083:1.34249|99AA|86AA|				TRUE		FALSE	chr1:101529166-101552821	ENSGALG00000005208, ENSGALG00000005229, ENSLACG00000002761, ENSLACG00000006243, ENSXETG00000013255, ENSXETG00000013266	DPH5, S1PR1, dph5, s1pr1	ENSGALT00000033499			ENSXETT00000029033	ENSLACT00000025921		TRUE	Chicken, Coelacanth, X. tropicalis	Chicken	Chicken, Coelacanth, X. tropicalis
XLOC_000933	linc|3P|XLOC_000933|TCONS_00006084:0.434891|92AA|84AA|, linc|3P|XLOC_000933|TCONS_00006085:1.39054|96AA|64AA|, linc|3P|XLOC_000933|TCONS_00006087:1.14009|59AA|38AA|, linc|3P|XLOC_000933|TCONS_00006088:0.74278|92AA|84AA|, linc|3P|XLOC_000933|TCONS_00006089:0.285609|59AA|26AA|				TRUE		FALSE	chr1:101615989-101641117	ENSGALG00000005208, ENSGALG00000005229, ENSLACG00000002761, ENSLACG00000006243, ENSXETG00000013255, ENSXETG00000013266	DPH5, S1PR1, dph5, s1pr1	ENSGALT00000033499			ENSXETT00000029033	ENSLACT00000025921		TRUE	Chicken, Coelacanth, X. tropicalis	Chicken	Chicken, Coelacanth
XLOC_007217	LongAUGORFlinc|3P|XLOC_007217|TCONS_00029394:0.301007|144AA|130AA|, LongAUGORFlinc|3P|XLOC_007217|TCONS_00029396:0.42033|144AA|130AA|, LongAUGORFlinc|3P|XLOC_007217|TCONS_00029397:2.25337|144AA|130AA|, linc|3P|XLOC_007217|TCONS_00029393:0.2508|96AA|90AA|, linc|3P|XLOC_007217|TCONS_00029395:0.109209|86AA|27AA|, linc|3P|XLOC_007217|TCONS_00029398:3.71439|61AA|55AA|				TRUE		FALSE	chr10:7575162-7592707	ENSACAG00000004767, ENSACAG00000004952, ENSLACG00000010728, ENSLACG00000013700, ENSXETG00000001863, ENSXETG00000001865	ITIH5, SFMBT2, itih5, sfmbt2		ENSACAT00000004930		ENSXETT00000054191	ENSLACT00000013575		TRUE	Lizard, Coelacanth, X. tropicalis	Lizard, Coelacanth, X. tropicalis
XLOC_007539	linc|3P|XLOC_007539|TCONS_00031031:0.596443|167AA|52AA|, linc|3P|XLOC_007539|TCONS_00031032:0.599207|166AA|89AA|, linc|3P|XLOC_007539|TCONS_00031033:0.354618|166AA|84AA|, linc|3P|XLOC_007539|TCONS_00031034:0.60195|164AA|89AA|				FALSE		FALSE	chr10:65390389-65414931	ENSACAG00000010199, ENSGALG00000002904, ENSLACG00000008198, ENSMODG00000017199	REEP3	ENSGALT00000004559	ENSACAT00000010193	ENSMODT00000042608		ENSLACT00000008081		TRUE	Lizard, Chicken, Coelacanth, Opossum	Lizard, Chicken, Opossum	Lizard, Opossum
XLOC_015441	linc|3P|XLOC_015441|TCONS_00065732:0.246968|100AA|61AA|, linc|3P|XLOC_015441|TCONS_00065734:0.783972|100AA|61AA|				FALSE		FALSE	chr12:133532963-133561777	ENSACAG00000013049, ENSXETG00000002097, ENSXETG00000006575, ENSXETG00000025714	znf420		ENSACAT00000010523		ENSXETT00000014437, ENSXETT00000052694, ENSXETT00000052702, ENSXETT00000055565, ENSXETT00000060872, ENSXETT00000060925, ENSXETT00000060951, ENSXETT00000061013, ENSXETT00000061106, ENSXETT00000061952, ENSXETT00000061976, ENSXETT00000062081, ENSXETT00000062396, ENSXETT00000062649, ENSXETT00000062717, ENSXETT00000062762, ENSXETT00000063555, ENSXETT00000064102, ENSXETT00000065680			TRUE	Lizard, X. tropicalis	X. tropicalis
XLOC_019053	LongAUGORFlinc|3P|XLOC_019053|TCONS_00079562:0.762129|118AA|103AA|, LongAUGORFlinc|3P|XLOC_019053|TCONS_00079564:0.350237|126AA|103AA|, LongAUGORFlinc|3P|XLOC_019053|TCONS_00079565:0.334611|131AA|116AA|, LongAUGORFlinc|3P|XLOC_019053|TCONS_00079566:0.192357|142AA|103AA|, LongAUGORFlinc|3P|XLOC_019053|TCONS_00079568:0.59834|131AA|116AA|, linc|3P|XLOC_019053|TCONS_00079560:0.439813|117AA|80AA|, lin…	ENST00000625254.1_1, ENST00000625369.2_1, ENST00000626729.2_1, ENST00000630421.2_1	ENSG00000280734.2_1	LINC01232	FALSE		FALSE	chr13:100138559-100149994	ENSXETG00000023538, ENSXETG00000023543	tm9sf2, ubac2				ENSXETT00000029900			TRUE	X. tropicalis	X. tropicalis
XLOC_034744	linc|3P|XLOC_034744|TCONS_00142574:0.26826|91AA|67AA|, linc|3P|XLOC_034744|TCONS_00142575:0.425265|91AA|67AA|, linc|3P|XLOC_034744|TCONS_00142576:0.70615|91AA|67AA|, linc|3P|XLOC_034744|TCONS_00142577:0.432471|91AA|67AA|, linc|3P|XLOC_034744|TCONS_00142578:0.217138|91AA|67AA|, linc|3P|XLOC_034744|TCONS_00142579:0.330168|91AA|67AA|, linc|3P|XLOC_034744|TCONS_00142581:0.881269|91AA|67AA|, linc|3P|X…	ENST00000593573.5_1, ENST00000594576.5_1, ENST00000596283.5_1, ENST00000596763.1_1, ENST00000598922.1_1, ENST00000600643.5_1, ENST00000601293.5_1, ENST00000601338.5_1, ENST00000602077.5_1	ENSG00000269416.5_1	LINC01224	FALSE		FALSE	chr19:23581568-23598873	ENSACAG00000021147			ENSACAT00000026630					TRUE	Lizard	Lizard
XLOC_038938	linc|3P|XLOC_038938|TCONS_00160366:0.347546|102AA|77AA|, linc|3P|XLOC_038938|TCONS_00160367:0.184305|92AA|77AA|, linc|3P|XLOC_038938|TCONS_00160368:0.202866|92AA|77AA|				FALSE		FALSE	chr2:84696980-84721930	ENSACAG00000000566, ENSXETG00000031483	DNAH6		ENSACAT00000005485		ENSXETT00000039008			TRUE	Lizard, X. tropicalis	Lizard
XLOC_047964	linc|3P|XLOC_047964|TCONS_00190374:0.691637|47AA|44AA|, linc|3P|XLOC_047964|TCONS_00190375:0.183589|106AA|95AA|, linc|3P|XLOC_047964|TCONS_00190377:0.289904|107AA|61AA|				TRUE		FALSE	chr3:70048727-70119536	ENSGALG00000007679, ENSXETG00000000154	CMI9, mitf	ENSGALT00000012528			ENSXETT00000000291			TRUE	Chicken, X. tropicalis	Chicken	Chicken, X. tropicalis
XLOC_056958	linc|3P|XLOC_056958|TCONS_00226176:0.694275|42AA|34AA|				FALSE		FALSE	chr5:67804065-67861330	ENSLACG00000013626						ENSLACT00000016996		TRUE	Coelacanth	Coelacanth
XLOC_002087	LongAUGORFlinc|3P|XLOC_002087|TCONS_00013350:0.301776|201AA|182AA|, LongAUGORFlinc|3P|XLOC_002087|TCONS_00013351:0.666412|201AA|182AA|, linc|3P|XLOC_002087|TCONS_00013352:0.654792|97AA|72AA|				FALSE		FALSE	chr1:1964941-1978889	ENSMODG00000024997				ENSMODT00000006063				FALSE	Opossum
XLOC_002088	linc|3P|XLOC_002088|TCONS_00013353:0.481864|132AA|72AA|	ENST00000445600.1_1, ENST00000449154.1_1	ENSG00000226969.1_1	RP11-547D24.3	FALSE		FALSE	chr1:1980668-1981566	ENSMODG00000024997				ENSMODT00000006063				FALSE	Opossum
XLOC_000165	LongAUGORFlinc|3P|XLOC_000165|TCONS_00001067:0.144312|165AA|157AA|, LongAUGORFlinc|3P|XLOC_000165|TCONS_00001068:0.39555|165AA|157AA|, LongAUGORFlinc|3P|XLOC_000165|TCONS_00001069:0.556738|165AA|157AA|, LongAUGORFlinc|3P|XLOC_000165|TCONS_00001070:0.12721|165AA|157AA|, linc|3P|XLOC_000165|TCONS_00001072:0.466435|104AA|53AA|				FALSE		FALSE	chr1:12585613-12597016	ENSACAG00000015008	DHRS3		ENSACAT00000023734					FALSE	Lizard
XLOC_000497	LongAUGORFlinc|3P|XLOC_000497|TCONS_00003230:0.784369|238AA|207AA|, linc|3P|XLOC_000497|TCONS_00003229:0.153723|68AA|55AA|				TRUE		FALSE	chr1:40265177-40271312	ENSACAG00000002280, ENSGALG00000003851, ENSLACG00000013861, ENSMODG00000017650, ENSXETG00000010952	TRIT1, trit1	ENSGALT00000006094	ENSACAT00000002381	ENSMODT00000022395	ENSXETT00000023936	ENSLACT00000016234		FALSE	Lizard, Chicken, Coelacanth, Opossum, X. tropicalis
XLOC_000535	LongAUGORFlinc|3P|XLOC_000535|TCONS_00003529:1.03671|152AA|108AA|, linc|3P|XLOC_000535|TCONS_00003527:0.909493|81AA|54AA|, linc|3P|XLOC_000535|TCONS_00003528:1.81315|81AA|39AA|				TRUE		FALSE	chr1:43424703-43450127	ENSLACG00000005043						ENSLACT00000003060		FALSE	Coelacanth
XLOC_002824	LongAUGORFlinc|3P|XLOC_002824|TCONS_00018485:0.486958|154AA|150AA|, LongAUGORFlinc|3P|XLOC_002824|TCONS_00018488:0.633665|154AA|150AA|, linc|3P|XLOC_002824|TCONS_00018487:0.18691|113AA|58AA|				FALSE		FALSE	chr1:87162610-87170168	ENSXETG00000003088	clca3p				ENSXETT00000063597			FALSE	X. tropicalis
XLOC_002869	LongAUGORFlinc|3P|XLOC_002869|TCONS_00018785:0.146699|111AA|101AA|, linc|3P|XLOC_002869|TCONS_00018786:0.827265|89AA|83AA|	ENST00000433544.1_1	ENSG00000230439.2_2	RP11-488P3.1	FALSE		FALSE	chr1:94217309-94241000	ENSXETG00000008226	bcar3				ENSXETT00000018035			FALSE	X. tropicalis
XLOC_000956	linc|3P|XLOC_000956|TCONS_00006205:0.209283|77AA|65AA|, linc|3P|XLOC_000956|TCONS_00006206:0.13891|71AA|57AA|, linc|3P|XLOC_000956|TCONS_00006208:0.978718|55AA|41AA|, linc|3P|XLOC_000956|TCONS_00006210:0.48655|59AA|55AA|, linc|3P|XLOC_000956|TCONS_00006211:0.576262|48AA|45AA|				FALSE		FALSE	chr1:108591106-108617987	ENSLACG00000001363, ENSLACG00000007890						ENSLACT00000008554		FALSE	Coelacanth
XLOC_002979	LongAUGORFlinc|3P|XLOC_002979|TCONS_00019473:6.38508|142AA|117AA|, LongAUGORFlinc|3P|XLOC_002979|TCONS_00019474:2.19605|142AA|117AA|, linc|3P|XLOC_002979|TCONS_00019470:0.163942|75AA|75AA|, linc|3P|XLOC_002979|TCONS_00019471:1.96669|51AA|42AA|, linc|3P|XLOC_002979|TCONS_00019472:0.260405|71AA|38AA|	ENST00000427290.1_1	ENSG00000231246.1_1	RP5-965F6.2	FALSE		FALSE	chr1:112719494-112910858	ENSACAG00000017923	CTTNBP2NL		ENSACAT00000006353, ENSACAT00000030349					FALSE	Lizard
XLOC_003099	linc|3P|XLOC_003099|TCONS_00020337:0.265658|112AA|90AA|, linc|3P|XLOC_003099|TCONS_00020338:2.97053|95AA|90AA|	ENST00000424741.2, ENST00000443671.2	ENSG00000226335.2	XXyac-YX155B6.6	FALSE		FALSE	chr1:147668243-147719861	ENSXETG00000013088					ENSXETT00000031884			FALSE	X. tropicalis
XLOC_003101	LongAUGORFlinc|3P|XLOC_003101|TCONS_00020342:0.361252|122AA|107AA|	ENST00000428035.1_1	ENSG00000234283.1_1	RP11-495P10.6	FALSE		FALSE	chr1:147744013-147752855	ENSXETG00000013088					ENSXETT00000031884			FALSE	X. tropicalis
XLOC_003102	linc|3P|XLOC_003102|TCONS_00020344:0.581468|105AA|44AA|, linc|3P|XLOC_003102|TCONS_00020345:0.199457|92AA|44AA|	ENST00000434245.3_1, ENST00000445201.2_1	ENSG00000231196.4_1	RP11-495P10.7	FALSE		FALSE	chr1:147762994-147769378	ENSXETG00000013088					ENSXETT00000031884			FALSE	X. tropicalis
XLOC_003105	linc|3P|XLOC_003105|TCONS_00020349:5.87239|91AA|71AA|				FALSE		FALSE	chr1:147993936-148000722	ENSXETG00000013088					ENSXETT00000031884			FALSE	X. tropicalis
XLOC_003108	linc|3P|XLOC_003108|TCONS_00020374:6.12068|109AA|67AA|	ENST00000427732.1	ENSG00000236140.1	RP11-89F3.2	FALSE		FALSE	chr1:148246958-148248104	ENSXETG00000013088					ENSXETT00000031884			FALSE	X. tropicalis
XLOC_001321	linc|3P|XLOC_001321|TCONS_00008476:0.137621|105AA|68AA|				TRUE		FALSE	chr1:157917343-157923331	ENSXETG00000030648					ENSXETT00000055262			FALSE	X. tropicalis
XLOC_003307	linc|3P|XLOC_003307|TCONS_00021859:0.60801|67AA|29AA|				FALSE		FALSE	chr1:159140250-159158004	ENSXETG00000013088					ENSXETT00000031884			FALSE	X. tropicalis
XLOC_003693	LongAUGORFlinc|3P|XLOC_003693|TCONS_00024236:0.780168|111AA|100AA|, linc|3P|XLOC_003693|TCONS_00024235:0.257972|101AA|71AA|, linc|3P|XLOC_003693|TCONS_00024237:0.659904|101AA|79AA|, linc|3P|XLOC_003693|TCONS_00024239:2.41417|80AA|68AA|, linc|3P|XLOC_003693|TCONS_00024240:3.84433|70AA|57AA|, linc|3P|XLOC_003693|TCONS_00024241:4.6846|70AA|19AA|	ENST00000413560.5_1, ENST00000433082.6_1, ENST00000451396.2_1, ENST00000593620.5_1, ENST00000598091.1_1, ENST00000598105.5_1, ENST00000600591.5_1, ENST00000601335.5_1, ENST00000601744.5_2, ENST00000601854.5_1, ENST00000601907.5_2, ENST00000608936.5_1, ENST00000610094.1_1, ENST00000613050.4_1, ENST00000615085.3_1, ENST00000625209.2_1, ENST00000625344.2_1, ENST00000625511.2_1, ENST00000625722.2_1, …	ENSG00000230461.8_2	PROX1-AS1	TRUE		FALSE	chr1:213990359-214161020	ENSMODG00000003211	PROX1			ENSMODT00000003979				FALSE	Opossum
XLOC_003841	linc|3P|XLOC_003841|TCONS_00025128:0.435563|77AA|51AA|				FALSE		FALSE	chr1:232510310-232512539	ENSXETG00000033496	SIPA1L2				ENSXETT00000046309			FALSE	X. tropicalis
XLOC_001945	linc|3P|XLOC_001945|TCONS_00012555:0.354096|158AA|54AA|, linc|3P|XLOC_001945|TCONS_00012556:0.124249|96AA|54AA|				FALSE		FALSE	chr1:241520612-241527000	ENSACAG00000009712	FH		ENSACAT00000009824					FALSE	Lizard
XLOC_001979	linc|3P|XLOC_001979|TCONS_00012780:0.127016|75AA|73AA|				FALSE		FALSE	chr1:247256299-247263357	ENSLACG00000009354						ENSLACT00000007085		FALSE	Coelacanth
XLOC_001983	LongAUGORFlinc|3P|XLOC_001983|TCONS_00012796:1.59728|174AA|141AA|, linc|3P|XLOC_001983|TCONS_00012797:0.272336|88AA|68AA|, linc|3P|XLOC_001983|TCONS_00012798:4.0852|88AA|54AA|, linc|3P|XLOC_001983|TCONS_00012803:0.663185|77AA|34AA|				FALSE		FALSE	chr1:247495608-247556961	ENSLACG00000009354						ENSLACT00000007085		FALSE	Coelacanth
XLOC_008092	LongAUGORFlinc|3P|XLOC_008092|TCONS_00034232:0.169203|144AA|143AA|	ENST00000381466.2_1	ENSG00000205740.2_1	RP11-363N22.3	FALSE		FALSE	chr10:1017096-1034281	ENSMODG00000005978	GTPBP4			ENSMODT00000007546				FALSE	Opossum
XLOC_007450	linc|3P|XLOC_007450|TCONS_00030576:1.44043|96AA|94AA|				FALSE		FALSE	chr10:45072299-45081793	ENSLACG00000002479						ENSLACT00000003657		FALSE	Coelacanth
XLOC_007450	linc|3P|XLOC_007450|TCONS_00030577:0.392256|124AA|37AA|				FALSE		FALSE	chr10:45073474-45086387	ENSLACG00000002479						ENSLACT00000003657		FALSE	Coelacanth
XLOC_008383	linc|3P|XLOC_008383|TCONS_00035838:0.314505|84AA|28AA|	ENST00000422807.1_1	ENSG00000227683.1_1	RP11-445N18.5	FALSE		FALSE	chr10:45659675-45676875	ENSACAG00000016858			ENSACAT00000029169					FALSE	Lizard
XLOC_008076	LongAUGORFlinc|3P|XLOC_008076|TCONS_00034083:0.404739|295AA|240AA|				FALSE		FALSE	chr10:134779037-134789858	ENSACAG00000005868, ENSACAG00000028487, ENSGALG00000007045, ENSLACG00000011790, ENSXETG00000014784	CFAP46, GPR123, c10orf92	ENSGALT00000011429	ENSACAT00000021092		ENSXETT00000039640	ENSLACT00000016891		FALSE	Lizard, Chicken, Coelacanth, X. tropicalis
XLOC_008961	EnsShortNonCoding|3P|XLOC_008961|TCONS_00039436:218.137|152AA|37AA|, EnsShortNonCoding|3P|XLOC_008961|TCONS_00039438:55.2914|128AA|5AA|, LongAUGORFEnsShortNonCoding|3P|XLOC_008961|TCONS_00039437:2.09901|206AA|184AA|	ENST00000300167.6_1, ENST00000553459.1_1	ENSG00000166917.9_2	MIR202HG	FALSE		FALSE	chr10:135059981-135063742	ENSLACG00000010498						ENSLACT00000026054		FALSE	Coelacanth
XLOC_010692	LongAUGORFlinc|3P|XLOC_010692|TCONS_00041919:0.15409|215AA|140AA|, LongAUGORFlinc|3P|XLOC_010692|TCONS_00041920:0.133817|155AA|140AA|, linc|3P|XLOC_010692|TCONS_00041921:0.293555|93AA|84AA|, linc|3P|XLOC_010692|TCONS_00041922:0.523834|91AA|55AA|				FALSE		FALSE	chr11:6341870-6367555	ENSLACG00000003454						ENSLACT00000000503, ENSLACT00000002044, ENSLACT00000002838		FALSE	Coelacanth
XLOC_012285	EnsShortNonCoding|3P|XLOC_012285|TCONS_00052579:0.795411|89AA|65AA|, EnsShortNonCoding|3P|XLOC_012285|TCONS_00052580:5.91693|89AA|47AA|, EnsShortNonCoding|3P|XLOC_012285|TCONS_00052581:1.89376|89AA|52AA|, EnsShortNonCoding|3P|XLOC_012285|TCONS_00052582:0.902171|89AA|43AA|, EnsShortNonCoding|3P|XLOC_012285|TCONS_00052583:17.5603|89AA|47AA|, EnsShortNonCoding|3P|XLOC_012285|TCONS_00052584:49.2803|8…	ENST00000535076.5_1, ENST00000535689.5_1, ENST00000537024.5_1, ENST00000537068.5_1, ENST00000537869.5_1, ENST00000537925.5_1, ENST00000537965.5_1, ENST00000538266.5_1, ENST00000538654.5_1, ENST00000539303.5_1, ENST00000539921.5_1, ENST00000539975.5_1, ENST00000540725.5_1, ENST00000540865.5_1, ENST00000540904.1_1, ENST00000541416.5_1, ENST00000541578.5_1, ENST00000541615.5_1, ENST00000542112.5_1, …	ENSG00000255717.6_1	SNHG1	FALSE		TRUE	chr11:62619406-62623386	ENSLACG00000005533						ENSLACT00000007083		FALSE	Coelacanth
XLOC_012296	linc|3P|XLOC_012296|TCONS_00052690:0.284807|148AA|72AA|, linc|3P|XLOC_012296|TCONS_00052691:0.268252|86AA|72AA|				FALSE		FALSE	chr11:63538286-63580774	ENSACAG00000012178, ENSXETG00000002704, ENSXETG00000032032	MARK2, mark2		ENSACAT00000023870		ENSXETT00000065485			FALSE	Lizard, X. tropicalis
XLOC_012334	linc|3P|XLOC_012334|TCONS_00053064:0.216968|78AA|46AA|	ENST00000622944.1_1	ENSG00000279243.1_1	CMB9-22P13.2	TRUE		FALSE	chr11:65254017-65256453	ENSACAG00000022636	SCYL1		ENSACAT00000017559					FALSE	Lizard
XLOC_012436	linc|3P|XLOC_012436|TCONS_00053686:1.67383|99AA|96AA|, linc|3P|XLOC_012436|TCONS_00053687:0.889502|91AA|72AA|	ENST00000531347.1_1, ENST00000533327.1_1	ENSG00000254417.1_1	ANO1-AS2	FALSE		FALSE	chr11:69918539-69921539	ENSLACG00000009098, ENSLACG00000012317						ENSLACT00000012769		FALSE	Coelacanth
XLOC_011309	linc|3P|XLOC_011309|TCONS_00046141:0.163051|91AA|51AA|				FALSE		FALSE	chr11:72354280-72370451	ENSGALG00000002577	STARD10	ENSGALT00000004056						FALSE	Chicken
XLOC_012466	linc|3P|XLOC_012466|TCONS_00053964:2.19615|93AA|65AA|				FALSE		FALSE	chr11:72514716-72524260	ENSXETG00000010734	fchsd2				ENSXETT00000023474			FALSE	X. tropicalis
XLOC_011558	linc|3P|XLOC_011558|TCONS_00047736:0.172592|81AA|69AA|				FALSE		FALSE	chr11:114334849-114397386	ENSMODG00000013913	REXO2			ENSMODT00000020868				FALSE	Opossum
XLOC_012785	linc|3P|XLOC_012785|TCONS_00056150:0.204511|97AA|50AA|				FALSE		FALSE	chr11:119970649-119973062	ENSLACG00000005085						ENSLACT00000009298		FALSE	Coelacanth
XLOC_014453	linc|3P|XLOC_014453|TCONS_00058825:0.303662|144AA|72AA|				TRUE		FALSE	chr12:6798845-6803035	ENSXETG00000011532, ENSXETG00000031467	NP_001072773.1, znf384				ENSXETT00000055698			FALSE	X. tropicalis
XLOC_015847	LongAUGORFlinc|3P|XLOC_015847|TCONS_00068904:2.55059|120AA|112AA|, linc|3P|XLOC_015847|TCONS_00068905:0.578641|73AA|48AA|	ENST00000547538.1_1	ENSG00000257989.1_1	RP1-288H2.2	TRUE		FALSE	chr12:52483020-52488557	ENSLACG00000017672						ENSLACT00000020103		FALSE	Coelacanth
XLOC_015848	LongAUGORFlinc|3P|XLOC_015848|TCONS_00068906:1.27552|158AA|126AA|, LongAUGORFlinc|3P|XLOC_015848|TCONS_00068907:0.355331|158AA|126AA|				FALSE		FALSE	chr12:52489003-52512050	ENSLACG00000017672						ENSLACT00000020103		FALSE	Coelacanth
XLOC_015068	linc|3P|XLOC_015068|TCONS_00063279:18.4408|108AA|86AA|				FALSE		FALSE	chr12:92539348-92561336	ENSXETG00000026594	btg1				ENSXETT00000056005			FALSE	X. tropicalis
XLOC_015068	linc|3P|XLOC_015068|TCONS_00063280:1.10357|116AA|63AA|				FALSE		FALSE	chr12:92539956-92583436	ENSXETG00000026594	btg1				ENSXETT00000056005			FALSE	X. tropicalis
XLOC_015071	linc|3P|XLOC_015071|TCONS_00063286:9.60722|94AA|73AA|, linc|3P|XLOC_015071|TCONS_00063287:3.52784|94AA|73AA|, linc|3P|XLOC_015071|TCONS_00063288:1.81597|44AA|31AA|, linc|3P|XLOC_015071|TCONS_00063289:0.708699|78AA|73AA|				FALSE		FALSE	chr12:92860454-92878270	ENSXETG00000026594	btg1				ENSXETT00000056005			FALSE	X. tropicalis
XLOC_015439	linc|3P|XLOC_015439|TCONS_00065729:1.16814|70AA|47AA|				FALSE		FALSE	chr12:133464427-133465169	ENSACAG00000013049, ENSXETG00000002097, ENSXETG00000006575, ENSXETG00000025714	znf420		ENSACAT00000010523		ENSXETT00000014437, ENSXETT00000052694, ENSXETT00000052702, ENSXETT00000055565, ENSXETT00000060872, ENSXETT00000060925, ENSXETT00000060951, ENSXETT00000061013, ENSXETT00000061106, ENSXETT00000061952, ENSXETT00000061976, ENSXETT00000062081, ENSXETT00000062396, ENSXETT00000062649, ENSXETT00000062717, ENSXETT00000062762, ENSXETT00000063555, ENSXETT00000064102, ENSXETT00000065680			FALSE	Lizard, X. tropicalis
XLOC_016541	linc|3P|XLOC_016541|TCONS_00073553:2.45756|88AA|69AA|	ENST00000443154.3_1, ENST00000592296.5_1	ENSG00000246394.7_1	RP11-386I8.6	FALSE		FALSE	chr12:133609244-133613808	ENSACAG00000000826, ENSACAG00000023872, ENSACAG00000026827, ENSXETG00000006575, ENSXETG00000016062	znf184, znf420		ENSACAT00000001813, ENSACAT00000010913, ENSACAT00000030376		ENSXETT00000033015, ENSXETT00000063336			FALSE	Lizard, X. tropicalis
XLOC_018686	linc|3P|XLOC_018686|TCONS_00077739:0.388198|76AA|65AA|				FALSE		FALSE	chr13:25614156-25621461	ENSXETG00000031385					ENSXETT00000030464			FALSE	X. tropicalis
XLOC_018709	LongAUGORFlinc|3P|XLOC_018709|TCONS_00077824:0.151736|173AA|133AA|, linc|3P|XLOC_018709|TCONS_00077825:0.661551|191AA|98AA|	ENST00000499662.2_1	ENSG00000247381.2_1	PDX1-AS1	FALSE		FALSE	chr13:28393294-28495541	ENSACAG00000015753, ENSGALG00000007470	POLR1D	ENSGALT00000012073	ENSACAT00000015779					FALSE	Lizard, Chicken
XLOC_018755	linc|3P|XLOC_018755|TCONS_00078061:0.266471|76AA|51AA|, linc|3P|XLOC_018755|TCONS_00078062:0.160162|84AA|51AA|, linc|3P|XLOC_018755|TCONS_00078063:0.122177|56AA|52AA|				TRUE		FALSE	chr13:35507417-35516322	ENSXETG00000017115	nbea				ENSXETT00000036845			FALSE	X. tropicalis
XLOC_018264	linc|3P|XLOC_018264|TCONS_00075948:0.964644|106AA|74AA|				TRUE		FALSE	chr13:45622313-45628972	ENSMODG00000023069				ENSMODT00000014521, ENSMODT00000014536				FALSE	Opossum
XLOC_018860	linc|3P|XLOC_018860|TCONS_00078676:0.761669|104AA|77AA|, linc|3P|XLOC_018860|TCONS_00078677:2.18328|104AA|77AA|, linc|3P|XLOC_018860|TCONS_00078678:2.62088|85AA|72AA|				FALSE		FALSE	chr13:49777452-49821990	ENSACAG00000015354	FNDC3A		ENSACAT00000015366, ENSACAT00000015373					FALSE	Lizard		Lizard
XLOC_018911	linc|3P|XLOC_018911|TCONS_00078956:0.20376|73AA|72AA|				FALSE		FALSE	chr13:59826278-59854557	ENSCAFG00000004902							ENSCAFT00000009982	FALSE	Dog
XLOC_019030	linc|3P|XLOC_019030|TCONS_00079427:1.41062|104AA|70AA|, linc|3P|XLOC_019030|TCONS_00079428:5.72149|94AA|70AA|	ENST00000499499.2_1, ENST00000606011.1_1	ENSG00000247400.3_1	DNAJC3-AS1	FALSE		TRUE	chr13:96301011-96329209	ENSCAFG00000005465, ENSCAFG00000005480, ENSLACG00000002896						ENSLACT00000002136	ENSCAFT00000008808	FALSE	Dog, Coelacanth
XLOC_019054	linc|3P|XLOC_019054|TCONS_00079571:0.557878|163AA|36AA|, linc|3P|XLOC_019054|TCONS_00079572:0.589989|163AA|36AA|, linc|3P|XLOC_019054|TCONS_00079573:0.278759|71AA|22AA|	ENST00000366259.2_1, ENST00000625254.1_1	ENSG00000203441.2_1, ENSG00000280734.2_1	LINC00449, LINC01232	TRUE		FALSE	chr13:100150593-100153447	ENSXETG00000023538, ENSXETG00000023543	tm9sf2, ubac2				ENSXETT00000029900			FALSE	X. tropicalis
XLOC_021586	LongAUGORFlinc|3P|XLOC_021586|TCONS_00088601:0.335703|185AA|168AA|				FALSE		FALSE	chr14:69267202-69283420	ENSACAG00000005395, ENSACAG00000005567, ENSXETG00000017933	ACTN1, RAD51B, actn1		ENSACAT00000029683		ENSXETT00000038885			FALSE	Lizard, X. tropicalis
XLOC_021694	linc|3P|XLOC_021694|TCONS_00089344:0.449203|100AA|74AA|, linc|3P|XLOC_021694|TCONS_00089346:0.427589|54AA|52AA|	ENST00000556144.1_1, ENST00000556819.1_1	ENSG00000258718.1_1	RP11-226P1.2	FALSE		FALSE	chr14:82193910-82210337	ENSLACG00000015356, ENSLACG00000017911						ENSLACT00000017820		FALSE	Coelacanth
XLOC_021756	LongAUGORFlinc|3P|XLOC_021756|TCONS_00089822:2.53016|128AA|122AA|	ENST00000554538.1_1, ENST00000554742.1_1, ENST00000556290.1_1	ENSG00000258584.1_1	FAM181A-AS1	FALSE		FALSE	chr14:94371075-94392718	ENSLACG00000022173						ENSLACT00000013783		FALSE	Coelacanth
XLOC_024236	linc|3P|XLOC_024236|TCONS_00099097:0.179349|87AA|68AA|, linc|3P|XLOC_024236|TCONS_00099098:0.252801|87AA|68AA|, linc|3P|XLOC_024236|TCONS_00099099:0.232674|78AA|68AA|, linc|3P|XLOC_024236|TCONS_00099100:0.83561|63AA|21AA|	ENST00000558702.1_1	ENSG00000259215.1_1	RP11-253M7.4	TRUE		FALSE	chr15:69750856-69755112	ENSMODG00000009200, ENSMODG00000009218	TLE3			ENSMODT00000011712				FALSE	Opossum		Opossum
XLOC_023691	linc|3P|XLOC_023691|TCONS_00095435:0.50995|56AA|42AA|, linc|3P|XLOC_023691|TCONS_00095440:1.63231|59AA|57AA|				FALSE		FALSE	chr15:81616778-81635491	ENSACAG00000011206	STARD5		ENSACAT00000024728					FALSE	Lizard
XLOC_023692	linc|3P|XLOC_023692|TCONS_00095445:0.240732|87AA|84AA|				FALSE		FALSE	chr15:81719788-82047558	ENSACAG00000011072	MEX3B		ENSACAT00000024728					FALSE	Lizard
XLOC_023719	LongAUGORFlinc|3P|XLOC_023719|TCONS_00095577:0.429956|242AA|202AA|				FALSE		FALSE	chr15:84952294-84954590	ENSACAG00000003902, ENSXETG00000020233	wdr73		ENSACAT00000030376		ENSXETT00000043648			FALSE	Lizard, X. tropicalis
XLOC_023720	LongAUGORFlinc|3P|XLOC_023720|TCONS_00095578:4.18272|201AA|200AA|				FALSE		FALSE	chr15:84977315-84980581	ENSACAG00000003902, ENSXETG00000020233	wdr73		ENSACAT00000030376		ENSXETT00000043648			FALSE	Lizard, X. tropicalis
XLOC_024384	linc|3P|XLOC_024384|TCONS_00100330:0.522709|142AA|38AA|				FALSE		FALSE	chr15:85284513-85291515	ENSXETG00000015294	znf592				ENSXETT00000028949			FALSE	X. tropicalis
XLOC_026494	LongAUGORFlinc|3P|XLOC_026494|TCONS_00109075:0.989973|148AA|128AA|	ENST00000572691.2_1, ENST00000576943.1_1	ENSG00000263072.6_1	ZNF213-AS1	FALSE		FALSE	chr16:3160512-3162490	ENSMODG00000016462, ENSMODG00000028331	ZNF205, ZSCAN10			ENSMODT00000020923				FALSE	Opossum
XLOC_025861	LongAUGORFlinc|3P|XLOC_025861|TCONS_00104711:2.05273|152AA|127AA|, linc|3P|XLOC_025861|TCONS_00104712:42.9643|152AA|91AA|				TRUE		FALSE	chr16:29874913-29879371	ENSLACG00000005708						ENSLACT00000007348		FALSE	Coelacanth
XLOC_025863	linc|3P|XLOC_025863|TCONS_00104723:1.04041|109AA|82AA|				TRUE		FALSE	chr16:29938156-29940254	ENSXETG00000011341	taok2				ENSXETT00000063296			FALSE	X. tropicalis
XLOC_025890	EnsShortNonCoding|3P|XLOC_025890|TCONS_00104962:0.870957|135AA|58AA|				FALSE	chr16:30905902-30905986	FALSE	chr16:30886542-30906400	ENSLACG00000006471, ENSLACG00000008433						ENSLACT00000008992		FALSE	Coelacanth
XLOC_027063	linc|3P|XLOC_027063|TCONS_00112728:0.761522|106AA|80AA|, linc|3P|XLOC_027063|TCONS_00112730:0.170927|60AA|47AA|, linc|3P|XLOC_027063|TCONS_00112732:0.282931|101AA|73AA|, linc|3P|XLOC_027063|TCONS_00112733:0.884592|87AA|59AA|, linc|3P|XLOC_027063|TCONS_00112734:0.235125|79AA|45AA|, linc|3P|XLOC_027063|TCONS_00112735:0.141557|89AA|73AA|, linc|3P|XLOC_027063|TCONS_00112736:0.481539|52AA|38AA|, linc|…	ENST00000561611.2_1, ENST00000563770.5_1, ENST00000563823.6_1, ENST00000570035.5_1, ENST00000624829.3_1	ENSG00000261008.6_2	LINC01572	TRUE		FALSE	chr16:72234301-72698908	ENSLACG00000015046						ENSLACT00000018505		FALSE	Coelacanth
XLOC_029363	EnsShortNonCoding|3P|XLOC_029363|TCONS_00121671:3.85637|81AA|21AA|, EnsShortNonCoding|3P|XLOC_029363|TCONS_00121672:1.91923|81AA|21AA|, EnsShortNonCoding|3P|XLOC_029363|TCONS_00121673:5.67078|130AA|43AA|, EnsShortNonCoding|3P|XLOC_029363|TCONS_00121674:0.637871|82AA|57AA|, EnsShortNonCoding|3P|XLOC_029363|TCONS_00121675:0.778132|114AA|43AA|, EnsShortNonCoding|3P|XLOC_029363|TCONS_00121676:1.62043…	ENST00000334146.7_1, ENST00000570416.5_1, ENST00000571091.5_1, ENST00000571595.5_1, ENST00000573075.5_1, ENST00000573127.5_1, ENST00000574016.5_1, ENST00000574306.1_1, ENST00000575626.5_1, ENST00000576489.5_1, ENST00000576749.5_1, ENST00000577164.1_1, ENST00000608198.5_1, ENST00000608245.5_1, ENST00000608913.5_1, ENST00000609398.5_1, ENST00000609442.5_1, ENST00000609990.5_1, ENST00000610106.5_1	ENSG00000186594.13_2	MIR22HG	FALSE	chr17:1617265-1617675	FALSE	chr17:1615264-1620468	ENSXETG00000033685	TLCD2				ENSXETT00000061302, ENSXETT00000066262			FALSE	X. tropicalis
XLOC_029415	LongAUGORFlinc|3P|XLOC_029415|TCONS_00122089:0.378009|129AA|116AA|	ENST00000574352.1_1	ENSG00000262693.1_1	RP11-46I8.3	FALSE		FALSE	chr17:4979204-4981678	ENSACAG00000008675			ENSACAT00000029977					FALSE	Lizard
XLOC_029622	LongAUGORFlinc|3P|XLOC_029622|TCONS_00123397:1.84141|124AA|121AA|, linc|3P|XLOC_029622|TCONS_00123396:2.12459|86AA|82AA|	ENST00000421796.2_1, ENST00000456537.5_1, ENST00000585389.2_1, ENST00000609249.5_1	ENSG00000235979.8_2	AC004448.5	FALSE		FALSE	chr17:19328661-19364306	ENSXETG00000006284	rnf112.2				ENSXETT00000063330			FALSE	X. tropicalis
XLOC_029622	linc|3P|XLOC_029622|TCONS_00123399:0.376599|90AA|61AA|	ENST00000421796.2_1, ENST00000585389.2_1, ENST00000601694.1_2, ENST00000609249.5_1, ENST00000609396.3_1, ENST00000629746.2_1	ENSG00000235979.8_2	AC004448.5	FALSE		FALSE	chr17:19351427-19364026	ENSXETG00000006284	rnf112.2				ENSXETT00000063330			FALSE	X. tropicalis
XLOC_029623	linc|3P|XLOC_029623|TCONS_00123400:0.433863|86AA|73AA|, linc|3P|XLOC_029623|TCONS_00123401:2.06658|91AA|86AA|	ENST00000582654.1_1, ENST00000629746.2_1	ENSG00000235979.8_2	AC004448.5	FALSE		FALSE	chr17:19374431-19398577	ENSXETG00000006284	rnf112.2				ENSXETT00000063330			FALSE	X. tropicalis
XLOC_028605	linc|3P|XLOC_028605|TCONS_00116687:1.03174|65AA|36AA|				FALSE		FALSE	chr17:19401353-19410608	ENSXETG00000006284	rnf112.2				ENSXETT00000013767, ENSXETT00000013769, ENSXETT00000013782, ENSXETT00000065053, ENSXETT00000066348			FALSE	X. tropicalis
XLOC_028639	LongAUGORFlinc|3P|XLOC_028639|TCONS_00116872:0.241077|211AA|191AA|				TRUE		FALSE	chr17:21795541-21831123	ENSLACG00000005568						ENSLACT00000012357		FALSE	Coelacanth
XLOC_029914	LongAUGORFlinc|3P|XLOC_029914|TCONS_00125225:18.2834|154AA|137AA|	ENST00000427995.1, ENST00000433702.2, ENST00000593624.1, ENST00000594691.1, ENST00000594857.1, ENST00000595400.1, ENST00000597948.1, ENST00000598128.1, ENST00000598568.1, ENST00000598934.1, ENST00000599491.1, ENST00000600764.1, ENST00000608223.1	ENSG00000236383.3	LINC00854	TRUE		FALSE	chr17:41373436-41381062	ENSGALG00000001186, ENSXETG00000014883	DHX8, nbr1	ENSGALT00000001752			ENSXETT00000032548			FALSE	Chicken, X. tropicalis
XLOC_028984	linc|3P|XLOC_028984|TCONS_00118889:0.522464|110AA|69AA|, linc|3P|XLOC_028984|TCONS_00118890:0.111413|108AA|78AA|, linc|3P|XLOC_028984|TCONS_00118891:0.701441|48AA|3AA|				TRUE		FALSE	chr17:47447479-47554350	ENSGALG00000027311	NGFR	ENSGALT00000016155						FALSE	Chicken
XLOC_030049	linc|3P|XLOC_030049|TCONS_00126081:0.846435|90AA|56AA|	ENST00000502435.1_1	ENSG00000251239.1_1	CTB-22K21.2	TRUE		FALSE	chr17:48704392-48709301	ENSLACG00000007209						ENSLACT00000025639		FALSE	Coelacanth
XLOC_032123	linc|3P|XLOC_032123|TCONS_00132084:0.331997|56AA|34AA|, linc|3P|XLOC_032123|TCONS_00132085:0.514371|73AA|34AA|	ENST00000580612.1_1, ENST00000582921.5_1	ENSG00000265179.6_2	RP11-672L10.2	TRUE		FALSE	chr18:903985-905041	ENSMODG00000020296				ENSMODT00000025837, ENSMODT00000025863				FALSE	Opossum
XLOC_031741	linc|3P|XLOC_031741|TCONS_00130381:1.38199|52AA|31AA|				TRUE		FALSE	chr18:10017462-10020821	ENSXETG00000004038	vapa				ENSXETT00000009352			FALSE	X. tropicalis
XLOC_031742	linc|3P|XLOC_031742|TCONS_00130382:0.147231|122AA|55AA|, linc|3P|XLOC_031742|TCONS_00130386:0.171615|122AA|55AA|, linc|3P|XLOC_031742|TCONS_00130387:0.497891|77AA|32AA|				FALSE		FALSE	chr18:10078243-10145260	ENSXETG00000004038	vapa				ENSXETT00000009352			FALSE	X. tropicalis
XLOC_031744	linc|3P|XLOC_031744|TCONS_00130388:0.155236|83AA|67AA|				FALSE		FALSE	chr18:10375099-10378111	ENSXETG00000004038	vapa				ENSXETT00000009352			FALSE	X. tropicalis
XLOC_032204	linc|3P|XLOC_032204|TCONS_00132556:0.141502|144AA|94AA|	ENST00000586278.1_1, ENST00000589601.1_1	ENSG00000267239.1_1	RP11-794M8.1	FALSE		FALSE	chr18:13212575-13217277	ENSCAFG00000018880							ENSCAFT00000048760	FALSE	Dog
XLOC_031780	LongAUGORFlinc|3P|XLOC_031780|TCONS_00130598:0.641453|140AA|135AA|				FALSE		FALSE	chr18:14493354-14507435	ENSMODG00000027928				ENSMODT00000020056				FALSE	Opossum
XLOC_032227	linc|3P|XLOC_032227|TCONS_00132655:1.09589|75AA|36AA|				FALSE		FALSE	chr18:19745126-19745640	ENSACAG00000007786, ENSACAG00000007815	GATA6, MIB1		ENSACAT00000030642					FALSE	Lizard
XLOC_031872	LongAUGORFlinc|3P|XLOC_031872|TCONS_00130983:0.542519|131AA|109AA|				FALSE		FALSE	chr18:32924511-32928676	ENSACAG00000023749, ENSACAG00000027551, ENSGALG00000015215	MAPRE2	ENSGALT00000024564	ENSACAT00000030087, ENSACAT00000030838					FALSE	Lizard, Chicken
XLOC_032503	linc|3P|XLOC_032503|TCONS_00133999:0.140543|79AA|49AA|				FALSE		FALSE	chr18:73218184-73229091	ENSLACG00000012913						ENSLACT00000013070		FALSE	Coelacanth
XLOC_033515	EnsShortNonCoding|3P|XLOC_033515|TCONS_00135530:1.5312|120AA|94AA|, LongAUGORFEnsShortNonCoding|3P|XLOC_033515|TCONS_00135529:1.46495|219AA|199AA|, LongAUGORFEnsShortNonCoding|3P|XLOC_033515|TCONS_00135532:3.63956|148AA|128AA|				FALSE		FALSE	chr19:4769116-4772568	ENSLACG00000017601, ENSLACG00000017779						ENSLACT00000020187		FALSE	Coelacanth
XLOC_033560	linc|3P|XLOC_033560|TCONS_00135789:0.782119|52AA|41AA|				FALSE		FALSE	chr19:8008905-8014249	ENSGALG00000000726, ENSLACG00000017607, ENSXETG00000008752	ELAVL1, elavl1	ENSGALT00000001022, ENSGALT00000043120			ENSXETT00000063497	ENSLACT00000020217		FALSE	Chicken, Coelacanth, X. tropicalis
XLOC_033628	linc|3P|XLOC_033628|TCONS_00136156:0.32526|53AA|46AA|				FALSE		FALSE	chr19:12663410-12664458	ENSMODG00000023117				ENSMODT00000030026, ENSMODT00000042947				FALSE	Opossum
XLOC_034700	LongAUGORFlinc|3P|XLOC_034700|TCONS_00142346:1.47447|215AA|182AA|, LongAUGORFlinc|3P|XLOC_034700|TCONS_00142347:2.02407|239AA|237AA|				TRUE		FALSE	chr19:19851941-19865254	ENSGALG00000018597		ENSGALT00000039397						FALSE	Chicken
XLOC_034701	linc|3P|XLOC_034701|TCONS_00142374:0.330885|89AA|53AA|				FALSE		FALSE	chr19:19967523-19972019	ENSGALG00000018597		ENSGALT00000039397						FALSE	Chicken
XLOC_034703	LongAUGORFlinc|3P|XLOC_034703|TCONS_00142388:0.147992|126AA|106AA|, LongAUGORFlinc|3P|XLOC_034703|TCONS_00142391:0.441841|168AA|158AA|, linc|3P|XLOC_034703|TCONS_00142392:0.109971|196AA|78AA|				FALSE		FALSE	chr19:20152836-20165169	ENSGALG00000018597		ENSGALT00000039397						FALSE	Chicken
XLOC_034714	LongAUGORFlinc|3P|XLOC_034714|TCONS_00142428:0.321775|174AA|173AA|				FALSE		FALSE	chr19:21181346-21187997	ENSGALG00000018597		ENSGALT00000039397						FALSE	Chicken
XLOC_033793	linc|3P|XLOC_033793|TCONS_00136977:0.543949|102AA|85AA|				FALSE		FALSE	chr19:22442699-22467809	ENSLACG00000022443						ENSLACT00000008882		FALSE	Coelacanth
XLOC_033797	linc|3P|XLOC_033797|TCONS_00136984:2.99203|96AA|41AA|				TRUE		FALSE	chr19:22701231-22703274	ENSLACG00000022443						ENSLACT00000008882		FALSE	Coelacanth
XLOC_034732	linc|3P|XLOC_034732|TCONS_00142502:0.379361|122AA|50AA|, linc|3P|XLOC_034732|TCONS_00142503:0.555568|123AA|50AA|	ENST00000598042.1_1	ENSG00000268038.1_1	AC011516.2	TRUE		FALSE	chr19:22798317-22806773	ENSLACG00000022200						ENSLACT00000026625		FALSE	Coelacanth
XLOC_033889	linc|3P|XLOC_033889|TCONS_00137389:0.572104|87AA|62AA|, linc|3P|XLOC_033889|TCONS_00137390:3.83225|87AA|62AA|				TRUE		FALSE	chr19:35396204-35399631	ENSMODG00000023432				ENSMODT00000016074				FALSE	Opossum
XLOC_034831	LongAUGORFlinc|3P|XLOC_034831|TCONS_00143019:7.76269|148AA|122AA|, linc|3P|XLOC_034831|TCONS_00142995:0.306801|68AA|12AA|, linc|3P|XLOC_034831|TCONS_00142999:0.213145|72AA|59AA|, linc|3P|XLOC_034831|TCONS_00143000:9.40169|66AA|41AA|, linc|3P|XLOC_034831|TCONS_00143001:1.21503|67AA|21AA|, linc|3P|XLOC_034831|TCONS_00143002:1.12824|81AA|52AA|, linc|3P|XLOC_034831|TCONS_00143003:5.3153|105AA|63AA|, …	ENST00000412740.6_1, ENST00000427868.6_1, ENST00000438368.6_1, ENST00000449434.6_1, ENST00000585356.5_1, ENST00000590622.5_1, ENST00000591372.1_1	ENSG00000232677.6_1	LINC00665	FALSE	chr19:36822386-36822638	TRUE	chr19:36801801-36822667	ENSMODG00000023432, ENSXETG00000006575, ENSXETG00000016062	znf184, znf420			ENSMODT00000016074	ENSXETT00000033015, ENSXETT00000063336			FALSE	Opossum, X. tropicalis
XLOC_033946	LongAUGORFlinc|3P|XLOC_033946|TCONS_00137705:0.986858|221AA|196AA|				FALSE	chr19:37288445-37288670	FALSE	chr19:37285063-37319106	ENSACAG00000013049, ENSXETG00000002097, ENSXETG00000006575, ENSXETG00000016062, ENSXETG00000025714	znf184, znf420		ENSACAT00000010523		ENSXETT00000014437, ENSXETT00000032982, ENSXETT00000037448, ENSXETT00000052694, ENSXETT00000055565, ENSXETT00000060872, ENSXETT00000060925, ENSXETT00000060951, ENSXETT00000061013, ENSXETT00000061106, ENSXETT00000061952, ENSXETT00000061976, ENSXETT00000062081, ENSXETT00000062396, ENSXETT00000062649, ENSXETT00000062717, ENSXETT00000062762, ENSXETT00000063555, ENSXETT00000064102, ENSXETT00000065680			FALSE	Lizard, X. tropicalis
XLOC_033951	linc|3P|XLOC_033951|TCONS_00137759:0.711914|99AA|93AA|, linc|3P|XLOC_033951|TCONS_00137761:1.43831|108AA|93AA|, linc|3P|XLOC_033951|TCONS_00137762:0.316954|99AA|93AA|, linc|3P|XLOC_033951|TCONS_00137765:0.233687|99AA|93AA|, linc|3P|XLOC_033951|TCONS_00137766:0.581075|104AA|98AA|, linc|3P|XLOC_033951|TCONS_00137767:1.44368|99AA|93AA|, linc|3P|XLOC_033951|TCONS_00137768:3.91609|99AA|93AA|, linc|3P|…				FALSE		FALSE	chr19:37742794-37756438	ENSACAG00000000826, ENSACAG00000010532, ENSACAG00000012309, ENSACAG00000026827, ENSACAG00000027251, ENSMODG00000023432, ENSXETG00000025844			ENSACAT00000001813, ENSACAT00000010530, ENSACAT00000010913, ENSACAT00000012339, ENSACAT00000014146, ENSACAT00000022191, ENSACAT00000030287, ENSACAT00000030763	ENSMODT00000016074	ENSXETT00000026211, ENSXETT00000054863			FALSE	Lizard, Opossum, X. tropicalis
XLOC_033952	LongAUGORFlinc|3P|XLOC_033952|TCONS_00137775:0.585897|170AA|135AA|				FALSE		FALSE	chr19:37795344-37802720	ENSACAG00000000826, ENSACAG00000010532, ENSACAG00000012309, ENSACAG00000026827, ENSACAG00000027251, ENSMODG00000023432, ENSXETG00000025844			ENSACAT00000001813, ENSACAT00000010530, ENSACAT00000010913, ENSACAT00000012339, ENSACAT00000014146, ENSACAT00000022191, ENSACAT00000030287, ENSACAT00000030763	ENSMODT00000016074	ENSXETT00000026211, ENSXETT00000054863			FALSE	Lizard, Opossum, X. tropicalis
XLOC_035083	linc|3P|XLOC_035083|TCONS_00144587:61.7158|92AA|28AA|, linc|3P|XLOC_035083|TCONS_00144588:8.36353|59AA|28AA|	ENST00000562076.1_2	ENSG00000261341.6_2	CTD-2568A17.1	TRUE		FALSE	chr19:51286698-51289482	ENSGALG00000018597		ENSGALT00000039397						FALSE	Chicken
XLOC_035130	linc|3P|XLOC_035130|TCONS_00144854:0.131964|62AA|54AA|				FALSE		FALSE	chr19:53291157-53292864	ENSACAG00000007845, ENSACAG00000013049, ENSACAG00000027307, ENSGALG00000018597, ENSXETG00000002097		ENSGALT00000039397	ENSACAT00000010523, ENSACAT00000012293, ENSACAT00000013744		ENSXETT00000061976			FALSE	Lizard, Chicken, X. tropicalis
XLOC_034301	linc|3P|XLOC_034301|TCONS_00140037:6.55143|73AA|70AA|, linc|3P|XLOC_034301|TCONS_00140038:12.8271|104AA|70AA|, linc|3P|XLOC_034301|TCONS_00140039:7.73808|104AA|76AA|, linc|3P|XLOC_034301|TCONS_00140040:6.81024|73AA|70AA|				FALSE	chr19:56989689-56989734, chr19:57005546-57005615	FALSE	chr19:56989240-57006849	ENSMODG00000023432				ENSMODT00000016074				FALSE	Opossum
XLOC_037043	LongAUGORFlinc|3P|XLOC_037043|TCONS_00148211:0.286173|165AA|148AA|, LongAUGORFlinc|3P|XLOC_037043|TCONS_00148213:1.38498|210AA|193AA|, LongAUGORFlinc|3P|XLOC_037043|TCONS_00148214:0.46447|147AA|130AA|, LongAUGORFlinc|3P|XLOC_037043|TCONS_00148215:2.59614|180AA|163AA|, LongAUGORFlinc|3P|XLOC_037043|TCONS_00148216:1.79636|229AA|212AA|, LongAUGORFlinc|3P|XLOC_037043|TCONS_00148217:2.37051|167AA|150A…				FALSE		FALSE	chr2:27938768-27980489	ENSLACG00000004256						ENSLACT00000002541		FALSE	Coelacanth
XLOC_038612	LongAUGORFlinc|3P|XLOC_038612|TCONS_00158231:0.354079|131AA|110AA|, LongAUGORFlinc|3P|XLOC_038612|TCONS_00158232:0.579863|120AA|110AA|, linc|3P|XLOC_038612|TCONS_00158229:0.473562|47AA|23AA|, linc|3P|XLOC_038612|TCONS_00158230:1.1885|131AA|24AA|	ENST00000420016.1_1, ENST00000453606.5_1, ENST00000455424.1_1	ENSG00000233862.5_2	AC016907.3	FALSE		FALSE	chr2:30273931-30369438	ENSGALG00000009034, ENSGALG00000009047, ENSXETG00000007949	ALK, YPEL5, ypel5	ENSGALT00000014719			ENSXETT00000017426			FALSE	Chicken, X. tropicalis
XLOC_038654	linc|3P|XLOC_038654|TCONS_00158509:7.54403|92AA|42AA|, linc|3P|XLOC_038654|TCONS_00158510:0.420788|128AA|72AA|, linc|3P|XLOC_038654|TCONS_00158511:3.8925|127AA|72AA|, linc|3P|XLOC_038654|TCONS_00158512:0.565153|128AA|72AA|, linc|3P|XLOC_038654|TCONS_00158513:0.26168|78AA|60AA|, linc|3P|XLOC_038654|TCONS_00158514:0.605899|128AA|72AA|, linc|3P|XLOC_038654|TCONS_00158515:0.211599|117AA|67AA|, linc|3…	ENST00000413227.1_1, ENST00000417039.5_1, ENST00000421463.5_1, ENST00000437979.1_1, ENST00000438085.1_1	ENSG00000231367.5_1	AC016995.3	TRUE		FALSE	chr2:38613571-38743215	ENSXETG00000033350	NP_001120904.1				ENSXETT00000064306			FALSE	X. tropicalis
XLOC_038720	LongAUGORFlinc|3P|XLOC_038720|TCONS_00158932:0.125874|133AA|118AA|				FALSE		FALSE	chr2:47498205-47500117	ENSLACG00000005059, ENSLACG00000006675						ENSLACT00000003488, ENSLACT00000008298		FALSE	Coelacanth
XLOC_038779	linc|3P|XLOC_038779|TCONS_00159348:4.09358|104AA|91AA|, linc|3P|XLOC_038779|TCONS_00159349:0.127443|99AA|98AA|, linc|3P|XLOC_038779|TCONS_00159350:0.60006|83AA|42AA|	ENST00000439412.5_1, ENST00000452343.1_1	ENSG00000228414.6_1	LINC01185	TRUE		FALSE	chr2:61052266-61112970	ENSACAG00000015048			ENSACAT00000013501					FALSE	Lizard
XLOC_037219	linc|3P|XLOC_037219|TCONS_00149343:0.4007|96AA|89AA|				TRUE		FALSE	chr2:62020637-62026609	ENSGALG00000004377	XPO1	ENSGALT00000006979						FALSE	Chicken
XLOC_038839	linc|3P|XLOC_038839|TCONS_00159633:0.469933|101AA|89AA|				FALSE		FALSE	chr2:68074116-68076464	ENSACAG00000007953	ETAA1		ENSACAT00000007695, ENSACAT00000007936, ENSACAT00000023381					FALSE	Lizard
XLOC_038876	linc|3P|XLOC_038876|TCONS_00160024:6.57339|105AA|53AA|				FALSE		FALSE	chr2:73533089-73534993	ENSACAG00000000398	CCT7		ENSACAT00000029928					FALSE	Lizard
XLOC_037333	LongAUGORFlinc|3P|XLOC_037333|TCONS_00150133:0.1367|166AA|117AA|				FALSE		FALSE	chr2:75835845-75849997	ENSACAG00000005530, ENSXETG00000018194, ENSXETG00000018198	TACR1, fam176a, mrpl19		ENSACAT00000005497		ENSXETT00000039458			FALSE	Lizard, X. tropicalis
XLOC_037369	linc|3P|XLOC_037369|TCONS_00150312:0.278087|71AA|61AA|				FALSE		FALSE	chr2:85730560-85733842	ENSLACG00000005249, ENSXETG00000001263	mat2a				ENSXETT00000002709	ENSLACT00000007955, ENSLACT00000009248		FALSE	Coelacanth, X. tropicalis
XLOC_037564	linc|3P|XLOC_037564|TCONS_00151378:0.167928|79AA|74AA|				TRUE		FALSE	chr2:110452763-110478932	ENSXETG00000010944	ppie				ENSXETT00000023927			FALSE	X. tropicalis
XLOC_037588	linc|3P|XLOC_037588|TCONS_00151576:0.154231|98AA|58AA|, linc|3P|XLOC_037588|TCONS_00151577:0.231909|98AA|58AA|				FALSE		FALSE	chr2:113423150-113446138	ENSLACG00000010827						ENSLACT00000012978		FALSE	Coelacanth
XLOC_037691	linc|3P|XLOC_037691|TCONS_00152154:1.87952|81AA|44AA|				FALSE		FALSE	chr2:130865256-130867314	ENSMODG00000027928				ENSMODT00000020056				FALSE	Opossum
XLOC_037712	LongAUGORFlinc|3P|XLOC_037712|TCONS_00152256:1.75179|165AA|108AA|, LongAUGORFlinc|3P|XLOC_037712|TCONS_00152257:6.01952|134AA|107AA|, LongAUGORFlinc|3P|XLOC_037712|TCONS_00152259:1.54538|155AA|128AA|, LongAUGORFlinc|3P|XLOC_037712|TCONS_00152260:6.53859|165AA|108AA|, linc|3P|XLOC_037712|TCONS_00152261:1.1183|136AA|87AA|				TRUE		FALSE	chr2:132159908-132169842	ENSLACG00000017912						ENSLACT00000020561		FALSE	Coelacanth
XLOC_037896	linc|3P|XLOC_037896|TCONS_00153370:0.246261|80AA|71AA|, linc|3P|XLOC_037896|TCONS_00153371:0.149073|80AA|71AA|, linc|3P|XLOC_037896|TCONS_00153372:0.126465|75AA|69AA|, linc|3P|XLOC_037896|TCONS_00153373:0.243416|75AA|69AA|				FALSE		FALSE	chr2:172967733-173104721	ENSGALG00000009362, ENSGALG00000009513	ITGA6, METAP1D	ENSGALT00000006647						FALSE	Chicken
XLOC_039458	linc|3P|XLOC_039458|TCONS_00163424:0.284157|76AA|38AA|	ENST00000430128.1_1, ENST00000455435.1_1	ENSG00000228016.1_1	RAPGEF4-AS1	FALSE		FALSE	chr2:173541875-173599097	ENSACAG00000015877, ENSGALG00000013235, ENSLACG00000006524, ENSXETG00000007521, ENSXETG00000007526	PDK1, pdk1, rapgef4	ENSGALT00000021611	ENSACAT00000015905		ENSXETT00000016392	ENSLACT00000012713		FALSE	Lizard, Chicken, Coelacanth, X. tropicalis
XLOC_039566	linc|3P|XLOC_039566|TCONS_00164103:0.359673|119AA|89AA|, linc|3P|XLOC_039566|TCONS_00164104:0.20721|122AA|89AA|, linc|3P|XLOC_039566|TCONS_00164105:0.474646|122AA|40AA|	ENST00000419640.1_1	ENSG00000227542.1_1	AC092614.2	TRUE		FALSE	chr2:192034456-192110898	ENSXETG00000030300					ENSXETT00000063679			FALSE	X. tropicalis
XLOC_038187	linc|3P|XLOC_038187|TCONS_00155531:1.11235|40AA|30AA|				FALSE		FALSE	chr2:220603492-220607703	ENSGALG00000011224, ENSLACG00000014086, ENSXETG00000007160	SLC4A3, slc4a3	ENSGALT00000018214			ENSXETT00000015568	ENSLACT00000012440		FALSE	Chicken, Coelacanth, X. tropicalis
XLOC_038189	linc|3P|XLOC_038189|TCONS_00155533:1.78188|58AA|51AA|, linc|3P|XLOC_038189|TCONS_00155534:0.309598|73AA|59AA|				TRUE		FALSE	chr2:220782591-220967056	ENSGALG00000011224, ENSLACG00000014086, ENSXETG00000007160	SLC4A3, slc4a3	ENSGALT00000018214			ENSXETT00000015568	ENSLACT00000012440		FALSE	Chicken, Coelacanth, X. tropicalis
XLOC_039774	linc|3P|XLOC_039774|TCONS_00165632:0.594163|85AA|71AA|	ENST00000414539.1_1, ENST00000455357.5_1	ENSG00000235419.5_2	AC010149.4	FALSE		FALSE	chr2:231384340-231444721	ENSACAG00000002649	CAB39		ENSACAT00000002693					FALSE	Lizard
XLOC_039775	linc|3P|XLOC_039775|TCONS_00165635:0.137464|137AA|52AA|, linc|3P|XLOC_039775|TCONS_00165636:0.10788|102AA|46AA|				FALSE		FALSE	chr2:231450087-231452063	ENSACAG00000002649	CAB39		ENSACAT00000002693					FALSE	Lizard
XLOC_039779	LongAUGORFlinc|3P|XLOC_039779|TCONS_00165649:0.106255|154AA|114AA|, LongAUGORFlinc|3P|XLOC_039779|TCONS_00165651:0.368949|154AA|114AA|, linc|3P|XLOC_039779|TCONS_00165654:1.02941|113AA|88AA|, linc|3P|XLOC_039779|TCONS_00165655:0.960431|87AA|69AA|, linc|3P|XLOC_039779|TCONS_00165656:2.47574|86AA|69AA|, linc|3P|XLOC_039779|TCONS_00165657:3.86558|115AA|89AA|, linc|3P|XLOC_039779|TCONS_00165658:1.085…	ENST00000414876.5_1, ENST00000418330.5_1, ENST00000426904.5_1, ENST00000434094.5_1, ENST00000441063.5_1, ENST00000446741.5_1, ENST00000457803.1_1	ENSG00000238062.5_1	SPATA3-AS1	TRUE		FALSE	chr2:231849008-231860752	ENSGALG00000005544, ENSMODG00000010598	GPR55	ENSGALT00000008895		ENSMODT00000013505				FALSE	Chicken, Opossum
XLOC_039840	linc|3P|XLOC_039840|TCONS_00165901:0.588165|64AA|29AA|				FALSE		FALSE	chr2:238832144-238842875	ENSLACG00000010055						ENSLACT00000009045		FALSE	Coelacanth
XLOC_038326	linc|3P|XLOC_038326|TCONS_00156466:0.138795|134AA|77AA|				FALSE		FALSE	chr2:239479376-239505212	ENSLACG00000012096, ENSLACG00000012935						ENSLACT00000014146		FALSE	Coelacanth
XLOC_043309	LongAUGORFlinc|3P|XLOC_043309|TCONS_00172510:1.71026|123AA|100AA|, LongAUGORFlinc|3P|XLOC_043309|TCONS_00172511:0.838859|123AA|110AA|, linc|3P|XLOC_043309|TCONS_00172512:4.74994|108AA|30AA|, linc|3P|XLOC_043309|TCONS_00172513:7.84661|108AA|30AA|	ENST00000414676.5_1, ENST00000442637.1_1	ENSG00000225377.5_1	NRSN2-AS1	FALSE		FALSE	chr20:292050-328868	ENSACAG00000008177, ENSLACG00000007378	SOX12		ENSACAT00000008160			ENSLACT00000008862		FALSE	Lizard, Coelacanth
XLOC_042815	linc|3P|XLOC_042815|TCONS_00169662:6.75335|100AA|96AA|				TRUE		FALSE	chr20:9966735-9987764	ENSGALG00000008947, ENSGALG00000008996, ENSLACG00000006666	ANKEF1, PAK7	ENSGALT00000039270				ENSLACT00000012900		FALSE	Chicken, Coelacanth
XLOC_043391	LongAUGORFlinc|3P|XLOC_043391|TCONS_00173055:1.24526|163AA|157AA|, linc|3P|XLOC_043391|TCONS_00173056:0.258721|78AA|72AA|	ENST00000421143.6_1, ENST00000426491.5_1, ENST00000438646.1_1, ENST00000451151.5_1, ENST00000603245.2_1, ENST00000603542.5_1, ENST00000605592.1_1	ENSG00000227906.7_2	SNAP25-AS1	FALSE		FALSE	chr20:10002631-10200154	ENSLACG00000003147						ENSLACT00000002651		FALSE	Coelacanth
XLOC_042836	linc|3P|XLOC_042836|TCONS_00169806:0.822397|106AA|55AA|				FALSE		FALSE	chr20:16555755-16559931	ENSMODG00000004829				ENSMODT00000006063				FALSE	Opossum
XLOC_042927	linc|3P|XLOC_042927|TCONS_00170201:0.826812|105AA|97AA|, linc|3P|XLOC_042927|TCONS_00170202:0.789915|62AA|27AA|				FALSE		FALSE	chr20:25604792-25655538	ENSGALG00000018597		ENSGALT00000007843						FALSE	Chicken
XLOC_042998	linc|3P|XLOC_042998|TCONS_00170614:1.42068|59AA|27AA|				FALSE		FALSE	chr20:33873053-33873559	ENSLACG00000005534						ENSLACT00000003497		FALSE	Coelacanth
XLOC_043069	LongAUGORFlinc|3P|XLOC_043069|TCONS_00171130:0.18547|203AA|145AA|, LongAUGORFlinc|3P|XLOC_043069|TCONS_00171131:0.649492|203AA|145AA|, LongAUGORFlinc|3P|XLOC_043069|TCONS_00171132:0.453198|203AA|145AA|, linc|3P|XLOC_043069|TCONS_00171134:1.93822|88AA|66AA|, linc|3P|XLOC_043069|TCONS_00171135:0.150992|88AA|66AA|, linc|3P|XLOC_043069|TCONS_00171137:0.155892|88AA|66AA|, linc|3P|XLOC_043069|TCONS_001…				FALSE		FALSE	chr20:42839570-42855166	ENSACAG00000016744, ENSACAG00000016778	FITM2, OSER1		ENSACAT00000016797					FALSE	Lizard
XLOC_043673	LongAUGORFlinc|3P|XLOC_043673|TCONS_00174521:0.137919|178AA|124AA|, linc|3P|XLOC_043673|TCONS_00174522:0.113224|39AA|33AA|				FALSE		FALSE	chr20:44213465-44218483	ENSLACG00000018626, ENSLACG00000018649						ENSLACT00000021351		FALSE	Coelacanth
XLOC_043808	LongAUGORFlinc|3P|XLOC_043808|TCONS_00175292:0.265943|178AA|156AA|, linc|3P|XLOC_043808|TCONS_00175293:0.113077|151AA|57AA|	ENST00000424094.6_1, ENST00000598163.1_1	ENSG00000235590.7_2	GNAS-AS1	FALSE		FALSE	chr20:57393484-57425958	ENSACAG00000000650, ENSACAG00000005975, ENSLACG00000011201, ENSLACG00000013311, ENSXETG00000024188	NPEPL1, gnas		ENSACAT00000006093		ENSXETT00000065135	ENSLACT00000013257		FALSE	Lizard, Coelacanth, X. tropicalis
XLOC_043284	LongAUGORFlinc|3P|XLOC_043284|TCONS_00172319:7.10733|199AA|175AA|, LongAUGORFlinc|3P|XLOC_043284|TCONS_00172321:1.4742|184AA|175AA|, LongAUGORFlinc|3P|XLOC_043284|TCONS_00172322:2.90251|184AA|175AA|, LongAUGORFlinc|3P|XLOC_043284|TCONS_00172323:16.8482|145AA|103AA|				FALSE		FALSE	chr20:62030424-62035911	ENSXETG00000032009	KCNQ2				ENSXETT00000048706			FALSE	X. tropicalis
XLOC_044986	LongAUGORFlinc|3P|XLOC_044986|TCONS_00177238:0.146127|115AA|105AA|, LongAUGORFlinc|3P|XLOC_044986|TCONS_00177239:0.497135|174AA|154AA|, LongAUGORFlinc|3P|XLOC_044986|TCONS_00177240:0.165531|130AA|111AA|, LongAUGORFlinc|3P|XLOC_044986|TCONS_00177243:0.400628|115AA|105AA|, LongAUGORFlinc|3P|XLOC_044986|TCONS_00177247:0.593363|174AA|154AA|, LongAUGORFlinc|3P|XLOC_044986|TCONS_00177251:0.691772|174AA…				TRUE		FALSE	chr21:35552939-35698024	ENSXETG00000032386	F6UC12_XENTR				ENSXETT00000050260			FALSE	X. tropicalis
XLOC_045338	LongAUGORFlinc|3P|XLOC_045338|TCONS_00179239:0.44386|133AA|132AA|, LongAUGORFlinc|3P|XLOC_045338|TCONS_00179244:0.396238|136AA|136AA|	ENST00000380931.6_1	ENSG00000205622.9_2	AF064858.6	TRUE		FALSE	chr21:40248018-40273965	ENSACAG00000000071	PSMG1		ENSACAT00000029351					FALSE	Lizard
XLOC_046458	linc|3P|XLOC_046458|TCONS_00183558:1.27247|67AA|51AA|, linc|3P|XLOC_046458|TCONS_00183559:0.878065|74AA|47AA|	ENST00000426483.1_1	ENSG00000225335.3_1	XXbac-B476C20.9	FALSE	chr22:18560504-18560687	FALSE	chr22:18559292-18560649	ENSXETG00000001756	mical3				ENSXETT00000064403			FALSE	X. tropicalis
XLOC_046563	linc|3P|XLOC_046563|TCONS_00184206:0.305957|146AA|63AA|				FALSE		FALSE	chr22:25096890-25103738	ENSLACG00000010138, ENSMODG00000004182, ENSXETG00000018672	SGSM1, sgsm1			ENSMODT00000005358	ENSXETT00000040394	ENSLACT00000008725		FALSE	Coelacanth, Opossum, X. tropicalis
XLOC_046580	LongAUGORFlinc|3P|XLOC_046580|TCONS_00184318:22.642|176AA|164AA|	ENST00000382641.1_1	ENSG00000206028.1_1	CTA-373H7.7	TRUE		FALSE	chr22:27063655-27068617	ENSLACG00000011138, ENSXETG00000002258, ENSXETG00000004227	cryba4, mn1				ENSXETT00000009214	ENSLACT00000026080		FALSE	Coelacanth, X. tropicalis
XLOC_046235	linc|3P|XLOC_046235|TCONS_00182060:0.620051|65AA|34AA|				FALSE		FALSE	chr22:32537253-32539259	ENSGALG00000024405, ENSGALG00000027503		ENSGALT00000015005, ENSGALT00000015007, ENSGALT00000041303						FALSE	Chicken
XLOC_046707	LongAUGORFlinc|3P|XLOC_046707|TCONS_00185287:0.391789|191AA|189AA|, linc|3P|XLOC_046707|TCONS_00185288:0.144636|153AA|77AA|	ENST00000410099.1_1	ENSG00000222044.1_1	RP5-1039K5.16	FALSE		FALSE	chr22:38423064-38430313	ENSLACG00000006494, ENSXETG00000006346	polr2f				ENSXETT00000013902	ENSLACT00000007005		FALSE	Coelacanth, X. tropicalis
XLOC_046434	LongAUGORFlinc|3P|XLOC_046434|TCONS_00183387:0.360257|137AA|133AA|, LongAUGORFlinc|3P|XLOC_046434|TCONS_00183389:0.223375|137AA|133AA|, LongAUGORFlinc|3P|XLOC_046434|TCONS_00183393:0.387798|137AA|133AA|, linc|3P|XLOC_046434|TCONS_00183386:1.05186|136AA|38AA|, linc|3P|XLOC_046434|TCONS_00183388:0.422705|136AA|95AA|, linc|3P|XLOC_046434|TCONS_00183392:0.173052|99AA|95AA|, linc|3P|XLOC_046434|TCONS_…				FALSE		FALSE	chr22:51021454-51035866	ENSLACG00000008527						ENSLACT00000010749		FALSE	Coelacanth
XLOC_048742	linc|3P|XLOC_048742|TCONS_00195282:0.888838|74AA|10AA|	ENST00000424112.2_1	ENSG00000244502.2_1	HDAC11-AS1	FALSE		FALSE	chr3:13518481-13521553	ENSXETG00000027611	wnt7a				ENSXETT00000052208, ENSXETT00000065135			FALSE	X. tropicalis
XLOC_048862	linc|3P|XLOC_048862|TCONS_00196221:0.136588|76AA|26AA|, linc|3P|XLOC_048862|TCONS_00196225:10.2086|88AA|69AA|	ENST00000420850.1_1, ENST00000425156.5_1, ENST00000439293.5_1	ENSG00000223797.5_2	ENTPD3-AS1	FALSE	chr3:40493256-40494658	FALSE	chr3:40355292-40494820	ENSLACG00000015504						ENSLACT00000017388		FALSE	Coelacanth
XLOC_047798	LongAUGORFlinc|3P|XLOC_047798|TCONS_00189029:0.226527|104AA|102AA|, LongAUGORFlinc|3P|XLOC_047798|TCONS_00189033:5.94518|104AA|102AA|, linc|3P|XLOC_047798|TCONS_00189030:5.18762|102AA|68AA|, linc|3P|XLOC_047798|TCONS_00189032:5.25526|85AA|68AA|				FALSE		FALSE	chr3:44465601-44470995	ENSACAG00000010532			ENSACAT00000004627					FALSE	Lizard
XLOC_047985	linc|3P|XLOC_047985|TCONS_00190432:0.797564|77AA|68AA|				TRUE		FALSE	chr3:73857751-73952017	ENSXETG00000000401	pdzrn3				ENSXETT00000000870			FALSE	X. tropicalis
XLOC_048355	linc|3P|XLOC_048355|TCONS_00192781:7.31593|73AA|50AA|				FALSE		FALSE	chr3:148658604-148673471	ENSXETG00000016072, ENSXETG00000033023	CPA3, gyg1				ENSXETT00000035051			FALSE	X. tropicalis
XLOC_048548	LongAUGORFlinc|3P|XLOC_048548|TCONS_00194097:1.3548|183AA|160AA|, linc|3P|XLOC_048548|TCONS_00194098:0.229817|132AA|87AA|				FALSE		FALSE	chr3:184209041-184233723	ENSLACG00000012068						ENSLACT00000026430		FALSE	Coelacanth
XLOC_048549	linc|3P|XLOC_048549|TCONS_00194099:0.301291|94AA|62AA|				FALSE		FALSE	chr3:184260007-184271921	ENSLACG00000012068						ENSLACT00000026430		FALSE	Coelacanth
XLOC_049736	linc|3P|XLOC_049736|TCONS_00202483:0.161425|132AA|57AA|	ENST00000423600.1_1	ENSG00000229178.1_1	AC069513.4	FALSE		FALSE	chr3:195382435-195384798	ENSGALG00000006995, ENSLACG00000022488, ENSMODG00000028102, ENSXETG00000033772	APOD, MUC20, NP_001163967.1	ENSGALT00000011301		ENSMODT00000023364	ENSXETT00000007485	ENSLACT00000018707		FALSE	Chicken, Coelacanth, Opossum, X. tropicalis
XLOC_052866	linc|3P|XLOC_052866|TCONS_00211810:0.220384|131AA|29AA|				FALSE		FALSE	chr4:43282634-43332725	ENSXETG00000008440	kctd8				ENSXETT00000018490			FALSE	X. tropicalis
XLOC_052064	linc|3P|XLOC_052064|TCONS_00207445:0.137146|105AA|75AA|, linc|3P|XLOC_052064|TCONS_00207446:0.387683|102AA|75AA|, linc|3P|XLOC_052064|TCONS_00207447:1.13791|105AA|75AA|, linc|3P|XLOC_052064|TCONS_00207448:0.292093|105AA|75AA|, linc|3P|XLOC_052064|TCONS_00207449:0.288769|105AA|75AA|, linc|3P|XLOC_052064|TCONS_00207450:0.75265|76AA|75AA|, linc|3P|XLOC_052064|TCONS_00207451:0.134159|96AA|75AA|, linc…				TRUE		FALSE	chr4:80413569-80528032	ENSLACG00000015635						ENSLACT00000017178		FALSE	Coelacanth
XLOC_053064	linc|3P|XLOC_053064|TCONS_00213064:0.180929|87AA|60AA|				FALSE		FALSE	chr4:85493994-85499189	ENSLACG00000007212						ENSLACT00000025025		FALSE	Coelacanth
XLOC_053064	LongAUGORFlinc|3P|XLOC_053064|TCONS_00213053:0.145709|104AA|103AA|, LongAUGORFlinc|3P|XLOC_053064|TCONS_00213054:0.380787|111AA|103AA|, LongAUGORFlinc|3P|XLOC_053064|TCONS_00213055:0.535331|104AA|103AA|, LongAUGORFlinc|3P|XLOC_053064|TCONS_00213056:0.130604|109AA|103AA|, LongAUGORFlinc|3P|XLOC_053064|TCONS_00213057:0.182522|110AA|103AA|, LongAUGORFlinc|3P|XLOC_053064|TCONS_00213058:0.316448|120AA…				FALSE		FALSE	chr4:85447088-85503886	ENSLACG00000007212						ENSLACT00000025025		FALSE	Coelacanth
XLOC_055535	linc|3P|XLOC_055535|TCONS_00218105:0.236008|121AA|31AA|				FALSE		FALSE	chr5:946429-956635	ENSXETG00000013105, ENSXETG00000015619	slc6a19, trip13				ENSXETT00000060880, ENSXETT00000063045			FALSE	X. tropicalis
XLOC_056956	linc|3P|XLOC_056956|TCONS_00226166:0.151376|77AA|77AA|, linc|3P|XLOC_056956|TCONS_00226167:3.37317|77AA|77AA|, linc|3P|XLOC_056956|TCONS_00226168:0.394179|77AA|77AA|, linc|3P|XLOC_056956|TCONS_00226169:1.82985|73AA|60AA|	ENST00000507733.1_1	ENSG00000248884.1_1	CTC-537E7.3	FALSE		FALSE	chr5:67725124-68055504	ENSLACG00000013626						ENSLACT00000016996		FALSE	Coelacanth
XLOC_057357	linc|3P|XLOC_057357|TCONS_00228578:0.126643|100AA|48AA|				TRUE		FALSE	chr5:141187444-141200263	ENSACAG00000011400, ENSLACG00000012937, ENSXETG00000002681	ARAP3, arap3		ENSACAT00000011359		ENSXETT00000005766	ENSLACT00000015358		FALSE	Lizard, Coelacanth, X. tropicalis
XLOC_057358	LongAUGORFlinc|3P|XLOC_057358|TCONS_00228579:0.199837|152AA|131AA|, linc|3P|XLOC_057358|TCONS_00228580:0.316487|84AA|50AA|				FALSE		FALSE	chr5:141201458-141208435	ENSACAG00000011400, ENSLACG00000012937, ENSXETG00000002681	ARAP3, arap3		ENSACAT00000011359		ENSXETT00000005766	ENSLACT00000015358		FALSE	Lizard, Coelacanth, X. tropicalis
XLOC_056437	LongAUGORFlinc|3P|XLOC_056437|TCONS_00223309:0.342529|107AA|101AA|, linc|3P|XLOC_056437|TCONS_00223310:0.212585|103AA|81AA|				FALSE		FALSE	chr5:163136197-163158640	ENSCAFG00000017181							ENSCAFT00000027199	FALSE	Dog
XLOC_057537	LongAUGORFlinc|3P|XLOC_057537|TCONS_00229655:0.342011|190AA|160AA|, LongAUGORFlinc|3P|XLOC_057537|TCONS_00229656:0.525874|184AA|152AA|, LongAUGORFlinc|3P|XLOC_057537|TCONS_00229657:1.0108|179AA|152AA|, LongAUGORFlinc|3P|XLOC_057537|TCONS_00229658:1.50156|165AA|133AA|	ENST00000518818.1_1, ENST00000518894.1_1, ENST00000520067.5_1	ENSG00000204758.7_1	CTC-308K20.1	FALSE		FALSE	chr5:172381788-172386395	ENSXETG00000018301	ergic1				ENSXETT00000055333			FALSE	X. tropicalis
XLOC_056490	linc|3P|XLOC_056490|TCONS_00223624:0.327446|55AA|51AA|				FALSE		FALSE	chr5:172989480-173000202	ENSACAG00000015107			ENSACAT00000029716					FALSE	Lizard
XLOC_056543	linc|3P|XLOC_056543|TCONS_00223964:0.763007|88AA|62AA|				TRUE		FALSE	chr5:177209197-177221397	ENSXETG00000006733, ENSXETG00000006736	b4galt7, n4bp3				ENSXETT00000062441			FALSE	X. tropicalis
XLOC_056586	LongAUGORFlinc|3P|XLOC_056586|TCONS_00224216:0.929217|195AA|117AA|, linc|3P|XLOC_056586|TCONS_00224217:1.55763|101AA|76AA|				FALSE		FALSE	chr5:180105682-180115721	ENSACAG00000015792, ENSCAFG00000000482	FLT4		ENSACAT00000015812				ENSCAFT00000046631	FALSE	Lizard, Dog
XLOC_057624	linc|3P|XLOC_057624|TCONS_00230349:2.62316|138AA|87AA|				FALSE		FALSE	chr5:180113447-180141513	ENSACAG00000011571, ENSACAG00000015792	FLT4, MGAT1		ENSACAT00000015818, ENSACAT00000029816					FALSE	Lizard
XLOC_056599	linc|3P|XLOC_056599|TCONS_00224305:8.82147|72AA|58AA|, linc|3P|XLOC_056599|TCONS_00224306:12.7523|72AA|53AA|, linc|3P|XLOC_056599|TCONS_00224307:1.72406|89AA|40AA|, linc|3P|XLOC_056599|TCONS_00224308:1.45597|68AA|38AA|, linc|3P|XLOC_056599|TCONS_00224309:6.27724|62AA|58AA|				TRUE	chr5:180690632-180690674	FALSE	chr5:180688212-180699308	ENSXETG00000024447	gnb2l1				ENSXETT00000041242			FALSE	X. tropicalis
XLOC_060634	linc|3P|XLOC_060634|TCONS_00238572:0.454273|56AA|24AA|				FALSE		FALSE	chr6:1060089-1063404	ENSCAFG00000009173, ENSCAFG00000009195							ENSCAFT00000049498	FALSE	Dog
XLOC_060636	LongAUGORFlinc|3P|XLOC_060636|TCONS_00238580:0.603798|125AA|103AA|				FALSE		FALSE	chr6:1284011-1291692	ENSCAFG00000009195							ENSCAFT00000049498	FALSE	Dog
XLOC_060637	LongAUGORFlinc|3P|XLOC_060637|TCONS_00238583:0.517841|224AA|134AA|, linc|3P|XLOC_060637|TCONS_00238582:0.168273|132AA|53AA|, linc|3P|XLOC_060637|TCONS_00238584:1.00116|108AA|53AA|, linc|3P|XLOC_060637|TCONS_00238585:1.60431|73AA|53AA|				FALSE		FALSE	chr6:1308625-1312055	ENSCAFG00000009195							ENSCAFT00000049498	FALSE	Dog
XLOC_060638	linc|3P|XLOC_060638|TCONS_00238587:0.26383|144AA|64AA|, linc|3P|XLOC_060638|TCONS_00238588:0.374235|85AA|48AA|, linc|3P|XLOC_060638|TCONS_00238589:0.69209|127AA|48AA|	ENST00000627866.1_1	ENSG00000281809.1_1	LINC01394	TRUE		FALSE	chr6:1321762-1335838	ENSCAFG00000009195							ENSCAFT00000049498	FALSE	Dog
XLOC_060665	LongAUGORFlinc|3P|XLOC_060665|TCONS_00238733:1.25668|155AA|124AA|				FALSE	chr6:3912138-3912195	FALSE	chr6:3904111-3912245	ENSLACG00000009982, ENSXETG00000011416	prpf4b				ENSXETT00000054453	ENSLACT00000009892		FALSE	Coelacanth, X. tropicalis
XLOC_060668	LongAUGORFlinc|3P|XLOC_060668|TCONS_00238738:0.457698|114AA|104AA|, LongAUGORFlinc|3P|XLOC_060668|TCONS_00238739:0.610242|114AA|104AA|, LongAUGORFlinc|3P|XLOC_060668|TCONS_00238740:0.902053|150AA|104AA|, linc|3P|XLOC_060668|TCONS_00238741:5.52235|45AA|16AA|	ENST00000415144.1_1	ENSG00000230648.1_1	RP3-406P24.3	TRUE		FALSE	chr6:4001982-4021470	ENSLACG00000009982, ENSXETG00000011416	prpf4b				ENSXETT00000054453	ENSLACT00000009892		FALSE	Coelacanth, X. tropicalis
XLOC_059606	linc|3P|XLOC_059606|TCONS_00232934:1.72476|62AA|44AA|, linc|3P|XLOC_059606|TCONS_00232935:3.91872|66AA|58AA|				FALSE		FALSE	chr6:14431957-14463629	ENSXETG00000002275	rnf182				ENSXETT00000004854			FALSE	X. tropicalis
XLOC_059607	linc|3P|XLOC_059607|TCONS_00232938:6.25671|84AA|47AA|				FALSE		FALSE	chr6:14498321-14502922	ENSXETG00000002275	rnf182				ENSXETT00000004854			FALSE	X. tropicalis
XLOC_059607	linc|3P|XLOC_059607|TCONS_00232937:0.931117|135AA|95AA|, linc|3P|XLOC_059607|TCONS_00232939:0.129832|68AA|64AA|, linc|3P|XLOC_059607|TCONS_00232940:0.134127|85AA|63AA|				FALSE		FALSE	chr6:14474803-14514991	ENSXETG00000002275	rnf182				ENSXETT00000004854			FALSE	X. tropicalis
XLOC_059670	linc|3P|XLOC_059670|TCONS_00233240:0.74656|113AA|91AA|, linc|3P|XLOC_059670|TCONS_00233241:3.72121|97AA|72AA|, linc|3P|XLOC_059670|TCONS_00233242:0.380651|99AA|76AA|, linc|3P|XLOC_059670|TCONS_00233245:0.593325|108AA|72AA|				TRUE		FALSE	chr6:25992848-26014181	ENSLACG00000002863, ENSMODG00000004106				ENSMODT00000043413		ENSLACT00000002655		FALSE	Coelacanth, Opossum
XLOC_059695	linc|3P|XLOC_059695|TCONS_00233407:0.91651|98AA|44AA|				TRUE		FALSE	chr6:26569551-26574925	ENSLACG00000006751						ENSLACT00000003559		FALSE	Coelacanth
XLOC_059701	linc|3P|XLOC_059701|TCONS_00233424:0.671615|114AA|99AA|, linc|3P|XLOC_059701|TCONS_00233425:1.84501|94AA|73AA|, linc|3P|XLOC_059701|TCONS_00233428:0.554143|112AA|91AA|				FALSE		FALSE	chr6:26988118-26991814	ENSXETG00000025395, ENSXETG00000027148, ENSXETG00000027198, ENSXETG00000027965	NP_001107432.1, Q28D68_XENTR				ENSXETT00000033015, ENSXETT00000039858, ENSXETT00000063169, ENSXETT00000064588			FALSE	X. tropicalis
XLOC_059713	LongAUGORFlinc|3P|XLOC_059713|TCONS_00233476:0.187076|147AA|141AA|, LongAUGORFlinc|3P|XLOC_059713|TCONS_00233477:0.260759|147AA|141AA|, LongAUGORFlinc|3P|XLOC_059713|TCONS_00233478:0.146526|135AA|104AA|, LongAUGORFlinc|3P|XLOC_059713|TCONS_00233479:0.165612|147AA|141AA|, LongAUGORFlinc|3P|XLOC_059713|TCONS_00233480:0.162055|147AA|141AA|, linc|3P|XLOC_059713|TCONS_00233473:0.92607|61AA|27AA|, linc…				TRUE		FALSE	chr6:27661813-27686256	ENSACAG00000000826, ENSACAG00000023872, ENSACAG00000026827, ENSXETG00000006575, ENSXETG00000016062, ENSXETG00000025395, ENSXETG00000027148, ENSXETG00000027198, ENSXETG00000027965	NP_001107432.1, Q28D68_XENTR, znf184, znf420		ENSACAT00000001813, ENSACAT00000010913, ENSACAT00000030376		ENSXETT00000033015, ENSXETT00000039858, ENSXETT00000063169, ENSXETT00000063336, ENSXETT00000064588			FALSE	Lizard, X. tropicalis
XLOC_059714	LongAUGORFlinc|3P|XLOC_059714|TCONS_00233482:0.685752|194AA|152AA|, LongAUGORFlinc|3P|XLOC_059714|TCONS_00233483:1.20167|194AA|152AA|, LongAUGORFlinc|3P|XLOC_059714|TCONS_00233484:0.272511|194AA|152AA|, LongAUGORFlinc|3P|XLOC_059714|TCONS_00233485:0.141562|194AA|152AA|, LongAUGORFlinc|3P|XLOC_059714|TCONS_00233488:1.932|134AA|114AA|, LongAUGORFlinc|3P|XLOC_059714|TCONS_00233489:0.355755|126AA|114…				FALSE		FALSE	chr6:27725202-27731046	ENSACAG00000000826, ENSACAG00000023872, ENSACAG00000026827, ENSXETG00000006575, ENSXETG00000016062, ENSXETG00000025395, ENSXETG00000027148, ENSXETG00000027965	NP_001107432.1, Q28D68_XENTR, znf184, znf420		ENSACAT00000001813, ENSACAT00000010913, ENSACAT00000030376		ENSXETT00000033015, ENSXETT00000039858, ENSXETT00000063169, ENSXETT00000063336			FALSE	Lizard, X. tropicalis
XLOC_060853	linc|3P|XLOC_060853|TCONS_00239591:0.594726|128AA|78AA|, linc|3P|XLOC_060853|TCONS_00239592:9.32657|76AA|58AA|, linc|3P|XLOC_060853|TCONS_00239593:5.84481|101AA|48AA|	ENST00000600652.1_1, ENST00000602810.1_1	ENSG00000269293.2_1	ZSCAN16-AS1	FALSE	chr6:28090877-28104572, chr6:28090899-28090986, chr6:28090948-28104565	TRUE	chr6:28057529-28104718	ENSACAG00000023749, ENSACAG00000027551, ENSXETG00000033833	F7B9W6_XENTR		ENSACAT00000030087, ENSACAT00000030838		ENSXETT00000057889			FALSE	Lizard, X. tropicalis
XLOC_060866	linc|3P|XLOC_060866|TCONS_00239679:0.311471|112AA|61AA|, linc|3P|XLOC_060866|TCONS_00239680:0.247788|112AA|70AA|				FALSE		FALSE	chr6:28713618-28726072	ENSLACG00000002863						ENSLACT00000002655		FALSE	Coelacanth
XLOC_060867	linc|3P|XLOC_060867|TCONS_00239681:0.863993|49AA|21AA|				FALSE		FALSE	chr6:28756564-28757297	ENSLACG00000002863						ENSLACT00000002655		FALSE	Coelacanth
XLOC_060896	LongAUGORFlinc|3P|XLOC_060896|TCONS_00239838:2.20031|181AA|148AA|, LongAUGORFlinc|3P|XLOC_060896|TCONS_00239840:1.12542|155AA|148AA|, LongAUGORFlinc|3P|XLOC_060896|TCONS_00239841:0.408746|181AA|148AA|, LongAUGORFlinc|3P|XLOC_060896|TCONS_00239842:1.43182|156AA|148AA|, LongAUGORFlinc|3P|XLOC_060896|TCONS_00239843:1.85974|155AA|148AA|, LongAUGORFlinc|3P|XLOC_060896|TCONS_00239845:0.216257|134AA|131…	ENST00000412685.6_1, ENST00000413358.6_1, ENST00000426882.5_1, ENST00000438412.5_1, ENST00000444126.5_1, ENST00000449544.5_1, ENST00000454129.5_1, ENST00000454269.5_1, ENST00000602290.1_1, ENST00000602550.5_1, ENST00000602698.5_1, ENST00000602861.5_1	ENSG00000231074.8_2	HCG18	TRUE	chr6:30262528-30262561, chr6:30262629-30263916, chr6:30294315-30294555	FALSE	chr6:30245209-30295124	ENSACAG00000007442, ENSACAG00000029374, ENSLACG00000002863			ENSACAT00000004339, ENSACAT00000004368, ENSACAT00000011977			ENSLACT00000000316		FALSE	Lizard, Coelacanth
XLOC_059783	linc|3P|XLOC_059783|TCONS_00233824:0.2803|158AA|91AA|, linc|3P|XLOC_059783|TCONS_00233825:0.149486|76AA|61AA|, linc|3P|XLOC_059783|TCONS_00233826:0.273868|83AA|63AA|				TRUE		FALSE	chr6:30734582-30765084	ENSLACG00000001848						ENSLACT00000005162		FALSE	Coelacanth
XLOC_059799	LongAUGORFlinc|3P|XLOC_059799|TCONS_00234012:8.52046|174AA|157AA|, LongAUGORFlinc|3P|XLOC_059799|TCONS_00234013:0.126052|174AA|140AA|				FALSE		FALSE	chr6:31430919-31447741	ENSLACG00000004656						ENSLACT00000006939		FALSE	Coelacanth
XLOC_059864	EnsShortNonCoding|3P|XLOC_059864|TCONS_00234487:3.32849|147AA|98AA|, EnsShortNonCoding|3P|XLOC_059864|TCONS_00234491:0.334195|69AA|53AA|, EnsShortNonCoding|3P|XLOC_059864|TCONS_00234493:0.168335|140AA|98AA|, LongAUGORFEnsShortNonCoding|3P|XLOC_059864|TCONS_00234488:1.71232|159AA|143AA|, LongAUGORFEnsShortNonCoding|3P|XLOC_059864|TCONS_00234490:1.13674|241AA|177AA|, LongAUGORFlinc|3P|XLOC_059864|T…				TRUE		FALSE	chr6:33857866-33896060	ENSLACG00000016500, ENSXETG00000006732	grm4				ENSXETT00000064805	ENSLACT00000018982		FALSE	Coelacanth, X. tropicalis
XLOC_059932	linc|3P|XLOC_059932|TCONS_00234908:0.102627|111AA|91AA|				FALSE		FALSE	chr6:40683272-40694440	ENSACAG00000002530	LRFN2		ENSACAT00000028428					FALSE	Lizard
XLOC_061202	linc|3P|XLOC_061202|TCONS_00241981:3.9359|83AA|71AA|				FALSE		FALSE	chr6:71093893-71109012	ENSACAG00000008382, ENSACAG00000023226, ENSLACG00000011788	COL9A1, FAM135A		ENSACAT00000008369			ENSLACT00000011981		FALSE	Lizard, Coelacanth
XLOC_065278	linc|3P|XLOC_065278|TCONS_00256004:1.39363|70AA|64AA|				FALSE		FALSE	chr7:6746741-6748662	ENSGALG00000007591	C7orf26	ENSGALT00000039617						FALSE	Chicken
XLOC_066332	linc|3P|XLOC_066332|TCONS_00262632:4.7375|116AA|48AA|, linc|3P|XLOC_066332|TCONS_00262633:5.63452|52AA|48AA|	ENST00000451066.1_1	ENSG00000234141.1_1	AC009473.1	TRUE		FALSE	chr7:7982122-8008480	ENSMODG00000017594	RPA3			ENSMODT00000022327				FALSE	Opossum
XLOC_066511	linc|3P|XLOC_066511|TCONS_00263750:1.10196|110AA|76AA|, linc|3P|XLOC_066511|TCONS_00263751:0.182822|51AA|35AA|				FALSE		FALSE	chr7:39657573-39662991	ENSGALG00000012306, ENSGALG00000012310, ENSXETG00000013108, ENSXETG00000013109	RALA, YAE1D1, c7orf36, rala	ENSGALT00000020117			ENSXETT00000056597			FALSE	Chicken, X. tropicalis
XLOC_066561	linc|3P|XLOC_066561|TCONS_00264047:0.387787|112AA|61AA|				FALSE		FALSE	chr7:44832791-44836010	ENSLACG00000012013						ENSLACT00000007955, ENSLACT00000009248		FALSE	Coelacanth
XLOC_065748	LongAUGORFlinc|3P|XLOC_065748|TCONS_00258954:1.38442|107AA|100AA|, linc|3P|XLOC_065748|TCONS_00258955:1.41273|90AA|83AA|				FALSE		FALSE	chr7:93598753-93640425	ENSMODG00000016732	COL1A2			ENSMODT00000043114				FALSE	Opossum
XLOC_067039	LongAUGORFlinc|3P|XLOC_067039|TCONS_00267115:3.14472|168AA|121AA|, linc|3P|XLOC_067039|TCONS_00267112:0.482536|128AA|54AA|, linc|3P|XLOC_067039|TCONS_00267113:10.2504|67AA|54AA|, linc|3P|XLOC_067039|TCONS_00267114:10.9615|147AA|54AA|, linc|3P|XLOC_067039|TCONS_00267116:3.53265|56AA|54AA|, linc|3P|XLOC_067039|TCONS_00267117:12.4377|67AA|54AA|, linc|3P|XLOC_067039|TCONS_00267118:12.5105|95AA|43AA|,…	ENST00000416999.1_1, ENST00000423414.5_1, ENST00000429901.1_1, ENST00000431189.1_1, ENST00000433079.5_1, ENST00000435523.5_1, ENST00000443623.5_1, ENST00000451786.5_1	ENSG00000231721.6_1	LINC-PINT	TRUE	chr7:130630479-130668861	FALSE	chr7:130626518-130794935	ENSACAG00000005754	MKLN1		ENSACAT00000005734					FALSE	Lizard
XLOC_067040	linc|3P|XLOC_067040|TCONS_00267122:2.08725|75AA|44AA|, linc|3P|XLOC_067040|TCONS_00267123:1.05778|57AA|38AA|, linc|3P|XLOC_067040|TCONS_00267124:1.41149|50AA|38AA|, linc|3P|XLOC_067040|TCONS_00267125:1.36768|57AA|38AA|	ENST00000416220.5_1, ENST00000429067.5_1, ENST00000444245.5_1, ENST00000447514.1_1, ENST00000447904.5_1, ENST00000454515.5_1	ENSG00000236753.5_1	MKLN1-AS	FALSE		FALSE	chr7:130994502-131012538	ENSACAG00000005754	MKLN1		ENSACAT00000005734					FALSE	Lizard
XLOC_067146	linc|3P|XLOC_067146|TCONS_00267773:0.97551|140AA|79AA|				FALSE		FALSE	chr7:149094393-149097769	ENSXETG00000032528					ENSXETT00000063986			FALSE	X. tropicalis
XLOC_067149	linc|3P|XLOC_067149|TCONS_00267805:0.146244|138AA|76AA|, linc|3P|XLOC_067149|TCONS_00267806:0.103846|157AA|76AA|				FALSE		FALSE	chr7:149388546-149411727	ENSXETG00000032528					ENSXETT00000063986			FALSE	X. tropicalis
XLOC_067152	LongAUGORFlinc|3P|XLOC_067152|TCONS_00267814:0.804956|152AA|144AA|, LongAUGORFlinc|3P|XLOC_067152|TCONS_00267815:0.132397|212AA|199AA|, LongAUGORFlinc|3P|XLOC_067152|TCONS_00267816:1.81155|152AA|144AA|, LongAUGORFlinc|3P|XLOC_067152|TCONS_00267818:0.470925|185AA|154AA|	ENST00000461019.5_1, ENST00000464939.1_1, ENST00000488315.5_1	ENSG00000204934.10_1	ATP6V0E2-AS1	FALSE		FALSE	chr7:149564785-149588202	ENSMODG00000003592, ENSXETG00000032528	LRRC61			ENSMODT00000003626, ENSMODT00000035210, ENSMODT00000042266, ENSMODT00000043348, ENSMODT00000044157	ENSXETT00000061450			FALSE	Opossum, X. tropicalis
XLOC_070228	linc|3P|XLOC_070228|TCONS_00275613:0.339292|80AA|36AA|, linc|3P|XLOC_070228|TCONS_00275614:0.55857|80AA|36AA|	ENST00000521143.1_1	ENSG00000253735.1_1	RP11-115J16.3	TRUE		FALSE	chr8:9158911-9221815	ENSLACG00000005186						ENSLACT00000003483		FALSE	Coelacanth
XLOC_070230	EnsShortNonCoding|3P|XLOC_070230|TCONS_00275621:6.85796|129AA|94AA|, LongAUGORFEnsShortNonCoding|3P|XLOC_070230|TCONS_00275622:7.91109|170AA|106AA|, linc|3P|XLOC_070230|TCONS_00275623:8.97139|102AA|49AA|	ENST00000518557.5_1, ENST00000519461.1_1, ENST00000521242.1_1, ENST00000521863.1_1	ENSG00000253230.7_2	LINC00599	FALSE		FALSE	chr8:9754371-9763480	ENSLACG00000005186						ENSLACT00000003483		FALSE	Coelacanth
XLOC_069337	LongAUGORFlinc|3P|XLOC_069337|TCONS_00270648:0.456557|147AA|133AA|, LongAUGORFlinc|3P|XLOC_069337|TCONS_00270649:0.229799|147AA|130AA|, LongAUGORFlinc|3P|XLOC_069337|TCONS_00270650:0.28856|147AA|130AA|, linc|3P|XLOC_069337|TCONS_00270651:0.420911|77AA|60AA|, linc|3P|XLOC_069337|TCONS_00270652:0.541188|68AA|60AA|, linc|3P|XLOC_069337|TCONS_00270653:0.227003|60AA|52AA|, linc|3P|XLOC_069337|TCONS_00…				FALSE		FALSE	chr8:10327938-10340421	ENSLACG00000007227						ENSLACT00000004836		FALSE	Coelacanth
XLOC_070424	linc|3P|XLOC_070424|TCONS_00276853:0.315291|91AA|50AA|	ENST00000519764.1_1	ENSG00000254100.1_2	RP11-675F6.4	TRUE		FALSE	chr8:38408980-38410871	ENSXETG00000016775, ENSXETG00000033041	TACC1, fgfr1				ENSXETT00000019726, ENSXETT00000019730, ENSXETT00000036593, ENSXETT00000036603			FALSE	X. tropicalis
XLOC_070423	linc|3P|XLOC_070423|TCONS_00276851:1.8926|104AA|47AA|, linc|3P|XLOC_070423|TCONS_00276852:0.217293|117AA|66AA|, linc|3P|XLOC_070423|TCONS_00276854:0.325769|117AA|66AA|	ENST00000519764.1_1	ENSG00000254100.1_2	RP11-675F6.4	TRUE		FALSE	chr8:38400074-38414039	ENSXETG00000016775, ENSXETG00000033041	TACC1, fgfr1				ENSXETT00000019726, ENSXETT00000019730, ENSXETT00000036593, ENSXETT00000036603			FALSE	X. tropicalis
XLOC_070453	LongAUGORFlinc|3P|XLOC_070453|TCONS_00276966:1.06726|164AA|131AA|, LongAUGORFlinc|3P|XLOC_070453|TCONS_00276967:0.18887|164AA|131AA|, LongAUGORFlinc|3P|XLOC_070453|TCONS_00276968:1.42068|164AA|131AA|, linc|3P|XLOC_070453|TCONS_00276969:7.22012|88AA|82AA|				FALSE		FALSE	chr8:41995133-42010281	ENSLACG00000009523						ENSLACT00000008944		FALSE	Coelacanth
XLOC_070459	linc|3P|XLOC_070459|TCONS_00277020:2.23044|54AA|24AA|	ENST00000522190.1_1	ENSG00000254165.1_2	RP11-503E24.2	FALSE		FALSE	chr8:42392671-42393447	ENSLACG00000002017						ENSLACT00000003483		FALSE	Coelacanth
XLOC_069569	linc|3P|XLOC_069569|TCONS_00272393:0.519468|92AA|64AA|, linc|3P|XLOC_069569|TCONS_00272396:1.16428|72AA|51AA|, linc|3P|XLOC_069569|TCONS_00272398:0.837494|93AA|72AA|				FALSE		FALSE	chr8:47748412-47775995	ENSGALG00000015226	SPIDR	ENSGALT00000024564						FALSE	Chicken
XLOC_070555	LongAUGORFlinc|3P|XLOC_070555|TCONS_00277498:0.70018|236AA|197AA|				FALSE		FALSE	chr8:63043993-63077433	ENSLACG00000003346						ENSLACT00000008110		FALSE	Coelacanth
XLOC_070737	linc|3P|XLOC_070737|TCONS_00278560:0.830033|103AA|81AA|				FALSE		FALSE	chr8:96741495-96861086	ENSXETG00000005030	tspyl2				ENSXETT00000015621			FALSE	X. tropicalis
XLOC_069975	LongAUGORFlinc|3P|XLOC_069975|TCONS_00274444:0.417757|195AA|107AA|				FALSE		FALSE	chr8:125443995-125454876	ENSXETG00000031066	NP_001120365.1				ENSXETT00000037940			FALSE	X. tropicalis
XLOC_071022	LongAUGORFlinc|3P|XLOC_071022|TCONS_00280189:0.961751|162AA|112AA|, linc|3P|XLOC_071022|TCONS_00280190:4.96108|97AA|37AA|, linc|3P|XLOC_071022|TCONS_00280191:4.18755|97AA|30AA|	ENST00000517411.1_1, ENST00000518073.1_1, ENST00000519852.5_1, ENST00000521207.1_1, ENST00000524335.1_1	ENSG00000253716.5_1	MINCR	FALSE		FALSE	chr8:144362331-144365229	ENSXETG00000020215	znf300				ENSXETT00000061788, ENSXETT00000063496, ENSXETT00000064624			FALSE	X. tropicalis
XLOC_070130	LongAUGORFlinc|3P|XLOC_070130|TCONS_00275227:1.34845|219AA|161AA|, LongAUGORFlinc|3P|XLOC_070130|TCONS_00275228:0.138081|219AA|199AA|				FALSE		FALSE	chr8:145550827-145564222	ENSACAG00000013487, ENSLACG00000006443, ENSMODG00000010682, ENSMODG00000029707, ENSXETG00000001450	DGAT1, dgat1		ENSACAT00000013501	ENSMODT00000013638	ENSXETT00000003065	ENSLACT00000005292		FALSE	Lizard, Coelacanth, Opossum, X. tropicalis		Opossum
XLOC_072594	linc|3P|XLOC_072594|TCONS_00282539:1.46398|87AA|61AA|				TRUE		FALSE	chr9:7925577-7961234	ENSLACG00000017951						ENSLACT00000020584		FALSE	Coelacanth
XLOC_072665	linc|3P|XLOC_072665|TCONS_00282884:0.133114|95AA|89AA|				TRUE		FALSE	chr9:27711573-27844773	ENSXETG00000009376	c9orf72				ENSXETT00000003283			FALSE	X. tropicalis
XLOC_072681	linc|3P|XLOC_072681|TCONS_00282940:1.4433|93AA|9AA|				FALSE		FALSE	chr9:33402854-33409946	ENSMODG00000001219				ENSMODT00000001499				FALSE	Opossum
XLOC_072747	linc|3P|XLOC_072747|TCONS_00283293:0.157145|107AA|70AA|, linc|3P|XLOC_072747|TCONS_00283294:0.414797|42AA|41AA|				FALSE		FALSE	chr9:37362216-37416343	ENSLACG00000004768, ENSLACG00000012632						ENSLACT00000009057		FALSE	Coelacanth
XLOC_072764	linc|3P|XLOC_072764|TCONS_00283381:3.88094|118AA|91AA|, linc|3P|XLOC_072764|TCONS_00283382:1.65397|118AA|91AA|, linc|3P|XLOC_072764|TCONS_00283383:0.186391|118AA|91AA|, linc|3P|XLOC_072764|TCONS_00283384:3.94369|118AA|91AA|				TRUE		FALSE	chr9:38650160-38662716	ENSMODG00000027928				ENSMODT00000020056				FALSE	Opossum
XLOC_072942	linc|3P|XLOC_072942|TCONS_00284143:0.18176|59AA|37AA|				FALSE		FALSE	chr9:90540498-90742246	ENSACAG00000007823, ENSLACG00000014418	CDK20		ENSACAT00000007812			ENSLACT00000016241		FALSE	Lizard, Coelacanth
XLOC_073118	LongAUGORFlinc|3P|XLOC_073118|TCONS_00285065:3.26275|247AA|203AA|, LongAUGORFlinc|3P|XLOC_073118|TCONS_00285066:0.282929|247AA|203AA|				TRUE		FALSE	chr9:115875175-115882208	ENSMODG00000004560	SLC31A2			ENSMODT00000005753				FALSE	Opossum
XLOC_076779	LongAUGORFlinc|3P|XLOC_076779|TCONS_00299282:0.46144|168AA|130AA|				FALSE		FALSE	chrX:46985057-46999224	ENSGALG00000018597		ENSGALT00000039397						FALSE	Chicken
XLOC_076196	LongAUGORFlinc|3P|XLOC_076196|TCONS_00295623:0.269513|182AA|167AA|, LongAUGORFlinc|3P|XLOC_076196|TCONS_00295624:0.40814|182AA|167AA|, LongAUGORFlinc|3P|XLOC_076196|TCONS_00295626:1.90423|134AA|102AA|, LongAUGORFlinc|3P|XLOC_076196|TCONS_00295627:0.395805|182AA|167AA|, linc|3P|XLOC_076196|TCONS_00295622:0.166233|134AA|79AA|				TRUE		FALSE	chrX:53123338-53205209	ENSACAG00000004854, ENSXETG00000005030, ENSXETG00000007178	kdm5c, tspyl2		ENSACAT00000004826		ENSXETT00000015621			FALSE	Lizard, X. tropicalis
XLOC_076211	linc|3P|XLOC_076211|TCONS_00295717:0.12572|93AA|85AA|, linc|3P|XLOC_076211|TCONS_00295718:0.789998|93AA|43AA|, linc|3P|XLOC_076211|TCONS_00295719:0.190676|93AA|85AA|, linc|3P|XLOC_076211|TCONS_00295720:2.07596|76AA|36AA|, linc|3P|XLOC_076211|TCONS_00295721:0.182606|93AA|85AA|, linc|3P|XLOC_076211|TCONS_00295722:0.115721|65AA|36AA|, linc|3P|XLOC_076211|TCONS_00295726:0.171893|93AA|85AA|				FALSE		FALSE	chrX:55934604-56232826	ENSGALG00000007574		ENSGALT00000012241						FALSE	Chicken
XLOC_076276	LongAUGORFlinc|3P|XLOC_076276|TCONS_00296124:53.9294|117AA|109AA|				TRUE		FALSE	chrX:73070669-73072528	ENSGALG00000007660, ENSLACG00000012289, ENSXETG00000004589	CHIC1, cdx4	ENSGALT00000012527			ENSXETT00000009970, ENSXETT00000054478	ENSLACT00000011414, ENSLACT00000012287		FALSE	Chicken, Coelacanth, X. tropicalis
XLOC_076277	LongAUGORFlinc|3P|XLOC_076277|TCONS_00296125:0.334671|149AA|114AA|, LongAUGORFlinc|3P|XLOC_076277|TCONS_00296128:0.186934|149AA|114AA|, LongAUGORFlinc|3P|XLOC_076277|TCONS_00296134:1.88242|149AA|112AA|, LongAUGORFlinc|3P|XLOC_076277|TCONS_00296135:1.31542|149AA|112AA|, LongAUGORFlinc|3P|XLOC_076277|TCONS_00296139:0.758071|149AA|112AA|, LongAUGORFlinc|3P|XLOC_076277|TCONS_00296143:2.1936|149AA|112…				FALSE	chrX:73164188-73164290	FALSE	chrX:73164066-73250886	ENSGALG00000007660, ENSLACG00000012289, ENSXETG00000004589	CHIC1, cdx4	ENSGALT00000012527			ENSXETT00000009970, ENSXETT00000054478	ENSLACT00000011414, ENSLACT00000012287		FALSE	Chicken, Coelacanth, X. tropicalis
XLOC_076920	linc|3P|XLOC_076920|TCONS_00300369:0.122738|144AA|51AA|, linc|3P|XLOC_076920|TCONS_00300370:0.435862|70AA|51AA|				FALSE		FALSE	chrX:75365277-75372466	ENSLACG00000011504						ENSLACT00000013503, ENSLACT00000013596, ENSLACT00000014505		FALSE	Coelacanth
XLOC_076352	linc|3P|XLOC_076352|TCONS_00296573:1.07072|81AA|79AA|, linc|3P|XLOC_076352|TCONS_00296575:2.08585|81AA|79AA|				TRUE		FALSE	chrX:102204236-102219282	ENSACAG00000015804			ENSACAT00000015738					FALSE	Lizard
XLOC_076358	linc|3P|XLOC_076358|TCONS_00296591:1.20158|89AA|51AA|, linc|3P|XLOC_076358|TCONS_00296592:0.685508|89AA|51AA|, linc|3P|XLOC_076358|TCONS_00296593:0.991625|69AA|40AA|				FALSE		FALSE	chrX:102659727-102773139	ENSACAG00000015804, ENSLACG00000001232, ENSXETG00000019442	nxf1		ENSACAT00000015738		ENSXETT00000042142	ENSLACT00000002707		FALSE	Lizard, Coelacanth, X. tropicalis
XLOC_076358	linc|3P|XLOC_076358|TCONS_00296596:1.15733|77AA|74AA|				FALSE		FALSE	chrX:102753722-102754210	ENSACAG00000015804, ENSLACG00000001232, ENSXETG00000019442	nxf1		ENSACAT00000015738		ENSXETT00000042142	ENSLACT00000002707		FALSE	Lizard, Coelacanth, X. tropicalis
XLOC_076410	linc|3P|XLOC_076410|TCONS_00296948:0.177253|87AA|66AA|				FALSE		FALSE	chrX:114957342-114959383	ENSLACG00000007594, ENSLACG00000009418						ENSLACT00000009636		FALSE	Coelacanth
XLOC_076411	linc|3P|XLOC_076411|TCONS_00296949:3.932|74AA|32AA|				FALSE		FALSE	chrX:114999953-115005243	ENSLACG00000007594, ENSLACG00000009418						ENSLACT00000009636		FALSE	Coelacanth
XLOC_076434	LongORFlinc|3P|XLOC_076434|TCONS_00297061:0.85738|214AA|92AA|, linc|3P|XLOC_076434|TCONS_00297059:0.962999|138AA|92AA|, linc|3P|XLOC_076434|TCONS_00297060:0.125403|134AA|92AA|, linc|3P|XLOC_076434|TCONS_00297062:2.4429|159AA|70AA|, linc|3P|XLOC_076434|TCONS_00297063:0.277834|142AA|54AA|, linc|3P|XLOC_076434|TCONS_00297064:10.2623|97AA|92AA|				TRUE		FALSE	chrX:119170200-119281015	ENSXETG00000004479	zbtb33				ENSXETT00000009740, ENSXETT00000009744, ENSXETT00000009759, ENSXETT00000061373			FALSE	X. tropicalis
XLOC_076485	linc|3P|XLOC_076485|TCONS_00297372:1.33552|57AA|53AA|				TRUE		FALSE	chrX:134530353-134531689	ENSACAG00000011044			ENSACAT00000011066					FALSE	Lizard
XLOC_076500	linc|3P|XLOC_076500|TCONS_00297478:1.4647|63AA|40AA|, linc|3P|XLOC_076500|TCONS_00297479:1.48724|75AA|40AA|, linc|3P|XLOC_076500|TCONS_00297480:0.679155|99AA|75AA|, linc|3P|XLOC_076500|TCONS_00297481:0.895663|46AA|36AA|				TRUE		FALSE	chrX:135721701-135724587	ENSXETG00000017494, ENSXETG00000019748	cd40lg, vgll1				ENSXETT00000038000			FALSE	X. tropicalis
XLOC_078251	linc|3P|XLOC_078251|TCONS_00303445:0.194108|89AA|33AA|, linc|3P|XLOC_078251|TCONS_00303446:0.216081|105AA|80AA|, linc|3P|XLOC_078251|TCONS_00303447:0.145512|102AA|80AA|, linc|3P|XLOC_078251|TCONS_00303448:0.216624|143AA|97AA|, linc|3P|XLOC_078251|TCONS_00303449:0.271411|131AA|75AA|, linc|3P|XLOC_078251|TCONS_00303451:1.23586|105AA|49AA|, linc|3P|XLOC_078251|TCONS_00303453:0.433886|105AA|49AA|				FALSE		FALSE	chrY:2870935-3068912	ENSGALG00000016327		ENSGALT00000026337						FALSE	Chicken

## Sheet: Mouse lncRNA
lncRNA gene ID (from Hezroni et al. 2015)	lncRNA transcript IDs	GENCODE transcript IDs	GENCODE gene IDs	GENCODE symbols	Conservation beyond first exon	Translated regions in HFF	Position	Ensembl gene IDs of genes used as synteny anchors	Symbols (where available) of genes used as synteny anchors	Chicken GLCP IDs	Lizard GLCP IDs	Opossum GLCP IDs	X. tropicalis GLCP IDs	Coelacanth GLCP IDs	Dog GLCP IDs	Significant sequence similarity	Species with synteny between GLCP and lncRNA	Species with sequence homology between GLCP and lncRNA	Species with genome-alignment chains overlapping GLCP and lncRNA
XLOC_000175	linc|3P|XLOC_000175|TCONS_00000494:0.957806|88AA|39AA|				FALSE		chr1:24114936-24141165	ENSACAG00000008382, ENSACAG00000023226, ENSLACG00000011788	COL9A1, FAM135A		ENSACAT00000008369			ENSLACT00000011981		FALSE	Lizard, Coelacanth
XLOC_002631	linc|3P|XLOC_002631|TCONS_00008256|A630001G21Rik:9.17423|145AA|33AA|				FALSE		chr1:87623198-87824640	ENSACAG00000002649, ENSLACG00000005824	CAB39		ENSACAT00000002693			ENSLACT00000009045		FALSE	Lizard, Coelacanth
XLOC_003620	EnsShortNonCoding|3P|XLOC_003620|TCONS_00011467:14.0651|79AA|21AA|, LongAUGORFEnsShortNonCoding|3P|XLOC_003620|TCONS_00011468:5.55923|129AA|118AA|	ENSMUST00000180420.2	ENSMUSG00000097850.2	4631405K08Rik	FALSE		chr1:195332691-195336396	ENSLACG00000018759						ENSLACT00000021391		FALSE	Coelacanth		Coelacanth
XLOC_016354	linc|3P|XLOC_016354|TCONS_00031169|Olfr56:4.01954|69AA|42AA|				FALSE		chr11:48907549-49009981	ENSACAG00000010225, ENSACAG00000010532, ENSLACG00000005411, ENSXETG00000034292			ENSACAT00000004627, ENSACAT00000008590, ENSACAT00000010218, ENSACAT00000013817, ENSACAT00000026147		ENSXETT00000065601	ENSLACT00000006914		FALSE	Lizard, Coelacanth, X. tropicalis
XLOC_018240	linc|3P|XLOC_018240|TCONS_00037840:1.20514|61AA|48AA|, linc|3P|XLOC_018240|TCONS_00037841:2.70559|65AA|60AA|, linc|3P|XLOC_018240|TCONS_00037842:0.351561|94AA|90AA|, linc|3P|XLOC_018240|TCONS_00037844:1.8108|61AA|37AA|, linc|3P|XLOC_018240|TCONS_00037845:3.18151|84AA|56AA|, linc|3P|XLOC_018240|TCONS_00037846:0.997914|84AA|56AA|, linc|3P|XLOC_018240|TCONS_00037847:3.22688|94AA|90AA|, linc|3P|XLOC_…	ENSMUST00000132378.1, ENSMUST00000140069.1, ENSMUST00000152790.7	ENSMUSG00000087165.7	2010001A14Rik	FALSE		chr11:57609000-57779972	ENSLACG00000018666, ENSLACG00000018700						ENSLACT00000021407		FALSE	Coelacanth
XLOC_016578	linc|3P|XLOC_016578|TCONS_00031930:2.5173|93AA|81AA|, linc|3P|XLOC_016578|TCONS_00031931:28.828|103AA|86AA|				FALSE		chr11:59320169-59324575	ENSLACG00000009354						ENSLACT00000007085		FALSE	Coelacanth
XLOC_018687	linc|3P|XLOC_018687|TCONS_00039458:0.163517|73AA|61AA|				FALSE		chr11:81197008-81225084	ENSLACG00000004441						ENSLACT00000007314		FALSE	Coelacanth
XLOC_016954	LongORFlinc|3P|XLOC_016954|TCONS_00033477:3.89498|200AA|98AA|, linc|3P|XLOC_016954|TCONS_00033480:2.62418|88AA|43AA|				TRUE		chr11:81667430-81803674	ENSMODG00000019166	ASIC2			ENSMODT00000024347				FALSE	Opossum
XLOC_017529	EnsShortNonCoding|3P|XLOC_017529|TCONS_00035464:0.329985|62AA|42AA|, EnsShortNonCoding|3P|XLOC_017529|TCONS_00035465:116.558|130AA|70AA|, EnsShortNonCoding|3P|XLOC_017529|TCONS_00035466:5.65768|126AA|70AA|				FALSE		chr11:116938103-116940269	ENSACAG00000016145	SEC14L1		ENSACAT00000016168					FALSE	Lizard
XLOC_021647	linc|3P|XLOC_021647|TCONS_00044579:0.21196|125AA|57AA|				TRUE		chr12:12839201-12956345	ENSMODG00000024858				ENSMODT00000025803, ENSMODT00000043746				FALSE	Opossum
XLOC_021942	linc|3P|XLOC_021942|TCONS_00045357:0.905961|97AA|54AA|				FALSE		chr12:41856348-42081545	ENSACAG00000005218			ENSACAT00000029819					FALSE	Lizard
XLOC_023343	LongAUGORFlinc|3P|XLOC_023343|TCONS_00049181:0.371747|158AA|118AA|, LongAUGORFlinc|3P|XLOC_023343|TCONS_00049182:0.44127|140AA|115AA|				TRUE		chr12:72009630-72013086	ENSLACG00000018903, ENSXETG00000011980	actr10				ENSXETT00000026205	ENSLACT00000021674		FALSE	Coelacanth, X. tropicalis
XLOC_022285	linc|3P|XLOC_022285|TCONS_00046316:5.47304|99AA|8AA|				FALSE		chr12:81124112-81362245	ENSXETG00000016987	zfp36l1				ENSXETT00000052893			FALSE	X. tropicalis
XLOC_022286	linc|3P|XLOC_022286|TCONS_00046317:0.162498|86AA|63AA|				FALSE		chr12:81194336-81215500	ENSXETG00000016987	zfp36l1				ENSXETT00000052893			FALSE	X. tropicalis
XLOC_023447	linc|3P|XLOC_023447|TCONS_00049479:1.56643|89AA|86AA|, linc|3P|XLOC_023447|TCONS_00049480:7.15307|89AA|86AA|, linc|3P|XLOC_023447|TCONS_00049481:10.0945|94AA|52AA|	ENSMUST00000180643.1	ENSMUSG00000097729.1	2310015A10Rik	TRUE		chr12:81221534-81233900	ENSACAG00000005395, ENSXETG00000017933	ACTN1, actn1		ENSACAT00000029683		ENSXETT00000038885			FALSE	Lizard, X. tropicalis
XLOC_022541	linc|3P|XLOC_022541|TCONS_00047070|Cyp46a1:0.551396|89AA|55AA|				FALSE		chr12:109513840-109586021	ENSACAG00000013156, ENSACAG00000013231, ENSLACG00000007945, ENSLACG00000011226, ENSXETG00000016463	EML1, eml2		ENSACAT00000013232		ENSXETT00000035928	ENSLACT00000012403		FALSE	Lizard, Coelacanth, X. tropicalis
XLOC_029636	linc|3P|XLOC_029636|TCONS_00059415:3.95599|85AA|50AA|, linc|3P|XLOC_029636|TCONS_00059416:0.837255|86AA|57AA|, linc|3P|XLOC_029636|TCONS_00059418:2.01456|90AA|57AA|, linc|3P|XLOC_029636|TCONS_00059419:0.347462|90AA|64AA|, linc|3P|XLOC_029636|TCONS_00059420:0.269634|74AA|41AA|, linc|3P|XLOC_029636|TCONS_00059421:0.822064|90AA|41AA|	ENSMUST00000141543.1, ENSMUST00000153753.1	ENSMUSG00000085024.1	C230035I16Rik	TRUE		chr13:23519843-23523456	ENSLACG00000006751						ENSLACT00000003559		FALSE	Coelacanth
XLOC_029753	LongAUGORFlinc|3P|XLOC_029753|TCONS_00059683:0.931775|154AA|154AA|, LongAUGORFlinc|3P|XLOC_029753|TCONS_00059684:0.382872|154AA|154AA|, linc|3P|XLOC_029753|TCONS_00059678:2.85321|90AA|71AA|, linc|3P|XLOC_029753|TCONS_00059679:19.9497|94AA|69AA|, linc|3P|XLOC_029753|TCONS_00059680:9.0694|99AA|69AA|, linc|3P|XLOC_029753|TCONS_00059681:4.76365|83AA|69AA|, linc|3P|XLOC_029753|TCONS_00059682:27.988|10…	ENSMUST00000126138.7, ENSMUST00000140980.1, ENSMUST00000150418.7	ENSMUSG00000038408.13	1700018A04Rik	TRUE		chr13:31657360-31717413	ENSCAFG00000009195							ENSCAFT00000049498	FALSE	Dog
XLOC_029794	linc|3P|XLOC_029794|TCONS_00059797:2.67613|123AA|66AA|				FALSE		chr13:34964371-34967051	ENSLACG00000009982, ENSXETG00000011416	prpf4b				ENSXETT00000054453	ENSLACT00000009892		FALSE	Coelacanth, X. tropicalis
XLOC_028524	linc|3P|XLOC_028524|TCONS_00056322:8.9572|108AA|97AA|, linc|3P|XLOC_028524|TCONS_00056323:0.905884|114AA|97AA|				FALSE		chr13:44216535-44220548	ENSXETG00000002275	rnf182				ENSXETT00000004854			FALSE	X. tropicalis
XLOC_028669	linc|3P|XLOC_028669|TCONS_00056801|Prr7:3.56547|113AA|39AA|				TRUE		chr13:55566453-55655563	ENSLACG00000012899, ENSLACG00000013684						ENSLACT00000015117		FALSE	Coelacanth
XLOC_029126	LongAUGORFlinc|3P|XLOC_029126|TCONS_00058127:0.461156|131AA|106AA|, LongAUGORFlinc|3P|XLOC_029126|TCONS_00058128:0.109519|131AA|106AA|, LongAUGORFlinc|3P|XLOC_029126|TCONS_00058129:0.490391|131AA|106AA|, LongAUGORFlinc|3P|XLOC_029126|TCONS_00058130:0.356597|131AA|106AA|				FALSE		chr13:98329041-98354080	ENSLACG00000010919						ENSLACT00000026625		FALSE	Coelacanth
XLOC_037088	linc|3P|XLOC_037088|TCONS_00072646|Ttc5:2603.29|94AA|23AA|				FALSE		chr14:51184359-51427475	ENSLACG00000002306, ENSLACG00000007853						ENSLACT00000001400, ENSLACT00000002252, ENSLACT00000003432, ENSLACT00000005840, ENSLACT00000006417		FALSE	Coelacanth
XLOC_037356	linc|3P|XLOC_037356|TCONS_00073507:7.32571|87AA|81AA|	ENSMUST00000166038.1	ENSMUSG00000091686.1	4930471C04Rik	FALSE		chr14:64718131-64723072	ENSLACG00000007227						ENSLACT00000006655		FALSE	Coelacanth
XLOC_037357	linc|3P|XLOC_037357|TCONS_00073508:1.90021|71AA|59AA|, linc|3P|XLOC_037357|TCONS_00073509:0.140388|71AA|59AA|	ENSMUST00000169175.1	ENSMUSG00000090785.1	Gm17116	FALSE		chr14:64730036-64733517	ENSLACG00000007227						ENSLACT00000006655		FALSE	Coelacanth
XLOC_037739	LongAUGORFlinc|3P|XLOC_037739|TCONS_00074605:0.781591|108AA|102AA|, LongAUGORFlinc|3P|XLOC_037739|TCONS_00074606:1.27314|118AA|102AA|	ENSMUST00000131416.2, ENSMUST00000144926.1	ENSMUSG00000085615.2	A330035P11Rik	TRUE		chr14:122502651-122506196	ENSACAG00000008289, ENSGALG00000004963, ENSLACG00000017159, ENSXETG00000023538, ENSXETG00000023543	TIMM8A, tm9sf2, ubac2	ENSGALT00000007977	ENSACAT00000008278		ENSXETT00000029900	ENSLACT00000019616		FALSE	Lizard, Chicken, Coelacanth, X. tropicalis
XLOC_043129	EnsShortNonCoding|3P|XLOC_043129|TCONS_00082486:1.74828|84AA|70AA|				FALSE		chr15:32152823-32173676	ENSXETG00000005030	tspyl2				ENSXETT00000015621			FALSE	X. tropicalis
XLOC_043127	EnsShortNonCoding|3P|XLOC_043127|TCONS_00082482:13.3348|134AA|36AA|, EnsShortNonCoding|3P|XLOC_043127|TCONS_00082484:15.6956|134AA|48AA|, EnsShortNonCoding|3P|XLOC_043127|TCONS_00082487:24.4565|134AA|49AA|	ENSMUST00000181536.2	ENSMUSG00000096956.2	Snhg18	FALSE		chr15:31969523-32174427	ENSXETG00000005030	tspyl2				ENSXETT00000015621			FALSE	X. tropicalis
XLOC_043345	LongAUGORFlinc|3P|XLOC_043345|TCONS_00083130:3.97011|184AA|173AA|				FALSE		chr15:59070746-59094801	ENSXETG00000017462	mtss1.1				ENSXETT00000037940			FALSE	X. tropicalis
XLOC_042728	LongAUGORFlinc|3P|XLOC_042728|TCONS_00081331|Mov10l1:2.94223|141AA|124AA|, LongAUGORFlinc|3P|XLOC_042728|TCONS_00081342|Mov10l1:1.44394|118AA|104AA|				FALSE		chr15:88465819-88912378	ENSCAFG00000000698, ENSXETG00000022273	mov10l1				ENSXETT00000064316		ENSCAFT00000001086	FALSE	Dog, X. tropicalis
XLOC_043694	LongAUGORFlinc|3P|XLOC_043694|TCONS_00084259|Rabl2:1.14868|157AA|113AA|				FALSE		chr15:89362912-89596482	ENSXETG00000009914	F6Z9B0_XENTR				ENSXETT00000065646			FALSE	X. tropicalis
XLOC_048237	linc|3P|XLOC_048237|TCONS_00092232:0.280676|60AA|12AA|	ENSMUST00000129645.1	ENSMUSG00000086645.2	Gm15743	TRUE		chr16:31427961-31428377	ENSGALG00000006947, ENSGALG00000006995, ENSLACG00000016430, ENSLACG00000022488, ENSXETG00000003458, ENSXETG00000033772	APOD, BDH1, NP_001163967.1, bdh1	ENSGALT00000011301			ENSXETT00000007485	ENSLACT00000018707		FALSE	Chicken, Coelacanth, X. tropicalis
XLOC_053706	EnsShortNonCoding|3P|XLOC_053706|TCONS_00103009:18.3009|71AA|55AA|, EnsShortNonCoding|3P|XLOC_053706|TCONS_00103010:0.204041|78AA|46AA|, EnsShortNonCoding|3P|XLOC_053706|TCONS_00103011:32.6571|108AA|61AA|, EnsShortNonCoding|3P|XLOC_053706|TCONS_00103012:2.05212|62AA|39AA|, EnsShortNonCoding|3P|XLOC_053706|TCONS_00103013:14.2264|90AA|39AA|, EnsShortNonCoding|3P|XLOC_053706|TCONS_00103014:17.3184|9…	ENSMUST00000172501.7, ENSMUST00000172531.1, ENSMUST00000173070.7, ENSMUST00000173811.7, ENSMUST00000174039.7, ENSMUST00000174173.1, ENSMUST00000174464.1, ENSMUST00000174714.7	ENSMUSG00000092203.7	1110038B12Rik	FALSE		chr17:35087182-35089461	ENSLACG00000014762						ENSLACT00000015455, ENSLACT00000015558, ENSLACT00000015727, ENSLACT00000015840, ENSLACT00000015921, ENSLACT00000016048, ENSLACT00000016159		FALSE	Coelacanth
XLOC_053877	linc|3P|XLOC_053877|TCONS_00103558:0.445447|87AA|73AA|				FALSE		chr17:43246887-43333782	ENSXETG00000011314					ENSXETT00000064972			FALSE	X. tropicalis
XLOC_052848	linc|3P|XLOC_052848|TCONS_00100348|Clpp:0.506697|90AA|90AA|				TRUE		chr17:57116440-57199984	ENSMODG00000001959	SLC25A41			ENSMODT00000002667				FALSE	Opossum
XLOC_058469	LongAUGORFlinc|3P|XLOC_058469|TCONS_00111471:1.19057|120AA|106AA|, linc|3P|XLOC_058469|TCONS_00111473:1.58767|77AA|25AA|	ENSMUST00000180789.1, ENSMUST00000181316.1	ENSMUSG00000097222.1	1010001N08Rik	TRUE		chr18:11049084-11052565	ENSACAG00000007786, ENSACAG00000007815	GATA6, MIB1		ENSACAT00000030642					FALSE	Lizard
XLOC_058701	linc|3P|XLOC_058701|TCONS_00112178|Arap3:0.574226|64AA|38AA|				FALSE		chr18:38028852-38248123	ENSLACG00000012937						ENSLACT00000015358		FALSE	Coelacanth
XLOC_058709	linc|3P|XLOC_058709|TCONS_00112209:1.77288|89AA|74AA|				TRUE		chr18:38302152-38304724	ENSACAG00000011400, ENSLACG00000012937, ENSXETG00000002681	ARAP3, arap3		ENSACAT00000011359		ENSXETT00000005766	ENSLACT00000015358		FALSE	Lizard, Coelacanth, X. tropicalis
XLOC_058061	LongAUGORFEnsShortNonCoding|3P|XLOC_058061|TCONS_00110181|Camk2a:1.05021|141AA|139AA|				FALSE		chr18:60908372-61118192	ENSXETG00000015815	rps14				ENSXETT00000058101			FALSE	X. tropicalis
XLOC_058256	LongAUGORFlinc|3P|XLOC_058256|TCONS_00110808:0.582211|142AA|130AA|, linc|3P|XLOC_058256|TCONS_00110807:0.543999|110AA|98AA|				FALSE		chr18:76324573-76375895	ENSXETG00000020303	zbtb7c				ENSXETT00000061335			FALSE	X. tropicalis
XLOC_063013	LongAUGORFlinc|3P|XLOC_063013|TCONS_00119497|Plcb3:0.871635|117AA|101AA|				FALSE		chr19:7043452-7048570	ENSLACG00000009910						ENSLACT00000011455		FALSE	Coelacanth
XLOC_062363	EnsShortNonCoding|3P|XLOC_062363|TCONS_00117391:1.03833|72AA|66AA|, EnsShortNonCoding|3P|XLOC_062363|TCONS_00117392:11.3463|72AA|66AA|, EnsShortNonCoding|3P|XLOC_062363|TCONS_00117393:8.82621|79AA|66AA|, EnsShortNonCoding|3P|XLOC_062363|TCONS_00117394:9.61502|72AA|66AA|, EnsShortNonCoding|3P|XLOC_062363|TCONS_00117395:5.62208|72AA|66AA|, EnsShortNonCoding|3P|XLOC_062363|TCONS_00117396:18.2317|72A…				FALSE		chr19:8797985-8800933	ENSLACG00000005533						ENSLACT00000007083		FALSE	Coelacanth
XLOC_065780	linc|3P|XLOC_065780|TCONS_00125622|Metap1d:0.450159|76AA|29AA|				FALSE		chr2:71328396-71413890	ENSGALG00000009362, ENSGALG00000009513, ENSLACG00000001376, ENSLACG00000002212, ENSXETG00000007532, ENSXETG00000007534	ITGA6, METAP1D, dlx2, metap1d	ENSGALT00000006647			ENSXETT00000016415	ENSLACT00000002215		FALSE	Chicken, Coelacanth, X. tropicalis		Chicken, Coelacanth, X. tropicalis
XLOC_068071	linc|3P|XLOC_068071|TCONS_00133804:0.481864|77AA|36AA|, linc|3P|XLOC_068071|TCONS_00133805:0.289768|124AA|36AA|, linc|3P|XLOC_068071|TCONS_00133806:0.4454|99AA|36AA|, linc|3P|XLOC_068071|TCONS_00133807:0.362272|57AA|37AA|	ENSMUST00000125382.1, ENSMUST00000125746.1, ENSMUST00000136807.7, ENSMUST00000148327.7	ENSMUSG00000085427.7	6430710C18Rik	FALSE		chr2:72580759-72651774	ENSLACG00000002614						ENSLACT00000000728		FALSE	Coelacanth
XLOC_068879	linc|3P|XLOC_068879|TCONS_00136440:3.30283|125AA|84AA|, linc|3P|XLOC_068879|TCONS_00136442:0.142623|65AA|44AA|, linc|3P|XLOC_068879|TCONS_00136443:0.492161|125AA|75AA|	ENSMUST00000137728.1, ENSMUST00000138431.1, ENSMUST00000141786.1	ENSMUSG00000084826.7	AI847159	FALSE		chr2:129003883-129006403	ENSACAG00000004621, ENSLACG00000015947, ENSXETG00000000640	CHCHD5, chchd5		ENSACAT00000004587		ENSXETT00000001419	ENSLACT00000017618, ENSLACT00000017977		FALSE	Lizard, Coelacanth, X. tropicalis
XLOC_068880	linc|3P|XLOC_068880|TCONS_00136445:4.9779|94AA|68AA|	ENSMUST00000151051.1	ENSMUSG00000086652.1	Gm14029	FALSE		chr2:129008217-129009683	ENSACAG00000004621, ENSLACG00000015947, ENSXETG00000000640	CHCHD5, chchd5		ENSACAT00000004587		ENSXETT00000001419	ENSLACT00000017618, ENSLACT00000017977		FALSE	Lizard, Coelacanth, X. tropicalis
XLOC_066531	LongAUGORFlinc|3P|XLOC_066531|TCONS_00128145:0.190535|160AA|158AA|, LongAUGORFlinc|3P|XLOC_066531|TCONS_00128146:0.412336|160AA|158AA|, linc|3P|XLOC_066531|TCONS_00128147:0.134796|74AA|24AA|, linc|3P|XLOC_066531|TCONS_00128148:1.027|104AA|54AA|				FALSE		chr2:129044704-129061340	ENSLACG00000010827						ENSLACT00000012978		FALSE	Coelacanth
XLOC_066661	linc|3P|XLOC_066661|TCONS_00128686:31.255|128AA|60AA|				FALSE		chr2:142728700-142729308	ENSMODG00000004829				ENSMODT00000006063				FALSE	Opossum
XLOC_066907	LongAUGORFlinc|3P|XLOC_066907|TCONS_00129486:1.84636|139AA|114AA|				FALSE		chr2:155652523-155653689	ENSLACG00000005534						ENSLACT00000003497		FALSE	Coelacanth
XLOC_067115	linc|3P|XLOC_067115|TCONS_00130197|Pck1:4.51186|54AA|19AA|				FALSE		chr2:172946661-172999406	ENSXETG00000011266, ENSXETG00000011270	pck1, rae1				ENSXETT00000024600			FALSE	X. tropicalis
XLOC_067116	linc|3P|XLOC_067116|TCONS_00130200|Pck1:0.225201|129AA|64AA|				FALSE		chr2:172966019-173021096	ENSXETG00000011266, ENSXETG00000011270	pck1, rae1				ENSXETT00000024600			FALSE	X. tropicalis
XLOC_069462	EnsShortNonCoding|3P|XLOC_069462|TCONS_00138297:0.157448|77AA|33AA|				FALSE		chr2:174091932-174106668	ENSACAG00000000650, ENSACAG00000005975, ENSLACG00000011201, ENSLACG00000013311, ENSXETG00000024188	NPEPL1, gnas		ENSACAT00000006093		ENSXETT00000065135	ENSLACT00000013257		FALSE	Lizard, Coelacanth, X. tropicalis
XLOC_069464	linc|3P|XLOC_069464|TCONS_00138301:2.26456|117AA|76AA|, linc|3P|XLOC_069464|TCONS_00138302:2.07336|117AA|76AA|, linc|3P|XLOC_069464|TCONS_00138303:0.101884|117AA|59AA|	ENSMUST00000150276.1, ENSMUST00000151472.7	ENSMUSG00000086537.7	Nespas	FALSE		chr2:174106737-174120937	ENSACAG00000000650, ENSACAG00000005975, ENSLACG00000011201, ENSLACG00000013311, ENSXETG00000024188	NPEPL1, gnas		ENSACAT00000006093		ENSXETT00000065135	ENSLACT00000013257		FALSE	Lizard, Coelacanth, X. tropicalis
XLOC_069468	linc|3P|XLOC_069468|TCONS_00138308|Slmo2:0.118116|93AA|92AA|				FALSE		chr2:174272956-174386080	ENSLACG00000014847, ENSLACG00000015587, ENSXETG00000016062	znf184				ENSXETT00000005787	ENSLACT00000025759		FALSE	Coelacanth, X. tropicalis
XLOC_069605	LongAUGORFlinc|3P|XLOC_069605|TCONS_00138678|BC006779:0.724819|142AA|129AA|				FALSE		chr2:180917681-181009318	ENSXETG00000031017, ENSXETG00000033189	PTK6, SRMS				ENSXETT00000025226			FALSE	X. tropicalis
XLOC_075013	LongAUGORFlinc|3P|XLOC_075013|TCONS_00148013:0.168754|153AA|111AA|, LongAUGORFlinc|3P|XLOC_075013|TCONS_00148014|Impa1:0.742431|153AA|111AA|	ENSMUST00000065938.14	ENSMUSG00000027531.16	Impa1	FALSE		chr3:10302227-10508807	ENSXETG00000010421, ENSXETG00000010424	impa1, zfand1				ENSXETT00000022885			FALSE	X. tropicalis
XLOC_075959	linc|3P|XLOC_075959|TCONS_00151158:0.21798|77AA|70AA|, linc|3P|XLOC_075959|TCONS_00151159:1.6402|77AA|70AA|, linc|3P|XLOC_075959|TCONS_00151160:1.68329|77AA|70AA|, linc|3P|XLOC_075959|TCONS_00151161:0.321623|77AA|70AA|, linc|3P|XLOC_075959|TCONS_00151162:0.20297|62AA|55AA|, linc|3P|XLOC_075959|TCONS_00151164:0.816765|56AA|17AA|, linc|3P|XLOC_075959|TCONS_00151165:0.546632|44AA|17AA|, linc|3P|XLOC…	ENSMUST00000131345.7, ENSMUST00000133570.7, ENSMUST00000135512.2, ENSMUST00000137800.7, ENSMUST00000137970.7, ENSMUST00000138472.8, ENSMUST00000144591.7, ENSMUST00000145191.1, ENSMUST00000146337.2, ENSMUST00000152663.7, ENSMUST00000154329.2, ENSMUST00000163675.7	ENSMUSG00000086968.8	4933431E20Rik	FALSE		chr3:107695781-107698730	ENSXETG00000002019, ENSXETG00000002023	ahcyl1, eps8l3				ENSXETT00000004322			FALSE	X. tropicalis
XLOC_074500	linc|3P|XLOC_074500|TCONS_00146331|Sort1:0.260236|111AA|48AA|				FALSE		chr3:107969360-108165366	ENSLACG00000016771, ENSLACG00000017579						ENSLACT00000019885		FALSE	Coelacanth
XLOC_076028	linc|3P|XLOC_076028|TCONS_00151437|A930005H10Rik:6.63368|103AA|51AA|, linc|3P|XLOC_076028|TCONS_00151438|A930005H10Rik:16.1156|102AA|51AA|, linc|3P|XLOC_076028|TCONS_00151439|A930005H10Rik:3.51406|102AA|51AA|	ENSMUST00000185424.1, ENSMUST00000185512.1, ENSMUST00000185681.1, ENSMUST00000187055.1, ENSMUST00000188260.6	ENSMUSG00000054426.11	A930005H10Rik	FALSE		chr3:115584495-115591048	ENSLACG00000002761, ENSLACG00000006243, ENSXETG00000013255, ENSXETG00000013266	dph5, s1pr1				ENSXETT00000029033	ENSLACT00000025921		FALSE	Coelacanth, X. tropicalis
XLOC_082185	linc|3P|XLOC_082185|TCONS_00159553:1.93455|101AA|66AA|				FALSE		chr4:44980640-44983968	ENSLACG00000004768, ENSLACG00000012632						ENSLACT00000009057		FALSE	Coelacanth
XLOC_084362	linc|3P|XLOC_084362|TCONS_00166373:0.801014|84AA|67AA|, linc|3P|XLOC_084362|TCONS_00166374:2.24155|95AA|77AA|	ENSMUST00000141162.1	ENSMUSG00000085032.1	Gm11217	FALSE		chr4:63915086-64152829	ENSXETG00000021730	pappa				ENSXETT00000046990, ENSXETT00000063732			FALSE	X. tropicalis
XLOC_084386	linc|3P|XLOC_084386|TCONS_00166424|Megf9:0.313858|59AA|6AA|				FALSE		chr4:70077528-70198521	ENSLACG00000006606						ENSLACT00000009274		FALSE	Coelacanth
XLOC_082967	linc|3P|XLOC_082967|TCONS_00162035:0.199877|120AA|88AA|, linc|3P|XLOC_082967|TCONS_00162036:1.08663|86AA|54AA|, linc|3P|XLOC_082967|TCONS_00162037:0.289767|107AA|88AA|				TRUE		chr4:116497058-116504775	ENSGALG00000010221, ENSGALG00000023348, ENSXETG00000003517, ENSXETG00000003528	HPDL, ZSWIM5, hpdl, zswim5	ENSGALT00000044877			ENSXETT00000007615			FALSE	Chicken, X. tropicalis
XLOC_085330	linc|3P|XLOC_085330|TCONS_00169510|Dhrs3:0.852256|196AA|86AA|				FALSE		chr4:144499424-144556476	ENSACAG00000015008	DHRS3		ENSACAT00000023734					FALSE	Lizard
XLOC_083630	linc|3P|XLOC_083630|TCONS_00164137:0.957894|112AA|91AA|				FALSE		chr4:154651330-154737692	ENSMODG00000024996, ENSMODG00000024997				ENSMODT00000006063, ENSMODT00000042065				FALSE	Opossum
XLOC_089317	LongAUGORFlinc|3P|XLOC_089317|TCONS_00174817:0.226277|114AA|106AA|, LongAUGORFlinc|3P|XLOC_089317|TCONS_00174818:0.30524|114AA|106AA|, linc|3P|XLOC_089317|TCONS_00174814:0.655697|171AA|90AA|				FALSE		chr5:31859468-31878853	ENSLACG00000004256						ENSLACT00000002541		FALSE	Coelacanth
XLOC_089877	linc|3P|XLOC_089877|TCONS_00176692:0.820668|83AA|75AA|, linc|3P|XLOC_089877|TCONS_00176694:0.251266|83AA|77AA|				TRUE		chr5:97821458-98017144	ENSLACG00000015635						ENSLACT00000017178		FALSE	Coelacanth
XLOC_091389	linc|3P|XLOC_091389|TCONS_00181720|Helq:0.184215|132AA|82AA|				FALSE		chr5:101085898-101335425	ENSCAFG00000009090, ENSCAFG00000030068							ENSCAFT00000038273	FALSE	Dog
XLOC_091398	linc|3P|XLOC_091398|TCONS_00181759|Wdfy3:1.06842|107AA|74AA|				FALSE		chr5:102190860-102409800	ENSLACG00000007212						ENSLACT00000025025		FALSE	Coelacanth
XLOC_090080	linc|3P|XLOC_090080|TCONS_00177294:11.7332|65AA|46AA|				FALSE		chr5:112646079-112647494	ENSLACG00000011138, ENSXETG00000004227	cryba4				ENSXETT00000009214	ENSLACT00000026080		FALSE	Coelacanth, X. tropicalis
XLOC_091569	linc|3P|XLOC_091569|TCONS_00182444|1500011B03Rik:63.6144|87AA|72AA|, linc|3P|XLOC_091569|TCONS_00182447|RP23-3M10.11:110.342|84AA|73AA|	ENSMUST00000061251.5, ENSMUST00000112160.3, ENSMUST00000140374.1	ENSMUSG00000072694.7, ENSMUSG00000092252.1	1500011B03Rik, Gm20499	TRUE		chr5:115258204-115263985	ENSLACG00000006592, ENSXETG00000018665	ankrd13a				ENSXETT00000040394	ENSLACT00000008725		FALSE	Coelacanth, X. tropicalis
XLOC_091893	linc|3P|XLOC_091893|TCONS_00183706:21.3734|97AA|47AA|, linc|3P|XLOC_091893|TCONS_00183707:1.47333|184AA|64AA|, linc|3P|XLOC_091893|TCONS_00183708:0.266038|107AA|57AA|	ENSMUST00000172461.1, ENSMUST00000174285.7, ENSMUST00000201192.1	ENSMUSG00000092570.7	2210019I11Rik	FALSE		chr5:148040171-148083097	ENSACAG00000015753, ENSGALG00000007470	POLR1D	ENSGALT00000012073	ENSACAT00000015779					FALSE	Lizard, Chicken
XLOC_091909	LongAUGORFlinc|3P|XLOC_091909|TCONS_00183761:1.03801|135AA|118AA|, linc|3P|XLOC_091909|TCONS_00183762:0.950601|74AA|30AA|	ENSMUST00000127763.1, ENSMUST00000133243.4, ENSMUST00000133694.1, ENSMUST00000201913.1	ENSMUSG00000085237.2, ENSMUSG00000085639.1, ENSMUSG00000085971.4	Gm15406, Gm15410, Gm15411	TRUE		chr5:149758167-149827389	ENSMODG00000009220	KATNAL1			ENSMODT00000011752				FALSE	Opossum
XLOC_091912	linc|3P|XLOC_091912|TCONS_00183774:3.54049|97AA|81AA|				FALSE		chr5:149818572-149825022	ENSMODG00000009220	KATNAL1			ENSMODT00000011752				FALSE	Opossum
XLOC_090499	LongAUGORFlinc|3P|XLOC_090499|TCONS_00178888:0.228414|160AA|149AA|, LongAUGORFlinc|3P|XLOC_090499|TCONS_00178889:5.36637|160AA|149AA|, LongAUGORFlinc|3P|XLOC_090499|TCONS_00178890:2.68708|160AA|149AA|, linc|3P|XLOC_090499|TCONS_00178891:0.635317|81AA|42AA|, linc|3P|XLOC_090499|TCONS_00178892:3.55197|90AA|74AA|, linc|3P|XLOC_090499|TCONS_00178893:3.78986|81AA|44AA|				TRUE		chr5:152170693-152234702	ENSMODG00000023441				ENSMODT00000016074				FALSE	Opossum
XLOC_097714	LongAUGORFlinc|3P|XLOC_097714|TCONS_00193757:0.122786|109AA|101AA|, linc|3P|XLOC_097714|TCONS_00193759:2.61079|66AA|49AA|	ENSMUST00000123581.2, ENSMUST00000124104.7, ENSMUST00000148063.7, ENSMUST00000161307.7	ENSMUSG00000087305.8	A430035B10Rik	TRUE		chr6:8439932-8459021	ENSMODG00000017594	RPA3			ENSMODT00000022327				FALSE	Opossum
XLOC_097714	linc|3P|XLOC_097714|TCONS_00193761:0.36707|54AA|54AA|	ENSMUST00000144568.2	ENSMUSG00000087305.8	A430035B10Rik	TRUE		chr6:8457058-8459138	ENSMODG00000017594	RPA3			ENSMODT00000022327				FALSE	Opossum
XLOC_097853	LongAUGORFEnsShortNonCoding|3P|XLOC_097853|TCONS_00194286|AB041803:1.33366|144AA|105AA|, LongAUGORFlinc|3P|XLOC_097853|TCONS_00194291:0.5778|185AA|125AA|, LongAUGORFlinc|3P|XLOC_097853|TCONS_00194292|AB041803:0.927437|149AA|136AA|, LongAUGORFlinc|3P|XLOC_097853|TCONS_00194302|AB041803:0.682355|197AA|166AA|, LongAUGORFlinc|3P|XLOC_097853|TCONS_00194304|AB041803:0.206699|171AA|166AA|, LongAUGORFlin…	ENSMUST00000115107.7, ENSMUST00000185982.6, ENSMUST00000187876.6, ENSMUST00000188611.1	ENSMUSG00000044471.11	Lncpint	TRUE		chr6:30926150-31349279	ENSACAG00000005754	MKLN1		ENSACAT00000005734					FALSE	Lizard
XLOC_097859	linc|3P|XLOC_097859|TCONS_00194312:1.89656|81AA|39AA|, linc|3P|XLOC_097859|TCONS_00194316:0.284004|112AA|71AA|, linc|3P|XLOC_097859|TCONS_00194317:0.52319|78AA|54AA|	ENSMUST00000139185.1, ENSMUST00000144232.7, ENSMUST00000154820.7	ENSMUSG00000086212.7	Mkln1os	FALSE		chr6:31316884-31348773	ENSACAG00000005754	MKLN1		ENSACAT00000005734					FALSE	Lizard
XLOC_098034	linc|3P|XLOC_098034|TCONS_00194847:2.03533|108AA|99AA|	ENSMUST00000181943.2	ENSMUSG00000107875.1	Gm44696	FALSE		chr6:48324134-48345341	ENSXETG00000032528					ENSXETT00000063986			FALSE	X. tropicalis
XLOC_098038	linc|3P|XLOC_098038|TCONS_00194867:2.46417|91AA|75AA|	ENSMUST00000180937.1	ENSMUSG00000097716.1	1700026J14Rik	FALSE		chr6:48486580-48487473	ENSMODG00000002813, ENSMODG00000003592, ENSXETG00000032528	LRRC61, SSPO			ENSMODT00000003626, ENSMODT00000035210, ENSMODT00000042266, ENSMODT00000043348, ENSMODT00000044157	ENSXETT00000061450			FALSE	Opossum, X. tropicalis
XLOC_098286	LongAUGORFlinc|3P|XLOC_098286|TCONS_00195433:0.39213|155AA|107AA|				FALSE		chr6:72423603-72426940	ENSLACG00000005249, ENSXETG00000001263	mat2a				ENSXETT00000002709	ENSLACT00000007955, ENSLACT00000009248		FALSE	Coelacanth, X. tropicalis
XLOC_096738	linc|3P|XLOC_096738|TCONS_00190507:0.274656|112AA|87AA|, linc|3P|XLOC_096738|TCONS_00190508:0.700642|94AA|86AA|				TRUE		chr6:81939891-81962016	ENSGALG00000016731, ENSGALG00000026941, ENSLACG00000004605, ENSLACG00000010329		ENSGALT00000043195				ENSLACT00000008427		FALSE	Chicken, Coelacanth
XLOC_097131	linc|3P|XLOC_097131|TCONS_00191916:0.165576|114AA|90AA|				TRUE		chr6:118537315-118542282	ENSMODG00000019879				ENSMODT00000025220				FALSE	Opossum
XLOC_098814	linc|3P|XLOC_098814|TCONS_00197334|C530028O21Rik:0.253405|181AA|98AA|				FALSE		chr6:124923871-124955244	ENSXETG00000011532, ENSXETG00000031467	NP_001072773.1, znf384				ENSXETT00000055698			FALSE	X. tropicalis
XLOC_098907	linc|3P|XLOC_098907|TCONS_00197594|Cd69:9.22374|41AA|32AA|				FALSE		chr6:129142456-129274044	ENSACAG00000013935, ENSGALG00000009771, ENSXETG00000010225		ENSGALT00000042749	ENSACAT00000013930		ENSXETT00000015231			FALSE	Lizard, Chicken, X. tropicalis
XLOC_099148	LongAUGORFlinc|3P|XLOC_099148|TCONS_00198385:1.26704|117AA|113AA|, linc|3P|XLOC_099148|TCONS_00198386:0.952246|117AA|80AA|	ENSMUST00000153521.1, ENSMUST00000153786.1	ENSMUSG00000086021.1	Gm15767	FALSE		chr6:147190161-147192323	ENSLACG00000012596, ENSLACG00000013082						ENSLACT00000014832		FALSE	Coelacanth
XLOC_105799	LongAUGORFlinc|3P|XLOC_105799|TCONS_00210560|Zfp329:1.08861|135AA|113AA|				FALSE		chr7:13384434-13552960	ENSLACG00000012200						ENSLACT00000014373		FALSE	Coelacanth
XLOC_103682	linc|3P|XLOC_103682|TCONS_00203742|Zfp541:2.80879|51AA|51AA|				FALSE		chr7:16616677-16881446	ENSACAG00000026033	C5AR2		ENSACAT00000004654, ENSACAT00000004660					FALSE	Lizard
XLOC_105881	LongAUGORFEnsShortNonCoding|3P|XLOC_105881|TCONS_00210721|Gltscr1:0.750016|161AA|111AA|, LongAUGORFlinc|3P|XLOC_105881|TCONS_00210746:1.12438|161AA|111AA|				FALSE		chr7:16480673-16631211	ENSLACG00000018332						ENSLACT00000021054		FALSE	Coelacanth
XLOC_105920	linc|3P|XLOC_105920|TCONS_00210829|Fkrp:0.141711|107AA|86AA|				FALSE		chr7:17281664-17453391	ENSLACG00000005100, ENSLACG00000005756, ENSLACG00000012384, ENSMODG00000009263, ENSMODG00000009608, ENSMODG00000023869, ENSMODG00000027970				ENSMODT00000012100, ENSMODT00000012367, ENSMODT00000014122, ENSMODT00000042640		ENSLACT00000001142, ENSLACT00000004004, ENSLACT00000007700, ENSLACT00000014441		FALSE	Coelacanth, Opossum
XLOC_103941	linc|3P|XLOC_103941|TCONS_00204362|Xrcc1:6.96539|54AA|19AA|				FALSE		chr7:25159796-25338562	ENSACAG00000015467, ENSXETG00000034292			ENSACAT00000015504		ENSXETT00000065601			FALSE	Lizard, X. tropicalis
XLOC_107017	LongAUGORFlinc|3P|XLOC_107017|TCONS_00213889:3.33452|118AA|116AA|	ENSMUST00000148687.1, ENSMUST00000208892.1	ENSMUSG00000087088.2	Gm16638	FALSE		chr7:90771573-90780364	ENSACAG00000011206	STARD5		ENSACAT00000024728					FALSE	Lizard
XLOC_105003	linc|3P|XLOC_105003|TCONS_00207915:0.422245|52AA|42AA|				FALSE		chr7:112631031-112670160	ENSLACG00000003454						ENSLACT00000000503, ENSLACT00000002044, ENSLACT00000002838		FALSE	Coelacanth
XLOC_107687	linc|3P|XLOC_107687|TCONS_00215810:53.4028|122AA|93AA|, linc|3P|XLOC_107687|TCONS_00215811:106.253|104AA|93AA|	ENSMUST00000180704.2, ENSMUST00000181859.2, ENSMUST00000205437.1, ENSMUST00000205903.1, ENSMUST00000206296.1, ENSMUST00000206667.1, ENSMUST00000206816.1	ENSMUSG00000097075.2	D830044I16Rik	TRUE		chr7:134115233-134119612	ENSLACG00000005708						ENSLACT00000007348		FALSE	Coelacanth
XLOC_107821	EnsShortNonCoding|3P|XLOC_107821|TCONS_00216284:12.4947|66AA|34AA|	ENSMUST00000130771.1	ENSMUSG00000085354.1	Gm2044	FALSE		chr7:147142903-147143938	ENSACAG00000005992, ENSLACG00000010199, ENSLACG00000010498, ENSXETG00000008873	KNDC1, kndc1		ENSACAT00000006006		ENSXETT00000019492, ENSXETT00000065382	ENSLACT00000010574, ENSLACT00000026054		FALSE	Lizard, Coelacanth, X. tropicalis
XLOC_113759	linc|3P|XLOC_113759|TCONS_00225807|Pex11c:0.211381|92AA|53AA|				FALSE		chr8:3392620-3485531	ENSMODG00000015139, ENSXETG00000006438	arhgef18			ENSMODT00000033615	ENSXETT00000014113			FALSE	Opossum, X. tropicalis
XLOC_112619	linc|3P|XLOC_112619|TCONS_00222173:8.39538|79AA|68AA|, linc|3P|XLOC_112619|TCONS_00222174:4.85103|79AA|65AA|				FALSE		chr8:23590407-23593802	ENSLACG00000002017						ENSLACT00000003483		FALSE	Coelacanth
XLOC_112622	linc|3P|XLOC_112622|TCONS_00222178|Plat:0.814122|99AA|62AA|				FALSE		chr8:23728732-23919204	ENSLACG00000009523						ENSLACT00000008944		FALSE	Coelacanth
XLOC_114332	linc|3P|XLOC_114332|TCONS_00227382:1.00562|105AA|54AA|, linc|3P|XLOC_114332|TCONS_00227391:63.8512|105AA|81AA|, linc|3P|XLOC_114332|TCONS_00227392:0.386329|105AA|81AA|	ENSMUST00000124790.7, ENSMUST00000142822.3, ENSMUST00000148141.2	ENSMUSG00000079042.10, ENSMUSG00000109805.1	Apela, RP24-345M16.2	TRUE		chr8:67471016-67561235	ENSLACG00000002863						ENSLACT00000002655		FALSE	Coelacanth
XLOC_114559	linc|3P|XLOC_114559|TCONS_00228077:1.2158|128AA|95AA|, linc|3P|XLOC_114559|TCONS_00228078:0.374741|96AA|69AA|, linc|3P|XLOC_114559|TCONS_00228079:0.205688|71AA|69AA|	ENSMUST00000181723.1	ENSMUSG00000096943.1	Gm26721	FALSE		chr8:86410977-86423485	ENSLACG00000014909						ENSLACT00000015481		FALSE	Coelacanth
XLOC_113299	EnsShortNonCoding|3P|XLOC_113299|TCONS_00224420|Tnpo2:0.239717|97AA|53AA|				FALSE		chr8:87502717-87654212	ENSLACG00000014740						ENSLACT00000018136		FALSE	Coelacanth
XLOC_114782	linc|3P|XLOC_114782|TCONS_00228802:1.85296|80AA|53AA|				FALSE		chr8:108095597-108159121	ENSGALG00000001809, ENSMODG00000005845	FAM65A	ENSGALT00000001061, ENSGALT00000001064		ENSMODT00000007445				FALSE	Chicken, Opossum
XLOC_120344	linc|3P|XLOC_120344|TCONS_00238364:0.926429|52AA|22AA|				FALSE		chr9:7604030-7622664	ENSCAFG00000015066, ENSCAFG00000015075							ENSCAFT00000025206	FALSE	Dog
XLOC_120705	LongAUGORFlinc|3P|XLOC_120705|TCONS_00239495:0.674871|185AA|159AA|				FALSE		chr9:41358551-41387648	ENSLACG00000018924						ENSLACT00000021591, ENSLACT00000021636		FALSE	Coelacanth
XLOC_119412	linc|3P|XLOC_119412|TCONS_00235194|2010007H06Rik:5.76749|152AA|90AA|				FALSE		chr9:51073794-51096678	ENSLACG00000018845						ENSLACT00000021636		FALSE	Coelacanth
XLOC_121171	linc|3P|XLOC_121171|TCONS_00241178|Gsta2:0.213029|110AA|68AA|, linc|3P|XLOC_121171|TCONS_00241180|Gsta2:0.213029|110AA|68AA|				FALSE		chr9:78093557-78215184	ENSCAFG00000002230							ENSCAFT00000045977	FALSE	Dog
XLOC_126019	linc|3P|XLOC_126019|TCONS_00248402:0.105256|79AA|78AA|				TRUE		chrX:54453819-54457555	ENSXETG00000017494, ENSXETG00000019748	cd40lg, vgll1				ENSXETT00000038000			FALSE	X. tropicalis
XLOC_128069	LongAUGORFlinc|3P|XLOC_128069|TCONS_00253996:0.307748|153AA|132AA|, LongAUGORFlinc|3P|XLOC_128069|TCONS_00253997:0.297181|153AA|132AA|, LongAUGORFlinc|3P|XLOC_128069|TCONS_00253998:1.93463|153AA|132AA|, LongAUGORFlinc|3P|XLOC_128069|TCONS_00253999:2.29357|153AA|132AA|, LongAUGORFlinc|3P|XLOC_128069|TCONS_00254002:1.30355|273AA|221AA|, LongAUGORFlinc|3P|XLOC_128069|TCONS_00254005:1.42491|273AA|221…				TRUE		chrX:72973521-73004040	ENSLACG00000007594						ENSLACT00000009636		FALSE	Coelacanth
XLOC_128205	linc|3P|XLOC_128205|TCONS_00254306:0.135591|86AA|44AA|				TRUE		chrX:89505834-89674872	ENSLACG00000011504						ENSLACT00000013503, ENSLACT00000013596, ENSLACT00000014505		FALSE	Coelacanth
XLOC_126502	linc|3P|XLOC_126502|TCONS_00249835|1700011M02Rik:25.5403|110AA|88AA|				TRUE		chrX:100104243-100104990	ENSACAG00000026013, ENSGALG00000007656, ENSLACG00000012509, ENSMODG00000020838	CDX4	ENSGALT00000012370	ENSACAT00000000996	ENSMODT00000026528		ENSLACT00000014878		FALSE	Lizard, Chicken, Coelacanth, Opossum
XLOC_126519	linc|3P|XLOC_126519|TCONS_00249867:0.24115|118AA|75AA|				TRUE		chrX:100626855-100680296	ENSGALG00000007660, ENSLACG00000012289, ENSXETG00000004589	CHIC1, cdx4	ENSGALT00000012527			ENSXETT00000009970, ENSXETT00000054478	ENSLACT00000011414, ENSLACT00000012287		FALSE	Chicken, Coelacanth, X. tropicalis
XLOC_128358	EnsShortNonCoding|3P|XLOC_128358|TCONS_00254790:0.554407|127AA|89AA|, EnsShortNonCoding|3P|XLOC_128358|TCONS_00254795:0.496637|127AA|89AA|, EnsShortNonCoding|3P|XLOC_128358|TCONS_00254796:0.859685|127AA|89AA|, EnsShortNonCoding|3P|XLOC_128358|TCONS_00254797:1.06036|94AA|89AA|, EnsShortNonCoding|3P|XLOC_128358|TCONS_00254802:1.47435|94AA|89AA|, EnsShortNonCoding|3P|XLOC_128358|TCONS_00254803:2.155…	ENSMUST00000123841.2, ENSMUST00000125419.7, ENSMUST00000130063.7, ENSMUST00000145803.7, ENSMUST00000156211.7, ENSMUST00000156240.7	ENSMUSG00000086370.8	Ftx	FALSE		chrX:100704411-100819182	ENSGALG00000007660, ENSLACG00000012289, ENSXETG00000004589	CHIC1, cdx4	ENSGALT00000012483, ENSGALT00000012493, ENSGALT00000012549			ENSXETT00000009965, ENSXETT00000060413, ENSXETT00000063348	ENSLACT00000010488, ENSLACT00000012775, ENSLACT00000013243		FALSE	Chicken, Coelacanth, X. tropicalis
XLOC_128383	linc|3P|XLOC_128383|TCONS_00254852:0.134363|68AA|46AA|, linc|3P|XLOC_128383|TCONS_00254853:0.269187|68AA|63AA|, linc|3P|XLOC_128383|TCONS_00254858:0.155012|75AA|63AA|, linc|3P|XLOC_128383|TCONS_00254861:0.151607|130AA|82AA|, linc|3P|XLOC_128383|TCONS_00254862:0.956868|75AA|63AA|, linc|3P|XLOC_128383|TCONS_00254863:6.64078|130AA|82AA|, linc|3P|XLOC_128383|TCONS_00254864:2.46004|130AA|82AA|, linc|3…	ENSMUST00000123850.7, ENSMUST00000127409.7, ENSMUST00000127533.7, ENSMUST00000135114.7, ENSMUST00000136211.1, ENSMUST00000138137.1, ENSMUST00000138460.7, ENSMUST00000140954.7, ENSMUST00000141136.7, ENSMUST00000144366.7, ENSMUST00000144774.1, ENSMUST00000144849.7, ENSMUST00000146227.7, ENSMUST00000147478.7, ENSMUST00000154334.7, ENSMUST00000156974.7	ENSMUSG00000087174.7	5530601H04Rik	FALSE		chrX:102232535-102274948	ENSLACG00000011504						ENSLACT00000013503, ENSLACT00000013596, ENSLACT00000014505		FALSE	Coelacanth

## Sheet: Human pseudogenes
Pseudogene ENSGs	Pseudogene ENSTs	Position	Anchor IDs	Anchor Symbols	Chicken IDs	Lizard IDs	Opossum IDs	X. tropicalis IDs	Coelacanth IDs	Dog IDs	Significant sequence similarity	Species with synteny	Species with sequence similarity	Expression status
ENSG00000237276	ENST00000602586|ENSG00000237276|ENSG00000237276	chr1:16542963-16554522	ENSLACG00000012955, ENSLACG00000014392, ENSMODG00000003242, ENSMODG00000003301	ARHGEF19, RSG1			ENSMODT00000004073		ENSLACT00000015768		TRUE	Coelacanth, X. tropicalis	Coelacanth, Opossum	Expressed
ENSG00000234020	ENST00000423668|ENSG00000234020|ENSG00000234020	chr1:111895896-111910031	ENSACAG00000025249, ENSMODG00000001338, ENSMODG00000025691	OVGP1, PIFO		ENSACAT00000003340, ENSACAT00000003345	ENSMODT00000001771, ENSMODT00000001775				TRUE	Opossum	Lizard, Opossum	Not expressed
ENSG00000231827	ENST00000427283|ENSG00000231827|ENSG00000231827	chr1:153767648-153774567	ENSMODG00000017336, ENSMODG00000017345	GATAD2B, SLC27A3			ENSMODT00000022017				TRUE	Opossum	Opossum	Not expressed
ENSG00000198703	ENST00000361688|ENSG00000198703|ENSG00000198703	chr1:158461008-158461950	ENSLACG00000002306, ENSLACG00000007853						ENSLACT00000001400, ENSLACT00000002252, ENSLACT00000003432, ENSLACT00000005840, ENSLACT00000006417		TRUE	Coelacanth, X. tropicalis	Coelacanth	Not expressed
ENSG00000227445	ENST00000441524|ENSG00000227445|ENSG00000227445	chr1:158484574-158485715	ENSLACG00000002306, ENSLACG00000007853						ENSLACT00000001400, ENSLACT00000002252, ENSLACT00000003432, ENSLACT00000005840, ENSLACT00000006417		TRUE	Coelacanth, X. tropicalis	Coelacanth	Not expressed
ENSG00000263482	ENST00000604933|ENSG00000263482|ENSG00000263482	chr10:47605120-47644793	ENSLACG00000014701, ENSXETG00000011955	rbp3				ENSXETT00000017971	ENSLACT00000017178		TRUE	Opossum	X. tropicalis	Not expressed
ENSG00000181017	ENST00000317102|ENSG00000181017|ENSG00000181017	chr11:5786325-5787279	ENSLACG00000002863						ENSLACT00000000316		TRUE	Opossum	Coelacanth	Not expressed
ENSG00000233563	ENST00000452394|ENSG00000233563|ENSG00000233563	chr11:5895189-5896122	ENSLACG00000002863						ENSLACT00000000316		TRUE	Coelacanth, Opossum	Coelacanth	Not expressed
ENSG00000262980	ENST00000572217|ENSG00000262980|ENSG00000262980	chr11:6078545-6079505	ENSLACG00000022425						ENSLACT00000009265		TRUE	Opossum	Coelacanth	Not expressed
ENSG00000180909	ENST00000316506|ENSG00000180909|ENSG00000180909	chr11:6172870-6173779	ENSLACG00000022425						ENSLACT00000009265		TRUE	Opossum	Coelacanth	Not expressed
ENSG00000254728	ENST00000530465|ENSG00000254728|ENSG00000254728	chr11:48903274-48923733	ENSACAG00000029465			ENSACAT00000007348					TRUE	Coelacanth, X. tropicalis	Lizard	Not expressed
ENSG00000220948	ENST00000534741|ENSG00000220948|ENSG00000220948	chr11:48997052-49003247	ENSACAG00000029465			ENSACAT00000007348					TRUE	Coelacanth	Lizard	Not expressed
ENSG00000254764	ENST00000531490|ENSG00000254764|ENSG00000254764	chr11:49007422-49013433	ENSACAG00000029465			ENSACAT00000007348					TRUE	Lizard, Opossum	Lizard	Not expressed
ENSG00000205044	ENST00000534734|ENSG00000205044|ENSG00000205044	chr11:49035494-49037446	ENSACAG00000029465			ENSACAT00000007348					TRUE	Lizard, Opossum	Lizard	Not expressed
ENSG00000255319	ENST00000527856|ENSG00000255319|ENSG00000255319	chr11:71433097-71492229	ENSCAFG00000019092							ENSCAFT00000030315	TRUE	Coelacanth, Opossum, X. tropicalis	Dog	Expressed
ENSG00000254475	ENST00000525935|ENSG00000254475|ENSG00000254475	chr11:74842182-74842925	ENSXETG00000033467	SLCO2B1				ENSXETT00000043354			TRUE	X. tropicalis	X. tropicalis	Not expressed
ENSG00000135477	ENST00000534226|ENSG00000135477|ENSG00000135477	chr12:52644249-52652337	ENSLACG00000017672						ENSLACT00000020103		TRUE	X. tropicalis	Coelacanth	Not expressed
ENSG00000273963	ENST00000621765|ENSG00000273963|ENSG00000273963	chr16:5160793-5198686	ENSCAFG00000019092							ENSCAFT00000030315	TRUE	X. tropicalis	Dog	Not expressed
ENSG00000260909	ENST00000566702|ENSG00000260909|ENSG00000260909	chr16:46683037-46683761	ENSACAG00000013221, ENSACAG00000013293, ENSGALG00000004375, ENSGALG00000004444, ENSMODG00000012749, ENSMODG00000012784	SHCBP1, VPS35	ENSGALT00000007052	ENSACAT00000013297	ENSMODT00000016259				TRUE	Opossum	Lizard, Chicken, Opossum	Not expressed
ENSG00000214514	ENST00000458343|ENSG00000214514|ENSG00000214514	chr17:39784138-39786844	ENSXETG00000025051	eif1				ENSXETT00000027305			TRUE	Lizard, X. tropicalis	X. tropicalis	Expressed
ENSG00000269138	ENST00000593450|ENSG00000269138|ENSG00000269138	chr19:22646723-22655838	ENSLACG00000022443						ENSLACT00000008882		TRUE	Lizard, X. tropicalis	Coelacanth	Expressed
ENSG00000198153	ENST00000594711|ENSG00000198153|ENSG00000198153	chr19:22867968-22869534	ENSLACG00000022443						ENSLACT00000008882		TRUE	X. tropicalis	Coelacanth	Not expressed
ENSG00000268100	ENST00000596753|ENSG00000268100|ENSG00000268100	chr19:23675229-23695458	ENSACAG00000021147			ENSACAT00000026630					TRUE	Coelacanth	Lizard	Expressed
ENSG00000268455	ENST00000600110|ENSG00000268455|ENSG00000268455	chr19:23778923-23780961	ENSACAG00000015050			ENSACAT00000008339					TRUE	Coelacanth	Lizard	Not expressed
ENSG00000239736	ENST00000483806|ENSG00000239736|ENSG00000239736	chr19:42106089-42111576	ENSLACG00000005100, ENSLACG00000005756, ENSMODG00000009608, ENSMODG00000027970				ENSMODT00000012680, ENSMODT00000042230, ENSMODT00000043270		ENSLACT00000001142, ENSLACT00000007700		TRUE	X. tropicalis	Opossum	Not expressed
ENSG00000236932	ENST00000413902|ENSG00000236932|ENSG00000236932	chr19:43540020-43545400	ENSMODG00000009608, ENSMODG00000023869				ENSMODT00000012680, ENSMODT00000014122, ENSMODT00000043270				TRUE	X. tropicalis	Opossum	Not expressed
ENSG00000230529	ENST00000442990|ENSG00000230529|ENSG00000230529	chr19:43600607-43601512	ENSMODG00000009608				ENSMODT00000012680, ENSMODT00000043270				TRUE	X. tropicalis	Opossum	Not expressed
ENSG00000236123	ENST00000455211|ENSG00000236123|ENSG00000236123	chr19:43783084-43788470	ENSACAG00000004379, ENSLACG00000006714, ENSMODG00000023869, ENSMODG00000027970			ENSACAT00000004335	ENSMODT00000012100, ENSMODT00000014122		ENSLACT00000006914		TRUE	Coelacanth, X. tropicalis	Opossum	Not expressed
ENSG00000230681	ENST00000457676|ENSG00000230681|ENSG00000230681	chr19:43807322-43808675	ENSACAG00000004379, ENSLACG00000006714, ENSMODG00000009608, ENSMODG00000023869, ENSMODG00000027970			ENSACAT00000004335	ENSMODT00000012100, ENSMODT00000012367, ENSMODT00000014122, ENSMODT00000042640		ENSLACT00000006914		TRUE	X. tropicalis	Opossum	Not expressed
ENSG00000161643	ENST00000599858|ENSG00000161643|ENSG00000161643	chr19:50472958-50476367	ENSMODG00000020818				ENSMODT00000026500				TRUE	X. tropicalis	Opossum	Expressed
ENSG00000237121	ENST00000416241|ENSG00000237121|ENSG00000237121	chr20:57315587-57358877	ENSACAG00000000650, ENSACAG00000005975, ENSLACG00000011201, ENSLACG00000013311, ENSXETG00000024188	NPEPL1, gnas		ENSACAT00000006093		ENSXETT00000065135	ENSLACT00000013257		TRUE	X. tropicalis	Lizard, X. tropicalis	Not expressed
ENSG00000270441	ENST00000603877|ENSG00000270441|ENSG00000270441	chr3:49177518-49198284	ENSACAG00000013350, ENSACAG00000027709, ENSLACG00000010927	CCDC71, LAMB2		ENSACAT00000015008			ENSLACT00000012951		TRUE	X. tropicalis	Lizard	Not expressed
ENSG00000198155	ENST00000398732|ENSG00000198155|ENSG00000198155	chr4:212438-248630	ENSLACG00000022443						ENSLACT00000008882		TRUE	Lizard	Coelacanth	Expressed
ENSG00000250376	ENST00000505681|ENSG00000250376|ENSG00000250376	chr4:69650335-69653192	ENSCAFG00000031254							ENSCAFT00000038126	TRUE	Coelacanth	Dog	Expressed
ENSG00000251177	ENST00000506662|ENSG00000251177|ENSG00000251177	chr4:70438108-70451245	ENSCAFG00000031254							ENSCAFT00000038126	TRUE	Coelacanth	Dog	Not expressed
ENSG00000124549	ENST00000377662|ENSG00000124549|ENSG00000124549	chr6:26422346-26431843	ENSLACG00000006751, ENSXETG00000027166	H4_XENTR				ENSXETT00000052348	ENSLACT00000003559		TRUE	Coelacanth	X. tropicalis	Expressed
ENSG00000219392	ENST00000405929|ENSG00000219392|ENSG00000219392	chr6:28083405-28084329	ENSACAG00000008675, ENSACAG00000026755, ENSACAG00000029675, ENSXETG00000033833	F7B9W6_XENTR		ENSACAT00000008339, ENSACAT00000029977		ENSXETT00000044952, ENSXETT00000063169			TRUE	Coelacanth	Lizard, X. tropicalis	Expressed
ENSG00000226314	ENST00000565888|ENSG00000226314|ENSG00000226314	chr6:28134336-28135146	ENSACAG00000022389, ENSXETG00000033833	F7B9W6_XENTR		ENSACAT00000011066		ENSXETT00000044952, ENSXETT00000063169			TRUE	Coelacanth	X. tropicalis	Expressed
ENSG00000218016	ENST00000402215|ENSG00000218016|ENSG00000218016	chr6:28155827-28157210	ENSXETG00000033833	F7B9W6_XENTR				ENSXETT00000044952, ENSXETT00000063169			TRUE	Coelacanth	X. tropicalis	Not expressed
ENSG00000261548	ENST00000568192|ENSG00000261548|ENSG00000261548	chr6:29768191-29770202	ENSACAG00000029516, ENSLACG00000006751, ENSMODG00000014624	MODO-UE		ENSACAT00000006459, ENSACAT00000006472	ENSMODT00000018689		ENSLACT00000003559		TRUE	Coelacanth	Opossum	Not expressed
ENSG00000204622	ENST00000494367|ENSG00000204622|ENSG00000204622	chr6:29974382-29977316	ENSACAG00000029516, ENSLACG00000006751, ENSMODG00000014624	MODO-UE		ENSACAT00000006459, ENSACAT00000006472	ENSMODT00000018689		ENSLACT00000003559		TRUE	Lizard	Opossum	Expressed
ENSG00000229836	ENST00000421191|ENSG00000229836|ENSG00000229836	chr6:31275591-31276326	ENSACAG00000029516, ENSLACG00000003335, ENSLACG00000004656, ENSLACG00000012622, ENSMODG00000014624	MODO-UE		ENSACAT00000006459, ENSACAT00000006472	ENSMODT00000018689		ENSLACT00000000706, ENSLACT00000008175, ENSLACT00000013978		TRUE	Lizard	Coelacanth	Not expressed
ENSG00000231461	ENST00000433582|ENSG00000231461|ENSG00000231461	chr6:33059529-33065072	ENSLACG00000003084, ENSLACG00000005810						ENSLACT00000002328, ENSLACT00000008726		TRUE	Lizard	Coelacanth	Not expressed
ENSG00000227154	ENST00000436521|ENSG00000227154|ENSG00000227154	chr6:35410820-35417643	ENSACAG00000002228, ENSACAG00000002350, ENSLACG00000015749, ENSLACG00000022320, ENSXETG00000015121	FANCE, PPARD, ppard		ENSACAT00000002288		ENSXETT00000033120	ENSLACT00000018108		TRUE	Coelacanth, X. tropicalis	Lizard	Not expressed
ENSG00000220377	ENST00000404253|ENSG00000220377|ENSG00000220377	chr6:52552727-52568623	ENSCAFG00000002220, ENSCAFG00000002230							ENSCAFT00000045977	TRUE	Chicken	Dog	Not expressed
ENSG00000217228	ENST00000402398|ENSG00000217228|ENSG00000217228	chr6:52630077-52643145	ENSCAFG00000002230							ENSCAFT00000045977	TRUE	Coelacanth, X. tropicalis	Dog	Not expressed
ENSG00000220291	ENST00000403057|ENSG00000220291|ENSG00000220291	chr6:85865384-85877467	ENSACAG00000003790, ENSACAG00000003859, ENSGALG00000015833, ENSGALG00000015834, ENSMODG00000018357, ENSMODG00000018361	NT5E, TBX18	ENSGALT00000046145	ENSACAT00000003823	ENSMODT00000041971, ENSMODT00000043448				TRUE	Chicken	Lizard, Chicken, Opossum	Not expressed
ENSG00000226329	ENST00000452069|ENSG00000226329|ENSG00000226329	chr7:22903492-22920969	ENSCAFG00000002742, ENSCAFG00000031816, ENSLACG00000008220, ENSLACG00000009738, ENSMODG00000001096, ENSMODG00000023928, ENSXETG00000005936, ENSXETG00000027521	FAM126A, TOMM7, fam126a, tomm7			ENSMODT00000001535	ENSXETT00000013064	ENSLACT00000010314	ENSCAFT00000004345	TRUE	Opossum	Dog, Coelacanth, Opossum, X. tropicalis	Not expressed
ENSG00000214313	ENST00000411909|ENSG00000214313|ENSG00000214313	chr7:99578384-99585158	ENSACAG00000022389, ENSACAG00000023158, ENSACAG00000026755, ENSACAG00000029675, ENSLACG00000003335, ENSLACG00000004656, ENSXETG00000009101	cops6		ENSACAT00000008339, ENSACAT00000010913, ENSACAT00000011066, ENSACAT00000029977		ENSXETT00000019960	ENSLACT00000000706, ENSLACT00000008175		TRUE	Opossum	Coelacanth	Expressed
ENSG00000205267	ENST00000602462|ENSG00000205267|ENSG00000205267	chr7:100845089-100846807	ENSLACG00000008292, ENSXETG00000004015	c7orf52				ENSXETT00000008700	ENSLACT00000010132		TRUE	Opossum	Coelacanth, X. tropicalis	Not expressed
ENSG00000255549	ENST00000529817|ENSG00000255549|ENSG00000255549	chr8:12305521-12368787	ENSCAFG00000019092							ENSCAFT00000030315	TRUE	Coelacanth	Dog	Not expressed
ENSG00000275103	ENST00000619538|ENSG00000275103|ENSG00000275103	chr8:90838820-90845792	ENSACAG00000010239, ENSACAG00000010398, ENSLACG00000004004, ENSLACG00000007882	OSGIN2, RIPK2		ENSACAT00000010396			ENSLACT00000006325		TRUE	Coelacanth	Lizard, Coelacanth	Not expressed
ENSG00000236796	ENST00000448273|ENSG00000236796|ENSG00000236796	chr9:32836572-32869593	ENSLACG00000007107, ENSMODG00000025140, ENSXETG00000014727	TMEM215, tmem215			ENSMODT00000005800	ENSXETT00000032276	ENSLACT00000008464		TRUE	Coelacanth	Coelacanth, Opossum, X. tropicalis	Not expressed
ENSG00000275318	ENST00000617319|ENSG00000275318|ENSG00000275318	chr9:95603236-95603970	ENSACAG00000007845, ENSACAG00000012005, ENSACAG00000027307, ENSGALG00000018597, ENSMODG00000004552, ENSXETG00000016062	znf184	ENSGALT00000039397	ENSACAT00000010913, ENSACAT00000012293, ENSACAT00000013744	ENSMODT00000005214, ENSMODT00000005276, ENSMODT00000010602, ENSMODT00000032258	ENSXETT00000005787, ENSXETT00000032982, ENSXETT00000037448			TRUE	Coelacanth	X. tropicalis	Expressed
ENSG00000228572	ENST00000431238|ENSG00000228572|ENSG00000228572	chrX:170409-171758	ENSACAG00000011874, ENSGALG00000016721, ENSMODG00000000347	PLCXD1	ENSGALT00000026986	ENSACAT00000022226	ENSMODT00000041997				TRUE	Coelacanth	Lizard, Chicken, Opossum	Not expressed
ENSG00000239429	ENST00000413236|ENSG00000239429|ENSG00000239429	chrX:150780135-150839668	ENSACAG00000013271, ENSGALG00000009065, ENSMODG00000005819, ENSMODG00000027984, ENSXETG00000025460	CNGA2, VMA21, vma21	ENSGALT00000014751	ENSACAT00000001036	ENSMODT00000007322	ENSXETT00000005089			TRUE	Coelacanth	Lizard, Chicken, Opossum, X. tropicalis	Not expressed
ENSG00000234064	ENST00000418187|ENSG00000234064|ENSG00000234064	chr1:12985989-12988081	ENSLACG00000000430, ENSXETG00000004669	lrrc14				ENSXETT00000010144	ENSLACT00000001680		FALSE	Coelacanth		Not expressed
ENSG00000277862	ENST00000611860|ENSG00000277862|ENSG00000277862	chr1:13162649-13165443	ENSMODG00000011150				ENSMODT00000034483				FALSE	Coelacanth		Not expressed
ENSG00000236179	ENST00000458709|ENSG00000236179|ENSG00000236179	chr1:13171870-13173157	ENSMODG00000011150				ENSMODT00000034483				FALSE	Coelacanth		Not expressed
ENSG00000229978	ENST00000448180|ENSG00000229978|ENSG00000229978	chr1:13196269-13199067	ENSLACG00000000430, ENSXETG00000004669	lrrc14				ENSXETT00000010144	ENSLACT00000001680		FALSE	X. tropicalis		Not expressed
ENSG00000250894	ENST00000504262|ENSG00000250894|ENSG00000250894	chr1:13351481-13354272	ENSLACG00000000430, ENSXETG00000004669	lrrc14				ENSXETT00000010144	ENSLACT00000001680		FALSE	Coelacanth		Not expressed
ENSG00000231219	ENST00000431596|ENSG00000231219|ENSG00000231219	chr1:13379148-13381237	ENSMODG00000011150				ENSMODT00000034483				FALSE	Opossum		Not expressed
ENSG00000274178	ENST00000610289|ENSG00000274178|ENSG00000274178	chr1:13448049-13450861	ENSMODG00000011150				ENSMODT00000034483				FALSE	Lizard		Not expressed
ENSG00000228823	ENST00000443127|ENSG00000228823|ENSG00000228823	chr1:21737952-21739786	ENSMODG00000016000, ENSMODG00000016006	ALPL, ECE1			ENSMODT00000009055				FALSE	Lizard		Expressed
ENSG00000227001	ENST00000453025|ENSG00000227001|ENSG00000227001	chr1:21751117-21754460	ENSMODG00000016000, ENSMODG00000016006	ALPL, ECE1			ENSMODT00000009055				FALSE	Lizard		Expressed
ENSG00000229259	ENST00000454917|ENSG00000229259|ENSG00000229259	chr1:32888814-32892390	ENSLACG00000016238, ENSLACG00000016346, ENSXETG00000005254	bsdc1				ENSXETT00000057553	ENSLACT00000018691		FALSE	Lizard		Not expressed
ENSG00000237624	ENST00000447263|ENSG00000237624|ENSG00000237624	chr1:39980627-39982162	ENSLACG00000011595						ENSLACT00000012932		FALSE	Lizard		Expressed
ENSG00000227179	ENST00000436252|ENSG00000227179|ENSG00000227179	chr1:111925481-111934441	ENSACAG00000025249, ENSMODG00000001338, ENSMODG00000025691	OVGP1, PIFO		ENSACAT00000003340	ENSMODT00000001771, ENSMODT00000001775				FALSE	Lizard		Not expressed
ENSG00000274423, ENSG00000275140	ENST00000616023|ENSG00000275140|ENSG00000275140, ENST00000618702|ENSG00000274423|ENSG00000274423	chr1:145103904-145115889	ENSLACG00000012151, ENSMODG00000018756, ENSXETG00000011047	HFE2, hfe2			ENSMODT00000023805	ENSXETT00000024153	ENSLACT00000012089		FALSE	Lizard		.
ENSG00000244211	ENST00000425209|ENSG00000244211|ENSG00000244211	chr1:147466532-147481824	ENSXETG00000013088					ENSXETT00000031884			FALSE	Chicken		Not expressed
ENSG00000228626	ENST00000441281|ENSG00000228626|ENSG00000228626	chr1:147760106-147761057	ENSXETG00000013088					ENSXETT00000031884			FALSE	Chicken		Expressed
ENSG00000179571	ENST00000401087|ENSG00000179571|ENSG00000179571	chr1:149089874-149130302	ENSXETG00000013088					ENSXETT00000031884			FALSE	Chicken		Not expressed
ENSG00000236731	ENST00000445687|ENSG00000236731|ENSG00000236731	chr1:157599728-157600518	ENSACAG00000015522, ENSXETG00000031558	ETV3		ENSACAT00000005364		ENSXETT00000011598			FALSE	Chicken		Not expressed
ENSG00000233712	ENST00000449287|ENSG00000233712|ENSG00000233712	chr1:157606089-157610091	ENSACAG00000015522, ENSXETG00000031558	ETV3		ENSACAT00000005364		ENSXETT00000011598			FALSE	Chicken		Not expressed
ENSG00000236957	ENST00000454878|ENSG00000236957|ENSG00000236957	chr1:157894854-157899652	ENSXETG00000030648					ENSXETT00000055262			FALSE	Chicken		Not expressed
ENSG00000248642	ENST00000514684|ENSG00000248642|ENSG00000248642	chr1:159248830-159249791	ENSXETG00000013088					ENSXETT00000031884			FALSE	Chicken		Not expressed
ENSG00000251686	ENST00000504659|ENSG00000251686|ENSG00000251686	chr1:159335950-159336879	ENSXETG00000003976, ENSXETG00000004063, ENSXETG00000031558	crp.1, crp.4				ENSXETT00000008579, ENSXETT00000008589, ENSXETT00000008599, ENSXETT00000008601, ENSXETT00000008788, ENSXETT00000008789, ENSXETT00000011598			FALSE	Chicken		Not expressed
ENSG00000231100	ENST00000435442|ENSG00000231100|ENSG00000231100	chr1:159527157-159527990	ENSXETG00000003976, ENSXETG00000031558	crp.1				ENSXETT00000008579, ENSXETT00000008589, ENSXETT00000008601, ENSXETT00000008789, ENSXETT00000011598			FALSE	X. tropicalis		Expressed
ENSG00000224203	ENST00000416185|ENSG00000224203|ENSG00000224203	chr1:161506360-161507948	ENSLACG00000014762, ENSXETG00000031558					ENSXETT00000011598	ENSLACT00000016483		FALSE	Opossum		Not expressed
ENSG00000225217	ENST00000445535|ENSG00000225217|ENSG00000225217	chr1:161576080-161578007	ENSXETG00000013088, ENSXETG00000031558					ENSXETT00000011598, ENSXETT00000031884			FALSE	Opossum		Expressed
ENSG00000231586	ENST00000448848|ENSG00000231586|ENSG00000231586	chr1:161587781-161589375	ENSXETG00000013088, ENSXETG00000031558					ENSXETT00000011598, ENSXETT00000031884			FALSE	X. tropicalis		Not expressed
ENSG00000230231	ENST00000436045|ENSG00000230231|ENSG00000230231	chr1:166443981-166450802	ENSXETG00000026690	XB-GENE-5897958				ENSXETT00000060346			FALSE	X. tropicalis		Not expressed
ENSG00000238087	ENST00000434461|ENSG00000238087|ENSG00000238087	chr1:166535414-166549942	ENSXETG00000026690	XB-GENE-5897958				ENSXETT00000060346			FALSE	Coelacanth		Not expressed
ENSG00000215811	ENST00000595971|ENSG00000215811|ENSG00000215811	chr1:228696355-228700006	ENSACAG00000006874	IBA57		ENSACAT00000006800					FALSE	X. tropicalis		Expressed
ENSG00000230576	ENST00000431838|ENSG00000230576|ENSG00000230576	chr1:247996650-247997590	ENSLACG00000011983						ENSLACT00000014431		FALSE	X. tropicalis		Not expressed
ENSG00000224830	ENST00000421144|ENSG00000224830|ENSG00000224830	chr1:248102274-248102961	ENSLACG00000002863						ENSLACT00000002655		FALSE	Coelacanth		Not expressed
ENSG00000237492	ENST00000444456|ENSG00000237492|ENSG00000237492	chr1:248138042-248138955	ENSLACG00000002863						ENSLACT00000002655		FALSE	Coelacanth		Not expressed
ENSG00000224227	ENST00000422727|ENSG00000224227|ENSG00000224227	chr1:248153568-248154506	ENSLACG00000002863						ENSLACT00000002655		FALSE	Coelacanth		Not expressed
ENSG00000232215	ENST00000416377|ENSG00000232215|ENSG00000232215	chr1:248166430-248167370	ENSLACG00000002863						ENSLACT00000002655		FALSE	Coelacanth		Not expressed
ENSG00000197067	ENST00000403423|ENSG00000197067|ENSG00000197067	chr1:248246935-248247898	ENSLACG00000002863						ENSLACT00000000316		FALSE	Coelacanth		Not expressed
ENSG00000177233	ENST00000318104|ENSG00000177233|ENSG00000177233	chr1:248285233-248286184	ENSLACG00000002863						ENSLACT00000002655		FALSE	Coelacanth		Not expressed
ENSG00000232554	ENST00000437884|ENSG00000232554|ENSG00000232554	chr10:45602057-45611549	ENSACAG00000016858			ENSACAT00000029169					FALSE	Coelacanth		Expressed
ENSG00000278531	ENST00000619383|ENSG00000278531|ENSG00000278531	chr10:45682739-45693771	ENSACAG00000016858			ENSACAT00000029169					FALSE	Coelacanth		Not expressed
ENSG00000234993	ENST00000443534|ENSG00000234993|ENSG00000234993	chr10:45727473-45742809	ENSACAG00000016858			ENSACAT00000029169					FALSE	Coelacanth		Not expressed
ENSG00000280913	ENST00000629029|ENSG00000280913|ENSG00000280913	chr10:48157040-48158149	ENSGALG00000005956		ENSGALT00000009598						FALSE	Dog		Expressed
ENSG00000265366	ENST00000583339|ENSG00000265366|ENSG00000265366	chr10:48169666-48175758	ENSLACG00000014701, ENSXETG00000011955	rbp3				ENSXETT00000017971	ENSLACT00000017178		FALSE	Dog		Expressed
ENSG00000204177	ENST00000374336|ENSG00000204177|ENSG00000204177	chr10:48187414-48199256	ENSGALG00000005956		ENSGALT00000009598						FALSE	Dog		Expressed
ENSG00000242338	ENST00000441263|ENSG00000242338|ENSG00000242338	chr10:75476872-75488338	ENSMODG00000002915				ENSMODT00000042397				FALSE	Chicken, X. tropicalis		Expressed
ENSG00000273327	ENST00000608207|ENSG00000273327|ENSG00000273327	chr10:135243897-135244822	ENSMODG00000024403				ENSMODT00000035573				FALSE	X. tropicalis		Not expressed
ENSG00000273336	ENST00000608946|ENSG00000273336|ENSG00000273336	chr10:135294741-135295274	ENSMODG00000024403				ENSMODT00000025312, ENSMODT00000025313, ENSMODT00000025314, ENSMODT00000025318, ENSMODT00000025321, ENSMODT00000035576, ENSMODT00000035578, ENSMODT00000035579				FALSE	Lizard		Not expressed
ENSG00000277514	ENST00000616746|ENSG00000277514|ENSG00000277514	chr11:5924996-5925678	ENSLACG00000002863						ENSLACT00000000316		FALSE	Lizard		Not expressed
ENSG00000255481	ENST00000524865|ENSG00000255481|ENSG00000255481	chr11:6067036-6067977	ENSLACG00000022425						ENSLACT00000009265		FALSE	Lizard		Not expressed
ENSG00000254838	ENST00000531871|ENSG00000254838|ENSG00000254838	chr11:6735840-6743111	ENSLACG00000015317						ENSLACT00000017400		FALSE	Lizard		Expressed
ENSG00000176716	ENST00000609613|ENSG00000176716|ENSG00000176716	chr11:7749946-7750884	ENSLACG00000011983						ENSLACT00000014431		FALSE	Lizard		Not expressed
ENSG00000227892	ENST00000424698|ENSG00000227892|ENSG00000227892	chr11:7767536-7768453	ENSLACG00000011983						ENSLACT00000014431		FALSE	Coelacanth		Not expressed
ENSG00000166408	ENST00000299512|ENSG00000166408|ENSG00000166408	chr11:7794436-7795361	ENSXETG00000031005	F7EVE5_XENTR				ENSXETT00000061826			FALSE	Coelacanth		Not expressed
ENSG00000170688	ENST00000305754|ENSG00000170688|ENSG00000170688	chr11:7870246-7871173	ENSLACG00000011983						ENSLACT00000014431		FALSE	Coelacanth		Expressed
ENSG00000255514	ENST00000527724|ENSG00000255514|ENSG00000255514	chr11:48248980-48249862	ENSMODG00000019944	OR4S1			ENSMODT00000025317, ENSMODT00000025320				FALSE	Coelacanth		Not expressed
ENSG00000197161	ENST00000551663|ENSG00000197161|ENSG00000197161	chr11:48366902-48373999	ENSACAG00000029465			ENSACAT00000007348					FALSE	Coelacanth		Not expressed
ENSG00000184789	ENST00000434991|ENSG00000184789|ENSG00000184789	chr11:48453768-48454699	ENSACAG00000029465			ENSACAT00000007348					FALSE	Coelacanth		Not expressed
ENSG00000254925	ENST00000532368|ENSG00000254925|ENSG00000254925	chr11:48485604-48486529	ENSACAG00000029465			ENSACAT00000007348					FALSE	Coelacanth		Not expressed
ENSG00000254576	ENST00000530880|ENSG00000254576|ENSG00000254576	chr11:55277216-55278147	ENSGALG00000028893	OR5AS1	ENSGALT00000007003, ENSGALT00000042833						FALSE	Coelacanth		Not expressed
ENSG00000233301	ENST00000440929|ENSG00000233301|ENSG00000233301	chr11:55304477-55305400	ENSGALG00000028893	OR5AS1	ENSGALT00000007003, ENSGALT00000042833						FALSE	Coelacanth		Not expressed
ENSG00000254841	ENST00000525394|ENSG00000254841|ENSG00000254841	chr11:55441011-55442151	ENSGALG00000028893	OR5AS1	ENSGALT00000007003, ENSGALT00000042833						FALSE	Opossum		Not expressed
ENSG00000188439	ENST00000530808|ENSG00000188439|ENSG00000188439	chr11:55450714-55451850	ENSGALG00000028893	OR5AS1	ENSGALT00000007003, ENSGALT00000042833						FALSE	X. tropicalis		Not expressed
ENSG00000254457	ENST00000524390|ENSG00000254457|ENSG00000254457	chr11:55482471-55483108	ENSGALG00000028893	OR5AS1	ENSGALT00000007003, ENSGALT00000042833						FALSE	Opossum		Not expressed
ENSG00000186886	ENST00000530327|ENSG00000186886|ENSG00000186886	chr11:55493593-55494634	ENSGALG00000028893	OR5AS1	ENSGALT00000007003, ENSGALT00000042833						FALSE	Opossum		Not expressed
ENSG00000181837	ENST00000531492|ENSG00000181837|ENSG00000181837	chr11:55522451-55523429	ENSGALG00000028893	OR5AS1	ENSGALT00000007003, ENSGALT00000042833						FALSE	Opossum		Not expressed
ENSG00000255019	ENST00000531671|ENSG00000255019|ENSG00000255019	chr11:55554439-55555381	ENSGALG00000028893	OR5AS1	ENSGALT00000007003, ENSGALT00000042833						FALSE	Opossum		Not expressed
ENSG00000255416	ENST00000528901|ENSG00000255416|ENSG00000255416	chr11:55715595-55716400	ENSXETG00000031005	F7EVE5_XENTR				ENSXETT00000061826			FALSE	Opossum		Not expressed
ENSG00000255131	ENST00000529493|ENSG00000255131|ENSG00000255131	chr11:57844819-57846075	ENSMODG00000020123				ENSMODT00000025590				FALSE	Coelacanth		Not expressed
ENSG00000272685	ENST00000608484|ENSG00000272685|ENSG00000272685	chr11:57876191-57877133	ENSMODG00000020123				ENSMODT00000025590				FALSE	X. tropicalis		Not expressed
ENSG00000186508	ENST00000427941|ENSG00000186508|ENSG00000186508	chr11:57911966-57912869	ENSXETG00000033626	F6T414_XENTR				ENSXETT00000061467, ENSXETT00000062306, ENSXETT00000063189, ENSXETT00000065155			FALSE	X. tropicalis		Not expressed
ENSG00000272569	ENST00000608682|ENSG00000272569|ENSG00000272569	chr11:57938569-57939193	ENSXETG00000033626	F6T414_XENTR				ENSXETT00000061467, ENSXETT00000062306, ENSXETT00000063189, ENSXETT00000065155			FALSE	Coelacanth		Not expressed
ENSG00000254786	ENST00000531997|ENSG00000254786|ENSG00000254786	chr11:58762911-58767162	ENSLACG00000005153						ENSLACT00000005279		FALSE	Coelacanth, X. tropicalis		Not expressed
ENSG00000204989	ENST00000431137|ENSG00000204989|ENSG00000204989	chr11:59259124-59260054	ENSXETG00000008031, ENSXETG00000032609	F6Q631_XENTR, or4e2				ENSXETT00000010489, ENSXETT00000028742, ENSXETT00000061702, ENSXETT00000063874, ENSXETT00000064179, ENSXETT00000066050			FALSE	X. tropicalis		Not expressed
ENSG00000254770	ENST00000534196|ENSG00000254770|ENSG00000254770	chr11:59299226-59300168	ENSXETG00000008031, ENSXETG00000032609	F6Q631_XENTR, or4e2				ENSXETT00000010489, ENSXETT00000028742, ENSXETT00000061702, ENSXETT00000063874, ENSXETT00000064179, ENSXETT00000066050			FALSE	X. tropicalis		Not expressed
ENSG00000237363	ENST00000446065|ENSG00000237363|ENSG00000237363	chr11:64298515-64300442	ENSLACG00000010571						ENSLACT00000011455		FALSE	X. tropicalis		Not expressed
ENSG00000184795	ENST00000530315|ENSG00000184795|ENSG00000184795	chr11:67479172-67483476	ENSLACG00000000145						ENSLACT00000003469		FALSE	X. tropicalis		Expressed
ENSG00000235855	ENST00000524910|ENSG00000235855|ENSG00000235855	chr11:67489953-67490926	ENSLACG00000000145						ENSLACT00000003469		FALSE	Coelacanth		Not expressed
ENSG00000254447	ENST00000532901|ENSG00000254447|ENSG00000254447	chr11:67503078-67504030	ENSLACG00000000145						ENSLACT00000003469		FALSE	X. tropicalis		Not expressed
ENSG00000255147	ENST00000531603|ENSG00000255147|ENSG00000255147	chr11:67516513-67524439	ENSLACG00000000145						ENSLACT00000003469		FALSE	X. tropicalis		Not expressed
ENSG00000227620	ENST00000533887|ENSG00000227620|ENSG00000227620	chr11:67552743-67559806	ENSLACG00000000145						ENSLACT00000002371, ENSLACT00000003874		FALSE	X. tropicalis		Not expressed
ENSG00000160172	ENST00000528684|ENSG00000160172|ENSG00000160172	chr11:67560666-67572784	ENSLACG00000000145						ENSLACT00000003469		FALSE	Lizard		Expressed
ENSG00000273819	ENST00000611822|ENSG00000273819|ENSG00000273819	chr11:67580027-67640838	ENSLACG00000000145						ENSLACT00000003469		FALSE	Coelacanth		Not expressed
ENSG00000255554	ENST00000533891|ENSG00000255554|ENSG00000255554	chr11:67741756-67742714	ENSLACG00000000145						ENSLACT00000003469		FALSE	Coelacanth		Not expressed
ENSG00000184055	ENST00000532397|ENSG00000184055|ENSG00000184055	chr11:71304499-71305428	ENSCAFG00000019092							ENSCAFT00000030315	FALSE	X. tropicalis		Not expressed
ENSG00000255261	ENST00000530317|ENSG00000255261|ENSG00000255261	chr11:71331065-71332078	ENSCAFG00000019092							ENSCAFT00000030315	FALSE	X. tropicalis		Not expressed
ENSG00000238048	ENST00000415521|ENSG00000238048|ENSG00000238048	chr11:72231029-72232777	ENSGALG00000002577, ENSXETG00000010507	STARD10, clpb	ENSGALT00000004056			ENSXETT00000056884			FALSE	X. tropicalis		Not expressed
ENSG00000255486	ENST00000530980|ENSG00000255486|ENSG00000255486	chr11:89456649-89460421	ENSACAG00000029465			ENSACAT00000007348					FALSE	X. tropicalis		Not expressed
ENSG00000204456	ENST00000527402|ENSG00000204456|ENSG00000204456	chr11:89499607-89502004	ENSACAG00000029465			ENSACAT00000007348					FALSE	X. tropicalis		Not expressed
ENSG00000254558	ENST00000529293|ENSG00000254558|ENSG00000254558	chr11:89597015-89598718	ENSACAG00000029465			ENSACAT00000007348					FALSE	Coelacanth		Not expressed
ENSG00000255305	ENST00000527152|ENSG00000255305|ENSG00000255305	chr11:89711707-89713829	ENSACAG00000029465			ENSACAT00000007348					FALSE	Coelacanth		Not expressed
ENSG00000255011	ENST00000532034|ENSG00000255011|ENSG00000255011	chr11:89804303-89806223	ENSACAG00000029465			ENSACAT00000007348					FALSE	Coelacanth, Opossum		Not expressed
ENSG00000254976	ENST00000526868|ENSG00000254976|ENSG00000254976	chr11:124194766-124195685	ENSLACG00000008465						ENSLACT00000008190		FALSE	Coelacanth, Opossum		Not expressed
ENSG00000255225	ENST00000525146|ENSG00000255225|ENSG00000255225	chr11:124208678-124209558	ENSLACG00000008465						ENSLACT00000008190		FALSE	X. tropicalis		Not expressed
ENSG00000255030	ENST00000533932|ENSG00000255030|ENSG00000255030	chr11:124227455-124228365	ENSLACG00000008465						ENSLACT00000008190		FALSE	X. tropicalis		Not expressed
ENSG00000227737	ENST00000419328|ENSG00000227737|ENSG00000227737	chr11:124235529-124236447	ENSLACG00000008465						ENSLACT00000008190		FALSE	X. tropicalis		Not expressed
ENSG00000229254	ENST00000427511|ENSG00000229254|ENSG00000229254	chr11:124246772-124247697	ENSLACG00000008465						ENSLACT00000008190		FALSE	X. tropicalis		Not expressed
ENSG00000255048	ENST00000534542|ENSG00000255048|ENSG00000255048	chr11:124274129-124274998	ENSLACG00000008465						ENSLACT00000008190		FALSE	X. tropicalis		Not expressed
ENSG00000229386	ENST00000419756|ENSG00000229386|ENSG00000229386	chr11:124350894-124351819	ENSLACG00000008465						ENSLACT00000008190		FALSE	X. tropicalis		Not expressed
ENSG00000254646	ENST00000529692|ENSG00000254646|ENSG00000254646	chr11:124386206-124387138	ENSLACG00000008465						ENSLACT00000008190		FALSE	X. tropicalis		Not expressed
ENSG00000254937	ENST00000533869|ENSG00000254937|ENSG00000254937	chr11:124408395-124409230	ENSLACG00000008465						ENSLACT00000008190		FALSE	Lizard, X. tropicalis		Not expressed
ENSG00000244050	ENST00000491870|ENSG00000244050|ENSG00000244050	chr12:8352194-8359306	ENSMODG00000017970	NECAP1			ENSMODT00000037560				FALSE	Opossum		Expressed
ENSG00000254016	ENST00000437882|ENSG00000254016|ENSG00000254016	chr12:8380329-8384360	ENSXETG00000000644	clec4e				ENSXETT00000001419			FALSE	Opossum		Not expressed
ENSG00000164845	ENST00000338711|ENSG00000164845|ENSG00000164845	chr12:8385107-8395544	ENSMODG00000017970	NECAP1			ENSMODT00000037560				FALSE	Opossum		Not expressed
ENSG00000256589	ENST00000541031|ENSG00000256589|ENSG00000256589	chr12:8407122-8461445	ENSMODG00000017970	NECAP1			ENSMODT00000037560				FALSE	X. tropicalis		Not expressed
ENSG00000238152	ENST00000425390|ENSG00000238152|ENSG00000238152	chr12:8567375-8568401	ENSMODG00000017970	NECAP1			ENSMODT00000037560				FALSE	X. tropicalis		Not expressed
ENSG00000214487	ENST00000439409|ENSG00000214487|ENSG00000214487	chr12:8580235-8581206	ENSMODG00000017970	NECAP1			ENSMODT00000037560				FALSE	X. tropicalis		Not expressed
ENSG00000177586	ENST00000544395|ENSG00000177586|ENSG00000177586	chr12:8589998-8591021	ENSMODG00000017970	NECAP1			ENSMODT00000037560				FALSE	X. tropicalis		Not expressed
ENSG00000256626	ENST00000538284|ENSG00000256626|ENSG00000256626	chr12:10193446-10198310	ENSLACG00000000868						ENSLACT00000001713, ENSLACT00000004370, ENSLACT00000006992		FALSE	Dog		Not expressed
ENSG00000270926	ENST00000605711|ENSG00000270926|ENSG00000270926	chr12:31258038-31259764	ENSXETG00000002679	fam60a				ENSXETT00000005756			FALSE	Dog		Not expressed
ENSG00000177359	ENST00000398963|ENSG00000177359|ENSG00000177359	chr12:31264590-31359088	ENSXETG00000002679	fam60a				ENSXETT00000005756			FALSE	Dog		Expressed
ENSG00000227423	ENST00000414690|ENSG00000227423|ENSG00000227423	chr12:55587665-55588570	ENSLACG00000013009, ENSXETG00000004295	neurod4				ENSXETT00000009347	ENSLACT00000013186		FALSE	Lizard, Chicken, Coelacanth, X. tropicalis		Not expressed
ENSG00000213451	ENST00000394268|ENSG00000213451|ENSG00000213451	chr12:55656322-55657215	ENSXETG00000031005	F7EVE5_XENTR				ENSXETT00000061826			FALSE	Dog		Not expressed
ENSG00000205331	ENST00000451403|ENSG00000205331|ENSG00000205331	chr12:55677533-55678425	ENSXETG00000031005	F7EVE5_XENTR				ENSXETT00000061826			FALSE	Lizard, X. tropicalis		Not expressed
ENSG00000230307	ENST00000452388|ENSG00000230307|ENSG00000230307	chr12:55705618-55706541	ENSXETG00000031005	F7EVE5_XENTR				ENSXETT00000061826			FALSE	Lizard, X. tropicalis		Not expressed
ENSG00000257757	ENST00000547875|ENSG00000257757|ENSG00000257757	chr12:55736624-55737558	ENSXETG00000031005	F7EVE5_XENTR				ENSXETT00000061826			FALSE	Lizard, X. tropicalis		Not expressed
ENSG00000203408	ENST00000432580|ENSG00000203408|ENSG00000203408	chr12:55770607-55771520	ENSLACG00000013009						ENSLACT00000013186		FALSE	Lizard, X. tropicalis		Not expressed
ENSG00000233606	ENST00000414917|ENSG00000233606|ENSG00000233606	chr12:55782228-55783158	ENSXETG00000031005	F7EVE5_XENTR				ENSXETT00000061826			FALSE	Dog		Not expressed
ENSG00000234670	ENST00000419708|ENSG00000234670|ENSG00000234670	chr12:55916376-55917201	ENSXETG00000031005	F7EVE5_XENTR				ENSXETT00000061826			FALSE	Dog		Not expressed
ENSG00000272937	ENST00000607990|ENSG00000272937|ENSG00000272937	chr12:56005406-56006338	ENSXETG00000031005	F7EVE5_XENTR				ENSXETT00000061826			FALSE	X. tropicalis		Not expressed
ENSG00000278399	ENST00000611536|ENSG00000278399|ENSG00000278399	chr12:57374994-57379744	ENSACAG00000007362	GPR182		ENSACAT00000029546					FALSE	Lizard		Not expressed
ENSG00000257951	ENST00000550420|ENSG00000257951|ENSG00000257951	chr12:108275018-108277159	ENSLACG00000005366						ENSLACT00000002007		FALSE	Dog		Not expressed
ENSG00000257392	ENST00000551839|ENSG00000257392|ENSG00000257392	chr12:108281506-108283663	ENSLACG00000005366						ENSLACT00000002007		FALSE	Lizard		Not expressed
ENSG00000205822	ENST00000445572|ENSG00000205822|ENSG00000205822	chr13:24982294-25171798	ENSXETG00000033465					ENSXETT00000030464			FALSE	Coelacanth		Expressed
ENSG00000244615	ENST00000455130|ENSG00000244615|ENSG00000244615	chr13:25140980-25144866	ENSXETG00000033465					ENSXETT00000030464			FALSE	Coelacanth		Not expressed
ENSG00000273628	ENST00000622505|ENSG00000273628|ENSG00000273628	chr13:25507143-25510934	ENSXETG00000006635	pabpc1				ENSXETT00000014577			FALSE	Lizard, X. tropicalis		Expressed
ENSG00000251299	ENST00000505530|ENSG00000251299|ENSG00000251299	chr13:25517712-25518636	ENSXETG00000006635	pabpc1				ENSXETT00000014577			FALSE	Lizard, X. tropicalis		Expressed
ENSG00000253771	ENST00000435256|ENSG00000253771|ENSG00000253771	chr13:25525525-25541592	ENSXETG00000031385					ENSXETT00000030464			FALSE	Lizard, X. tropicalis		Expressed
ENSG00000215480	ENST00000421076|ENSG00000215480|ENSG00000215480	chr13:42016905-42017802	ENSLACG00000010903, ENSLACG00000012043						ENSLACT00000013219		FALSE	Lizard, X. tropicalis		Not expressed
ENSG00000274351	ENST00000610528|ENSG00000274351|ENSG00000274351	chr13:49807009-49808535	ENSLACG00000008111						ENSLACT00000007696		FALSE	Lizard, X. tropicalis		Not expressed
ENSG00000234381	ENST00000435410|ENSG00000234381|ENSG00000234381	chr14:19498557-19507714	ENSLACG00000002306, ENSLACG00000007853, ENSMODG00000027928				ENSMODT00000020056		ENSLACT00000001400, ENSLACT00000002252, ENSLACT00000003432, ENSLACT00000005840, ENSLACT00000006417		FALSE	Coelacanth		Not expressed
ENSG00000258027	ENST00000549579|ENSG00000258027|ENSG00000258027	chr14:20078033-20087778	ENSLACG00000002306, ENSLACG00000007853, ENSMODG00000027928				ENSMODT00000020056		ENSLACT00000001400, ENSLACT00000002252, ENSLACT00000003432, ENSLACT00000005840, ENSLACT00000006417		FALSE	Lizard		Not expressed
ENSG00000258541	ENST00000556991|ENSG00000258541|ENSG00000258541	chr14:20374075-20374759	ENSXETG00000008031, ENSXETG00000032609	F6Q631_XENTR, or4e2				ENSXETT00000010489, ENSXETT00000028742, ENSXETT00000061702, ENSXETT00000063874, ENSXETT00000064179, ENSXETT00000066050			FALSE	Lizard		Not expressed
ENSG00000258822	ENST00000554603|ENSG00000258822|ENSG00000258822	chr14:20424758-20425727	ENSXETG00000008031, ENSXETG00000032609	F6Q631_XENTR, or4e2				ENSXETT00000010489, ENSXETT00000028742, ENSXETT00000061702, ENSXETT00000063874, ENSXETT00000064179, ENSXETT00000066050			FALSE	Lizard		Not expressed
ENSG00000258899	ENST00000554958|ENSG00000258899|ENSG00000258899	chr14:20512074-20512986	ENSXETG00000008031, ENSXETG00000032609	F6Q631_XENTR, or4e2				ENSXETT00000010489, ENSXETT00000028742, ENSXETT00000061702, ENSXETT00000063874, ENSXETT00000064179, ENSXETT00000066050			FALSE	Coelacanth		Not expressed
ENSG00000258641	ENST00000554933|ENSG00000258641|ENSG00000258641	chr14:20561511-20562422	ENSXETG00000008031, ENSXETG00000032609	F6Q631_XENTR, or4e2				ENSXETT00000010489, ENSXETT00000028742, ENSXETT00000061702, ENSXETT00000063874, ENSXETT00000064179, ENSXETT00000066050			FALSE	Coelacanth		Not expressed
ENSG00000258468	ENST00000557042|ENSG00000258468|ENSG00000258468	chr14:20647347-20648315	ENSXETG00000008031, ENSXETG00000032609	F6Q631_XENTR, or4e2				ENSXETT00000010489, ENSXETT00000028742, ENSXETT00000061702, ENSXETT00000063874, ENSXETT00000064179, ENSXETT00000066050			FALSE	Lizard		Not expressed
ENSG00000258625	ENST00000554039|ENSG00000258625|ENSG00000258625	chr14:20677398-20678369	ENSXETG00000008031, ENSXETG00000032609	F6Q631_XENTR, or4e2				ENSXETT00000010489, ENSXETT00000028742, ENSXETT00000061702, ENSXETT00000063874, ENSXETT00000064179, ENSXETT00000066050			FALSE	Coelacanth		Not expressed
ENSG00000270975	ENST00000605130|ENSG00000270975|ENSG00000270975	chr14:69328478-69329242	ENSXETG00000016987	zfp36l1				ENSXETT00000052893			FALSE	Lizard, Chicken, Opossum		Not expressed
ENSG00000258565	ENST00000553776|ENSG00000258565|ENSG00000258565	chr14:69334573-69336668	ENSACAG00000005395, ENSACAG00000005567, ENSXETG00000017933	ACTN1, RAD51B, actn1		ENSACAT00000029683		ENSXETT00000038885			FALSE	Lizard, X. tropicalis		Not expressed
ENSG00000258855	ENST00000555298|ENSG00000258855|ENSG00000258855	chr15:21166003-21166910	ENSMODG00000027928				ENSMODT00000020056				FALSE	Lizard, Chicken		Not expressed
ENSG00000259698	ENST00000561158|ENSG00000259698|ENSG00000259698	chr15:21224716-21226180	ENSMODG00000027928				ENSMODT00000020056				FALSE	Lizard, Chicken, X. tropicalis		Not expressed
ENSG00000258684	ENST00000556075|ENSG00000258684|ENSG00000258684	chr15:21365633-21372686	ENSMODG00000027928				ENSMODT00000020056				FALSE	Lizard, Chicken, X. tropicalis		Expressed
ENSG00000279445	ENST00000622949|ENSG00000279445|ENSG00000279445	chr15:22413461-22414386	ENSXETG00000008031, ENSXETG00000032609	F6Q631_XENTR, or4e2				ENSXETT00000010489, ENSXETT00000028742, ENSXETT00000061702, ENSXETT00000063874, ENSXETT00000064179, ENSXETT00000066050			FALSE	Lizard		Expressed
ENSG00000258732	ENST00000556034|ENSG00000258732|ENSG00000258732	chr15:22566921-22570823	ENSXETG00000008031, ENSXETG00000032609	F6Q631_XENTR, or4e2				ENSXETT00000010489, ENSXETT00000028742, ENSXETT00000061702, ENSXETT00000063874, ENSXETT00000064179, ENSXETT00000066050			FALSE	Coelacanth		Expressed
ENSG00000278552	ENST00000614524|ENSG00000278552|ENSG00000278552	chr15:22646676-22647192	ENSXETG00000008031, ENSXETG00000032609	F6Q631_XENTR, or4e2				ENSXETT00000010489, ENSXETT00000028742, ENSXETT00000061702, ENSXETT00000063874, ENSXETT00000064179, ENSXETT00000066050			FALSE	Lizard		Not expressed
ENSG00000275363	ENST00000622361|ENSG00000275363|ENSG00000275363	chr15:22728576-22732521	ENSXETG00000008031, ENSXETG00000032609	F6Q631_XENTR, or4e2				ENSXETT00000010489, ENSXETT00000028742, ENSXETT00000061702, ENSXETT00000063874, ENSXETT00000064179, ENSXETT00000066050			FALSE	Lizard		Not expressed
ENSG00000275325	ENST00000622242|ENSG00000275325|ENSG00000275325	chr15:23128406-23145997	ENSCAFG00000009750							ENSCAFT00000015516	FALSE	Opossum		Expressed
ENSG00000276141	ENST00000611636|ENSG00000276141|ENSG00000276141	chr15:23191490-23208737	ENSCAFG00000009750							ENSCAFT00000015516	FALSE	Opossum		Expressed
ENSG00000261401	ENST00000566500|ENSG00000261401|ENSG00000261401	chr15:28577382-28581755	ENSCAFG00000009863							ENSCAFT00000015516	FALSE	Opossum		Not expressed
ENSG00000259838	ENST00000566760|ENSG00000259838|ENSG00000259838	chr15:41849224-41849633	ENSACAG00000013988, ENSACAG00000014118, ENSGALG00000008624, ENSGALG00000008631, ENSLACG00000004716, ENSXETG00000000052, ENSXETG00000000054	RPAP1, TYRO3, rpap1, tyro3	ENSGALT00000014058	ENSACAT00000021233		ENSXETT00000000087	ENSLACT00000002569		FALSE	Opossum		Not expressed
ENSG00000261303	ENST00000564933|ENSG00000261303|ENSG00000261303	chr15:79019518-79027837	ENSCAFG00000023904							ENSCAFT00000046769	FALSE	Opossum		Expressed
ENSG00000259683	ENST00000561247|ENSG00000259683|ENSG00000259683	chr15:84944426-84950601	ENSACAG00000003902, ENSXETG00000020233	wdr73		ENSACAT00000030376		ENSXETT00000043648			FALSE	Opossum		Expressed
ENSG00000259570	ENST00000560672|ENSG00000259570|ENSG00000259570	chr15:84949209-84950212	ENSACAG00000003902, ENSXETG00000020233	wdr73		ENSACAT00000030376		ENSXETT00000043648			FALSE	Coelacanth		Expressed
ENSG00000259728	ENST00000559812|ENSG00000259728|ENSG00000259728	chr15:85114154-85121355	ENSACAG00000003902, ENSXETG00000020233	wdr73		ENSACAT00000030376		ENSXETT00000043648			FALSE	X. tropicalis		Expressed
ENSG00000176700	ENST00000541103|ENSG00000176700|ENSG00000176700	chr15:85175193-85185297	ENSACAG00000025627, ENSXETG00000020233	wdr73		ENSACAT00000001813		ENSXETT00000043648			FALSE	Coelacanth		Expressed
ENSG00000229212	ENST00000559481|ENSG00000229212|ENSG00000229212	chr15:85751707-85753102	ENSCAFG00000013011							ENSCAFT00000036542	FALSE	Coelacanth		Expressed
ENSG00000218052	ENST00000561209|ENSG00000218052|ENSG00000218052	chr15:85798599-85814123	ENSCAFG00000013011							ENSCAFT00000036542	FALSE	Coelacanth		Expressed
ENSG00000215148	ENST00000421271|ENSG00000215148|ENSG00000215148	chr16:2848485-2855133	ENSXETG00000012436	zg16				ENSXETT00000027199			FALSE	Opossum		Expressed
ENSG00000203581	ENST00000570470|ENSG00000203581|ENSG00000203581	chr16:3265610-3266543	ENSACAG00000028871	MEFV		ENSACAT00000010530, ENSACAT00000022191, ENSACAT00000030287, ENSACAT00000030763					FALSE	Opossum		Expressed
ENSG00000256340	ENST00000565566|ENSG00000256340|ENSG00000256340	chr16:18582597-18604038	ENSACAG00000011242	RPS15A		ENSACAT00000011220					FALSE	Opossum		Expressed
ENSG00000278665	ENST00000613051|ENSG00000278665|ENSG00000278665	chr16:28610561-28613202	ENSLACG00000005336						ENSLACT00000005570		FALSE	Opossum		Not expressed
ENSG00000261419	ENST00000562217|ENSG00000261419|ENSG00000261419	chr16:28671016-28752102	ENSLACG00000005336						ENSLACT00000005570		FALSE	X. tropicalis		Not expressed
ENSG00000196796	ENST00000424293|ENSG00000196796|ENSG00000196796	chr16:29049975-29064047	ENSACAG00000005777, ENSXETG00000015158, ENSXETG00000024218	SPNS1		ENSACAT00000027115		ENSXETT00000052209, ENSXETT00000061467, ENSXETT00000062306, ENSXETT00000063189, ENSXETT00000063338, ENSXETT00000065155			FALSE	Chicken, Coelacanth, X. tropicalis		Expressed
ENSG00000103472	ENST00000566038|ENSG00000103472|ENSG00000103472	chr16:29086342-29115483	ENSACAG00000005777, ENSXETG00000015158, ENSXETG00000024218	SPNS1		ENSACAT00000027115		ENSXETT00000052209, ENSXETT00000061467, ENSXETT00000062306, ENSXETT00000063189, ENSXETT00000063338, ENSXETT00000065155			FALSE	Chicken		Expressed
ENSG00000260413	ENST00000569730|ENSG00000260413|ENSG00000260413	chr16:29323670-29342598	ENSACAG00000005777, ENSXETG00000015158, ENSXETG00000024218	SPNS1		ENSACAT00000027115		ENSXETT00000052209, ENSXETT00000061467, ENSXETT00000062306, ENSXETT00000063189, ENSXETT00000063338, ENSXETT00000065155			FALSE	Chicken		Expressed
ENSG00000271699	ENST00000603801|ENSG00000271699|ENSG00000271699	chr16:29367107-29376380	ENSACAG00000005777, ENSXETG00000015158, ENSXETG00000024218	SPNS1		ENSACAT00000027115		ENSXETT00000052209, ENSXETT00000061467, ENSXETT00000062306, ENSXETT00000063189, ENSXETT00000063338, ENSXETT00000065155			FALSE	Chicken		Expressed
ENSG00000260335	ENST00000569081|ENSG00000260335|ENSG00000260335	chr16:29460511-29460946	ENSACAG00000005777, ENSXETG00000015158, ENSXETG00000024218	SPNS1		ENSACAT00000027115		ENSXETT00000052209, ENSXETT00000061467, ENSXETT00000062306, ENSXETT00000063189, ENSXETT00000063338, ENSXETT00000065155			FALSE	Coelacanth		Expressed
ENSG00000257506	ENST00000546408|ENSG00000257506|ENSG00000257506	chr16:29490199-29493912	ENSLACG00000005336						ENSLACT00000007230		FALSE	Coelacanth		Not expressed
ENSG00000205534	ENST00000566127|ENSG00000205534|ENSG00000205534	chr16:29538888-29606287	ENSACAG00000006595			ENSACAT00000024734, ENSACAT00000030130					FALSE	Coelacanth		Expressed
ENSG00000260727	ENST00000568957|ENSG00000260727|ENSG00000260727	chr16:29624424-29624961	ENSACAG00000006595			ENSACAT00000024734, ENSACAT00000030130					FALSE	Coelacanth		Expressed
ENSG00000260133	ENST00000568175|ENSG00000260133|ENSG00000260133	chr16:29630105-29647649	ENSACAG00000006595			ENSACAT00000024734, ENSACAT00000030130					FALSE	Coelacanth		Not expressed
ENSG00000261444	ENST00000568264|ENSG00000261444|ENSG00000261444	chr16:30225729-30226020	ENSLACG00000005336						ENSLACT00000007230		FALSE	Opossum		Not expressed
ENSG00000261203	ENST00000563429|ENSG00000261203|ENSG00000261203	chr16:30229540-30233251	ENSLACG00000005336						ENSLACT00000007230		FALSE	Opossum		Expressed
ENSG00000183604	ENST00000529428|ENSG00000183604|ENSG00000183604	chr16:30278873-30346375	ENSACAG00000006595			ENSACAT00000024734					FALSE	Opossum		Expressed
ENSG00000273724	ENST00000616011|ENSG00000273724|ENSG00000273724	chr16:30347720-30354657	ENSLACG00000005336						ENSLACT00000007230		FALSE	Opossum		Not expressed
ENSG00000261556	ENST00000565246|ENSG00000261556|ENSG00000261556	chr16:70253772-70279519	ENSACAG00000010473, ENSXETG00000007670	PDPR, pdpr		ENSACAT00000010472		ENSXETT00000016684			FALSE	Lizard		Expressed
ENSG00000262120	ENST00000570323|ENSG00000262120|ENSG00000262120	chr16:71454385-71455421	ENSACAG00000000826, ENSACAG00000026827, ENSGALG00000018597		ENSGALT00000007843	ENSACAT00000001813, ENSACAT00000010913					FALSE	Opossum		Not expressed
ENSG00000260734	ENST00000572770|ENSG00000260734|ENSG00000260734	chr16:71464164-71466185	ENSACAG00000007845, ENSACAG00000027307, ENSGALG00000018597, ENSXETG00000016062	znf184	ENSGALT00000039397	ENSACAT00000012293, ENSACAT00000013744		ENSXETT00000005787, ENSXETT00000032982, ENSXETT00000037448			FALSE	Chicken		Expressed
ENSG00000262008	ENST00000571789|ENSG00000262008|ENSG00000262008	chr16:71476957-71477759	ENSACAG00000007845, ENSACAG00000027307, ENSGALG00000018597, ENSXETG00000016062	znf184	ENSGALT00000039397	ENSACAT00000012293, ENSACAT00000013744		ENSXETT00000005787, ENSXETT00000032982, ENSXETT00000037448			FALSE	Chicken		Not expressed
ENSG00000142163	ENST00000575608|ENSG00000142163|ENSG00000142163	chr17:3019716-3020660	ENSACAG00000011889			ENSACAT00000011859, ENSACAT00000026944					FALSE	Chicken		Not expressed
ENSG00000262085	ENST00000571766|ENSG00000262085|ENSG00000262085	chr17:3057182-3058176	ENSLACG00000018408						ENSLACT00000021117		FALSE	Chicken		Not expressed
ENSG00000255095	ENST00000525719|ENSG00000255095|ENSG00000255095	chr17:3143969-3144908	ENSACAG00000011889			ENSACAT00000011859, ENSACAT00000026944					FALSE	Chicken		Not expressed
ENSG00000262106	ENST00000573526|ENSG00000262106|ENSG00000262106	chr17:3168904-3169835	ENSACAG00000011889			ENSACAT00000011859, ENSACAT00000026944					FALSE	Chicken		Not expressed
ENSG00000188933	ENST00000506594|ENSG00000188933|ENSG00000188933	chr17:16699356-16705741	ENSMODG00000015511				ENSMODT00000019724				FALSE	Chicken		Expressed
ENSG00000226145	ENST00000425692|ENSG00000226145|ENSG00000226145	chr17:16721455-16725806	ENSMODG00000015583				ENSMODT00000019724				FALSE	Chicken		Expressed
ENSG00000227300	ENST00000414673|ENSG00000227300|ENSG00000227300	chr17:16733312-16736067	ENSMODG00000015583				ENSMODT00000019724				FALSE	Lizard, Chicken		Expressed
ENSG00000131885	ENST00000399211|ENSG00000131885|ENSG00000131885	chr17:16744056-16749197	ENSMODG00000015583				ENSMODT00000019724				FALSE	Chicken, Coelacanth		Expressed
ENSG00000205312	ENST00000429445|ENSG00000205312|ENSG00000205312	chr17:16751165-16755222	ENSMODG00000015583				ENSMODT00000019724				FALSE	Coelacanth		Expressed
ENSG00000128438	ENST00000424239|ENSG00000128438|ENSG00000128438	chr17:16827309-16835819	ENSMODG00000015583				ENSMODT00000019724				FALSE	Coelacanth		Expressed
ENSG00000265019	ENST00000584728|ENSG00000265019|ENSG00000265019	chr17:21536013-21544603	ENSLACG00000005568						ENSLACT00000012357		FALSE	Coelacanth		Expressed
ENSG00000214425	ENST00000581296|ENSG00000214425|ENSG00000214425	chr17:43585474-43627701	ENSLACG00000016080						ENSLACT00000019413		FALSE	Coelacanth		Expressed
ENSG00000266504	ENST00000579701|ENSG00000266504|ENSG00000266504	chr17:43631075-43636436	ENSLACG00000016080						ENSLACT00000019413		FALSE	Lizard, X. tropicalis		Not expressed
ENSG00000266960	ENST00000586416|ENSG00000266960|ENSG00000266960	chr17:58250682-58251183	ENSLACG00000016966						ENSLACT00000019812		FALSE	Lizard		Not expressed
ENSG00000265340	ENST00000580232|ENSG00000265340|ENSG00000265340	chr18:14570842-14571787	ENSMODG00000027928				ENSMODT00000020056				FALSE	Lizard		Not expressed
ENSG00000266693	ENST00000578842|ENSG00000266693|ENSG00000266693	chr18:14613135-14614183	ENSMODG00000027928				ENSMODT00000020056				FALSE	Lizard		Not expressed
ENSG00000273732	ENST00000613259|ENSG00000273732|ENSG00000273732	chr18:14680602-14681105	ENSMODG00000027928				ENSMODT00000020056				FALSE	Lizard		Not expressed
ENSG00000276318	ENST00000560687|ENSG00000276318|ENSG00000276318	chr18:14695420-14706596	ENSMODG00000027928				ENSMODT00000020056				FALSE	Lizard		Not expressed
ENSG00000268297	ENST00000596555|ENSG00000268297|ENSG00000268297	chr19:7852434-7855507	ENSXETG00000000644	clec4e				ENSXETT00000001419			FALSE	Lizard, Coelacanth, X. tropicalis		Expressed
ENSG00000269651	ENST00000595307|ENSG00000269651|ENSG00000269651	chr19:8238155-8240451	ENSGALG00000000726, ENSLACG00000017258, ENSLACG00000017607, ENSXETG00000008752, ENSXETG00000021905	ELAVL1, elavl1, rps28p9	ENSGALT00000001022, ENSGALT00000043120			ENSXETT00000062204, ENSXETT00000063497	ENSLACT00000019833, ENSLACT00000019961, ENSLACT00000019982, ENSLACT00000020217		FALSE	Coelacanth, Opossum		Not expressed
ENSG00000267775	ENST00000592975|ENSG00000267775|ENSG00000267775	chr19:9301961-9302846	ENSGALG00000001414	MUC16	ENSGALT00000001164						FALSE	Coelacanth		Not expressed
ENSG00000187847	ENST00000344844|ENSG00000187847|ENSG00000187847	chr19:9314983-9315893	ENSGALG00000001414	MUC16	ENSGALT00000001164						FALSE	Opossum		Not expressed
ENSG00000188314	ENST00000592739|ENSG00000188314|ENSG00000188314	chr19:9345819-9346752	ENSGALG00000001414	MUC16	ENSGALT00000001164						FALSE	Opossum		Not expressed
ENSG00000180926	ENST00000592589|ENSG00000180926|ENSG00000180926	chr19:9371690-9372392	ENSLACG00000022314						ENSLACT00000017618, ENSLACT00000017977		FALSE	Opossum		Not expressed
ENSG00000225980	ENST00000589942|ENSG00000225980|ENSG00000225980	chr19:9376115-9376959	ENSLACG00000022314						ENSLACT00000017618, ENSLACT00000017977		FALSE	Opossum		Expressed
ENSG00000226480	ENST00000448965|ENSG00000226480|ENSG00000226480	chr19:9389123-9390045	ENSLACG00000022314						ENSLACT00000017618, ENSLACT00000017977		FALSE	Opossum		Not expressed
ENSG00000267490	ENST00000589783|ENSG00000267490|ENSG00000267490	chr19:9834683-9835762	ENSLACG00000022314						ENSLACT00000017618, ENSLACT00000017977		FALSE	Lizard, Coelacanth, Opossum		Not expressed
ENSG00000267370	ENST00000588113|ENSG00000267370|ENSG00000267370	chr19:9866827-9867539	ENSLACG00000022314						ENSLACT00000017618, ENSLACT00000017977		FALSE	Lizard, Coelacanth, Opossum		Expressed
ENSG00000220949	ENST00000436907|ENSG00000220949|ENSG00000220949	chr19:11867347-11870748	ENSMODG00000023117				ENSMODT00000030026, ENSMODT00000042947				FALSE	Lizard, Coelacanth, Opossum		Not expressed
ENSG00000236483	ENST00000436718|ENSG00000236483|ENSG00000236483	chr19:12613488-12614920	ENSMODG00000023117				ENSMODT00000030026, ENSMODT00000042947				FALSE	Lizard, X. tropicalis		Not expressed
ENSG00000230321	ENST00000420740|ENSG00000230321|ENSG00000230321	chr19:12615718-12616790	ENSMODG00000023117				ENSMODT00000030026, ENSMODT00000042947				FALSE	Lizard		Not expressed
ENSG00000234003	ENST00000416987|ENSG00000234003|ENSG00000234003	chr19:12617062-12618844	ENSMODG00000023117				ENSMODT00000030026, ENSMODT00000042947				FALSE	Lizard, Coelacanth, X. tropicalis		Not expressed
ENSG00000267961	ENST00000601666|ENSG00000267961|ENSG00000267961	chr19:15251942-15252849	ENSACAG00000016064	ILVBL		ENSACAT00000016094					FALSE	X. tropicalis		Not expressed
ENSG00000275540	ENST00000617163|ENSG00000275540|ENSG00000275540	chr19:19851692-19860936	ENSMODG00000023117				ENSMODT00000030026, ENSMODT00000042947				FALSE	X. tropicalis		Not expressed
ENSG00000273791	ENST00000621794|ENSG00000273791|ENSG00000273791	chr19:20019076-20019955	ENSGALG00000018597		ENSGALT00000039397						FALSE	Opossum		Not expressed
ENSG00000274800	ENST00000615022|ENSG00000274800|ENSG00000274800	chr19:20088998-20090419	ENSGALG00000018597		ENSGALT00000039397						FALSE	Lizard, Chicken		Not expressed
ENSG00000267220	ENST00000592921|ENSG00000267220|ENSG00000267220	chr19:20242702-20262717	ENSGALG00000018597		ENSGALT00000039397						FALSE	Coelacanth		Not expressed
ENSG00000231205	ENST00000622273|ENSG00000231205|ENSG00000231205	chr19:20508142-20520768	ENSGALG00000018597		ENSGALT00000039397						FALSE	Chicken		Expressed
ENSG00000268272	ENST00000597393|ENSG00000268272|ENSG00000268272	chr19:20765889-20766453	ENSGALG00000018597		ENSGALT00000039397						FALSE	Chicken		Not expressed
ENSG00000269373	ENST00000597006|ENSG00000269373|ENSG00000269373	chr19:21021320-21030223	ENSGALG00000018597		ENSGALT00000039397						FALSE	Chicken		Not expressed
ENSG00000268892	ENST00000601088|ENSG00000268892|ENSG00000268892	chr19:21404446-21405548	ENSGALG00000018597		ENSGALT00000039397						FALSE	Lizard, Chicken, X. tropicalis		Not expressed
ENSG00000269839	ENST00000600135|ENSG00000269839|ENSG00000269839	chr19:21407899-21428043	ENSGALG00000018597		ENSGALT00000039397						FALSE	Lizard, Chicken, Coelacanth		Not expressed
ENSG00000213976	ENST00000594254|ENSG00000213976|ENSG00000213976	chr19:21565666-21569979	ENSACAG00000010532, ENSGALG00000018597		ENSGALT00000007843	ENSACAT00000004627					FALSE	Lizard, Opossum, X. tropicalis		Expressed
ENSG00000268278	ENST00000600907|ENSG00000268278|ENSG00000268278	chr19:21820775-21839102	ENSGALG00000018597, ENSLACG00000022200		ENSGALT00000007843				ENSLACT00000026625		FALSE	Lizard, X. tropicalis		Not expressed
ENSG00000271149	ENST00000603174|ENSG00000271149|ENSG00000271149	chr19:22778280-22778965	ENSLACG00000022200						ENSLACT00000026625		FALSE	Coelacanth		Not expressed
ENSG00000269332	ENST00000596977|ENSG00000269332|ENSG00000269332	chr19:22779138-22786232	ENSLACG00000022443						ENSLACT00000008882		FALSE	Coelacanth		Expressed
ENSG00000268696	ENST00000600766|ENSG00000268696|ENSG00000268696	chr19:23015002-23042224	ENSACAG00000012309, ENSACAG00000027251, ENSXETG00000025844			ENSACAT00000012339, ENSACAT00000014146		ENSXETT00000026211, ENSXETT00000054863			FALSE	Coelacanth		Expressed
ENSG00000268908	ENST00000598511|ENSG00000268908|ENSG00000268908	chr19:23627063-23627991	ENSACAG00000015050			ENSACAT00000008339					FALSE	Coelacanth		Not expressed
ENSG00000275201	ENST00000621617|ENSG00000275201|ENSG00000275201	chr19:23662563-23663270	ENSACAG00000021147			ENSACAT00000026630					FALSE	Coelacanth		Not expressed
ENSG00000269320	ENST00000601155|ENSG00000269320|ENSG00000269320	chr19:23785368-23785908	ENSACAG00000015050			ENSACAT00000008339					FALSE	Coelacanth		Not expressed
ENSG00000272311	ENST00000607083|ENSG00000272311|ENSG00000272311	chr19:39755021-39756457	ENSACAG00000028273, ENSLACG00000017241, ENSXETG00000005309, ENSXETG00000005318	LRFN1, SYCN, lrfn1		ENSACAT00000004001		ENSXETT00000011633	ENSLACT00000019042		FALSE	Coelacanth		Not expressed
ENSG00000231561	ENST00000448037|ENSG00000231561|ENSG00000231561	chr19:43158351-43173228	ENSLACG00000005100, ENSLACG00000005756						ENSLACT00000001142, ENSLACT00000004004, ENSLACT00000007700		FALSE	Coelacanth		Not expressed
ENSG00000238092	ENST00000452007|ENSG00000238092|ENSG00000238092	chr19:43285357-43290747	ENSMODG00000023869				ENSMODT00000014122				FALSE	X. tropicalis		Not expressed
ENSG00000248257	ENST00000501199|ENSG00000248257|ENSG00000248257	chr19:43348508-43359771	ENSMODG00000023869				ENSMODT00000014122				FALSE	Coelacanth		Not expressed
ENSG00000227349	ENST00000444105|ENSG00000227349|ENSG00000227349	chr19:43453654-43454539	ENSMODG00000023869				ENSMODT00000014122				FALSE	Coelacanth		Not expressed
ENSG00000204933	ENST00000606252|ENSG00000204933|ENSG00000204933	chr19:43876893-43883275	ENSACAG00000004379, ENSLACG00000006714, ENSMODG00000009608, ENSMODG00000023869, ENSMODG00000027970			ENSACAT00000004335	ENSMODT00000012100, ENSMODT00000012367, ENSMODT00000014122, ENSMODT00000042640		ENSLACT00000006914		FALSE	Coelacanth		Expressed
ENSG00000176761	ENST00000561698|ENSG00000176761|ENSG00000176761	chr19:44971857-44977444	ENSACAG00000012309, ENSACAG00000027251, ENSXETG00000025844			ENSACAT00000012339, ENSACAT00000014146		ENSXETT00000026211, ENSXETT00000054863			FALSE	Coelacanth		Not expressed
ENSG00000230666	ENST00000455058|ENSG00000230666|ENSG00000230666	chr19:45046784-45052485	ENSACAG00000010532			ENSACAT00000004627					FALSE	Coelacanth		Expressed
ENSG00000214855	ENST00000571466|ENSG00000214855|ENSG00000214855	chr19:45430232-45434315	ENSACAG00000016499, ENSLACG00000014394, ENSXETG00000019317	TOMM40, apoe		ENSACAT00000026566		ENSXETT00000041825, ENSXETT00000041830	ENSLACT00000016948		FALSE	Coelacanth		Expressed
ENSG00000277748	ENST00000613498|ENSG00000277748|ENSG00000277748	chr19:46752650-46753420	ENSXETG00000018265	ppp5c				ENSXETT00000039592			FALSE	Coelacanth		Not expressed
ENSG00000268238	ENST00000593820|ENSG00000268238|ENSG00000268238	chr19:46763676-46764115	ENSXETG00000018265	ppp5c				ENSXETT00000039592			FALSE	Coelacanth		Not expressed
ENSG00000131401	ENST00000562112|ENSG00000131401|ENSG00000131401	chr19:50837133-50848018	ENSACAG00000005085, ENSGALG00000018597	KCNC3	ENSGALT00000039397	ENSACAT00000005227					FALSE	Opossum		Expressed
ENSG00000269565	ENST00000601788|ENSG00000269565|ENSG00000269565	chr19:51261638-51262449	ENSLACG00000009157						ENSLACT00000011526		FALSE	Chicken		Not expressed
ENSG00000269580	ENST00000594477|ENSG00000269580|ENSG00000269580	chr19:52011826-52012565	ENSGALG00000018597		ENSGALT00000007843						FALSE	Lizard		Not expressed
ENSG00000269130	ENST00000595339|ENSG00000269130|ENSG00000269130	chr19:52063374-52063843	ENSGALG00000018597		ENSGALT00000039397						FALSE	Lizard		Not expressed
ENSG00000268267	ENST00000599873|ENSG00000268267|ENSG00000268267	chr19:52067049-52068163	ENSGALG00000018597		ENSGALT00000039397						FALSE	Lizard		Not expressed
ENSG00000278543	ENST00000613083|ENSG00000278543|ENSG00000278543	chr19:52976588-52978492	ENSACAG00000000826, ENSACAG00000010532, ENSACAG00000012309, ENSACAG00000026827, ENSACAG00000027251, ENSGALG00000018597, ENSXETG00000025844		ENSGALT00000007843, ENSGALT00000039397	ENSACAT00000001813, ENSACAT00000010530, ENSACAT00000010913, ENSACAT00000012339, ENSACAT00000014146, ENSACAT00000022191, ENSACAT00000030287, ENSACAT00000030763		ENSXETT00000026211, ENSXETT00000054863			FALSE	Dog		Not expressed
ENSG00000123870	ENST00000456718|ENSG00000123870|ENSG00000123870	chr19:53095290-53100598	ENSACAG00000000826, ENSACAG00000007401, ENSGALG00000018597, ENSLACG00000022200		ENSGALT00000007843, ENSGALT00000039397	ENSACAT00000001813, ENSACAT00000007420, ENSACAT00000024061			ENSLACT00000026625		FALSE	Opossum		Expressed
ENSG00000189348	ENST00000593323|ENSG00000189348|ENSG00000189348	chr19:53784811-53788197	ENSACAG00000000826, ENSACAG00000023872, ENSACAG00000026827, ENSMODG00000008444, ENSXETG00000008937	monDomV1R1235		ENSACAT00000001813, ENSACAT00000010913, ENSACAT00000030376	ENSMODT00000010714	ENSXETT00000019568			FALSE	Lizard		Not expressed
ENSG00000269118	ENST00000597191|ENSG00000269118|ENSG00000269118	chr19:53802303-53805379	ENSACAG00000010532, ENSACAG00000012309, ENSACAG00000027251, ENSXETG00000025844			ENSACAT00000010530, ENSACAT00000012339, ENSACAT00000014146, ENSACAT00000022191, ENSACAT00000030287, ENSACAT00000030763		ENSXETT00000026211, ENSXETT00000054863			FALSE	Chicken		Not expressed
ENSG00000274892	ENST00000616855|ENSG00000274892|ENSG00000274892	chr19:54015345-54015870	ENSLACG00000022443						ENSLACT00000008882		FALSE	Chicken		Expressed
ENSG00000268864	ENST00000599707|ENSG00000268864|ENSG00000268864	chr19:54103572-54111705	ENSLACG00000022443						ENSLACT00000008882		FALSE	Opossum		Expressed
ENSG00000270347	ENST00000603737|ENSG00000270347|ENSG00000270347	chr19:54160653-54161716	ENSLACG00000022443						ENSLACT00000008882		FALSE	Opossum		Not expressed
ENSG00000238094	ENST00000432400|ENSG00000238094|ENSG00000238094	chr19:55119336-55119843	ENSLACG00000011983						ENSLACT00000014431		FALSE	Coelacanth		Not expressed
ENSG00000225370	ENST00000441512|ENSG00000225370|ENSG00000225370	chr19:55182681-55184042	ENSLACG00000011983						ENSLACT00000014431		FALSE	Coelacanth		Not expressed
ENSG00000242473	ENST00000415311|ENSG00000242473|ENSG00000242473	chr19:55266474-55278823	ENSLACG00000011983						ENSLACT00000014431		FALSE	Opossum		Not expressed
ENSG00000264257	ENST00000580853|ENSG00000264257|ENSG00000264257	chr19:55297806-55301770	ENSLACG00000011983						ENSLACT00000014431		FALSE	Coelacanth		Not expressed
ENSG00000276578	ENST00000614345|ENSG00000276578|ENSG00000276578	chr19:56997291-57005649	ENSLACG00000011983						ENSLACT00000014431		FALSE	Chicken		Not expressed
ENSG00000274219	ENST00000615802|ENSG00000274219|ENSG00000274219	chr19:57622487-57623395	ENSXETG00000009097	aurkb				ENSXETT00000019960			FALSE	Coelacanth		Not expressed
ENSG00000143429	ENST00000423774|ENSG00000143429|ENSG00000143429	chr2:91842940-91843529	ENSLACG00000008090						ENSLACT00000008828		FALSE	Chicken		Expressed
ENSG00000230572	ENST00000445955|ENSG00000230572|ENSG00000230572	chr2:91884477-91902771	ENSLACG00000008090						ENSLACT00000008828		FALSE	Coelacanth		Expressed
ENSG00000214329	ENST00000398120|ENSG00000214329|ENSG00000214329	chr2:92071101-92119740	ENSLACG00000008090						ENSLACT00000008828		FALSE	Lizard, Coelacanth, X. tropicalis		Not expressed
ENSG00000223816	ENST00000451163|ENSG00000223816|ENSG00000223816	chr2:92222547-92223026	ENSLACG00000008090						ENSLACT00000008828		FALSE	Opossum		Not expressed
ENSG00000223564	ENST00000426492|ENSG00000223564|ENSG00000223564	chr2:95425003-95426024	ENSLACG00000008090						ENSLACT00000008828		FALSE	Opossum		Expressed
ENSG00000204717	ENST00000429823|ENSG00000204717|ENSG00000204717	chr2:95461552-95472197	ENSLACG00000008090						ENSLACT00000008828		FALSE	Opossum		Expressed
ENSG00000229089	ENST00000446135|ENSG00000229089|ENSG00000229089	chr2:95480774-95522914	ENSLACG00000008090						ENSLACT00000008828		FALSE	Opossum		Expressed
ENSG00000248821	ENST00000512705|ENSG00000248821|ENSG00000248821	chr2:96079203-96080044	ENSLACG00000005751						ENSLACT00000004944		FALSE	Opossum		Not expressed
ENSG00000231584	ENST00000427863|ENSG00000231584|ENSG00000231584	chr2:96679477-96687356	ENSMODG00000027928				ENSMODT00000020056				FALSE	Opossum		Expressed
ENSG00000188383	ENST00000445404|ENSG00000188383|ENSG00000188383	chr2:97746834-97748986	ENSGALG00000028532	FAM178B	ENSGALT00000035544						FALSE	Lizard		Not expressed
ENSG00000235486	ENST00000447760|ENSG00000235486|ENSG00000235486	chr2:106986179-106994703	ENSACAG00000010496	UXS1		ENSACAT00000002454					FALSE	Lizard		Not expressed
ENSG00000240935	ENST00000465668|ENSG00000240935|ENSG00000240935	chr2:106998626-107009320	ENSACAG00000010496	UXS1		ENSACAT00000002454					FALSE	Lizard		Expressed
ENSG00000254126	ENST00000417670|ENSG00000254126|ENSG00000254126	chr2:107103882-107123396	ENSACAG00000002478	ST6GAL2		ENSACAT00000002454					FALSE	Opossum		Expressed
ENSG00000236397	ENST00000437401|ENSG00000236397|ENSG00000236397	chr2:114356612-114358838	ENSCAFG00000001943							ENSCAFT00000048614	FALSE	Lizard		Expressed
ENSG00000223760	ENST00000424716|ENSG00000223760|ENSG00000223760	chr2:130893550-130895332	ENSMODG00000027928				ENSMODT00000020056				FALSE	Chicken		Expressed
ENSG00000248136	ENST00000503471|ENSG00000248136|ENSG00000248136	chr2:131039657-131040179	ENSACAG00000005869	CCDC115		ENSACAT00000030226					FALSE	Lizard, Chicken, Coelacanth, Opossum, X. tropicalis		Not expressed
ENSG00000178162	ENST00000413041|ENSG00000178162|ENSG00000178162	chr2:131176643-131188936	ENSGALG00000029152	IMP4	ENSGALT00000045538						FALSE	Lizard, Coelacanth		Expressed
ENSG00000239402	ENST00000417310|ENSG00000239402|ENSG00000239402	chr2:131196857-131197869	ENSGALG00000029152	IMP4	ENSGALT00000045538						FALSE	X. tropicalis		Expressed
ENSG00000236956	ENST00000415351|ENSG00000236956|ENSG00000236956	chr2:131947406-131955066	ENSMODG00000027928				ENSMODT00000020056				FALSE	Lizard, Chicken, Coelacanth		Expressed
ENSG00000248796	ENST00000411601|ENSG00000248796|ENSG00000248796	chr2:131958714-131960514	ENSMODG00000027928				ENSMODT00000020056				FALSE	Lizard, Chicken, Coelacanth		Not expressed
ENSG00000231431	ENST00000425399|ENSG00000231431|ENSG00000231431	chr2:132054415-132066641	ENSLACG00000017912						ENSLACT00000020561		FALSE	Lizard, Chicken, Coelacanth		Expressed
ENSG00000227275	ENST00000437240|ENSG00000227275|ENSG00000227275	chr2:132127357-132127874	ENSLACG00000017912						ENSLACT00000020561		FALSE	Lizard, Chicken, Coelacanth		Not expressed
ENSG00000018607	ENST00000438300|ENSG00000018607|ENSG00000018607	chr2:133066881-133076309	ENSMODG00000027928				ENSMODT00000020056				FALSE	Lizard, Chicken, Coelacanth		Not expressed
ENSG00000274346	ENST00000614692|ENSG00000274346|ENSG00000274346	chr2:239363548-239366161	ENSLACG00000012096, ENSLACG00000012935						ENSLACT00000014146		FALSE	Lizard, Chicken, Coelacanth		Not expressed
ENSG00000231278	ENST00000426985|ENSG00000231278|ENSG00000231278	chr2:241018849-241019779	ENSGALG00000004302	NDUFA10	ENSGALT00000006888						FALSE	Lizard, Chicken, Coelacanth		Not expressed
ENSG00000125997	ENST00000246222|ENSG00000125997|ENSG00000125997	chr20:31935525-31942250	ENSLACG00000006097						ENSLACT00000004755		FALSE	Coelacanth		Not expressed
ENSG00000227688	ENST00000451198|ENSG00000227688|ENSG00000227688	chr20:35248805-35249826	ENSGALG00000025948	SLA2	ENSGALT00000002335						FALSE	Lizard, Chicken, Coelacanth		Not expressed
ENSG00000184617	ENST00000504759|ENSG00000184617|ENSG00000184617	chr20:45113099-45121279	ENSLACG00000016759						ENSLACT00000019315		FALSE	Coelacanth		Not expressed
ENSG00000188681	ENST00000559466|ENSG00000188681|ENSG00000188681	chr21:9907246-9912442	ENSMODG00000027928				ENSMODT00000020056				FALSE	Coelacanth		Expressed
ENSG00000279208	ENST00000624041|ENSG00000279208|ENSG00000279208	chr21:10208117-10215478	ENSMODG00000027928				ENSMODT00000020056				FALSE	Dog		Expressed
ENSG00000187172	ENST00000496773|ENSG00000187172|ENSG00000187172	chr21:10996025-11058323	ENSMODG00000027928				ENSMODT00000020056				FALSE	Dog		Expressed
ENSG00000168122	ENST00000427301|ENSG00000168122|ENSG00000168122	chr21:14467625-14486111	ENSMODG00000027928				ENSMODT00000020056				FALSE	Dog		Not expressed
ENSG00000175302	ENST00000451052|ENSG00000175302|ENSG00000175302	chr21:14756569-14800094	ENSMODG00000027928				ENSMODT00000020056				FALSE	Dog		Expressed
ENSG00000226930	ENST00000424290|ENSG00000226930|ENSG00000226930	chr21:14815693-14861497	ENSMODG00000027928				ENSMODT00000020056				FALSE	Dog		Not expressed
ENSG00000250261	ENST00000508880|ENSG00000250261|ENSG00000250261	chr22:20941782-20946505	ENSACAG00000013691			ENSACAT00000013772					FALSE	X. tropicalis		Not expressed
ENSG00000223553	ENST00000416717|ENSG00000223553|ENSG00000223553	chr22:20956881-20980421	ENSACAG00000013691			ENSACAT00000013772					FALSE	X. tropicalis		Expressed
ENSG00000235062	ENST00000514371|ENSG00000235062|ENSG00000235062	chr22:21052249-21053222	ENSACAG00000013691			ENSACAT00000013772					FALSE	X. tropicalis		Not expressed
ENSG00000183169	ENST00000605258|ENSG00000183169|ENSG00000183169	chr22:22984721-22986556	ENSMODG00000011150				ENSMODT00000034483				FALSE	X. tropicalis		Expressed
ENSG00000223679	ENST00000420944|ENSG00000223679|ENSG00000223679	chr22:23332864-23350523	ENSACAG00000002259	RSPH14		ENSACAT00000002594					FALSE	Coelacanth, X. tropicalis		Not expressed
ENSG00000237439	ENST00000423412|ENSG00000237439|ENSG00000237439	chr22:32525675-32526599	ENSGALG00000024405, ENSGALG00000027503		ENSGALT00000015005, ENSGALT00000015007, ENSGALT00000041303						FALSE	Coelacanth, X. tropicalis		Not expressed
ENSG00000275340	ENST00000614866|ENSG00000275340|ENSG00000275340	chr3:13975751-13978977	ENSACAG00000013659, ENSGALG00000006328, ENSLACG00000010767, ENSMODG00000007319, ENSXETG00000025311	CHCHD4, chchd4	ENSGALT00000010226	ENSACAT00000013739	ENSMODT00000009324	ENSXETT00000025249	ENSLACT00000013016		FALSE	X. tropicalis		Expressed
ENSG00000242308	ENST00000477975|ENSG00000242308|ENSG00000242308	chr3:112415754-112416553	ENSXETG00000033232					ENSXETT00000023666			FALSE	X. tropicalis		Not expressed
ENSG00000234458	ENST00000509527|ENSG00000234458|ENSG00000234458	chr3:125422192-125423156	ENSACAG00000009843, ENSGALG00000012059, ENSLACG00000010527	OSBPL11	ENSGALT00000019704	ENSACAT00000009827			ENSLACT00000013128		FALSE	Opossum		Not expressed
ENSG00000243429	ENST00000463158|ENSG00000243429|ENSG00000243429	chr3:125430982-125431889	ENSACAG00000009843, ENSGALG00000012059, ENSLACG00000010527	OSBPL11	ENSGALT00000019704	ENSACAT00000009827			ENSLACT00000013128		FALSE	Opossum		Expressed
ENSG00000228963	ENST00000508347|ENSG00000228963|ENSG00000228963	chr3:125443381-125444288	ENSACAG00000009843, ENSGALG00000012059, ENSLACG00000010527	OSBPL11	ENSGALT00000019704	ENSACAT00000009827			ENSLACT00000013128		FALSE	X. tropicalis		Not expressed
ENSG00000239978	ENST00000418098|ENSG00000239978|ENSG00000239978	chr3:125453137-125454041	ENSACAG00000009843, ENSGALG00000012059, ENSLACG00000010527	OSBPL11	ENSGALT00000019704	ENSACAT00000009827			ENSLACT00000013128		FALSE	Lizard		Not expressed
ENSG00000179170	ENST00000466578|ENSG00000179170|ENSG00000179170	chr3:125465926-125466941	ENSACAG00000009843, ENSGALG00000012059, ENSLACG00000010527	OSBPL11	ENSGALT00000019704	ENSACAT00000009827			ENSLACT00000013128		FALSE	Lizard, Chicken, Coelacanth, X. tropicalis		Not expressed
ENSG00000241278	ENST00000487446|ENSG00000241278|ENSG00000241278	chr3:125567065-125628215	ENSACAG00000009843, ENSGALG00000012059, ENSLACG00000010527	OSBPL11	ENSGALT00000019704	ENSACAT00000009827			ENSLACT00000013128		FALSE	Lizard		Not expressed
ENSG00000171084	ENST00000484500|ENSG00000171084|ENSG00000171084	chr3:125635466-125647438	ENSACAG00000009843, ENSGALG00000012059, ENSLACG00000010527	OSBPL11	ENSGALT00000019704	ENSACAT00000009827			ENSLACT00000013128		FALSE	X. tropicalis		Expressed
ENSG00000242551	ENST00000466990|ENSG00000242551|ENSG00000242551	chr3:128393577-128395848	ENSLACG00000015681						ENSLACT00000017883		FALSE	X. tropicalis		Not expressed
ENSG00000226435	ENST00000455355|ENSG00000226435|ENSG00000226435	chr3:197780392-197807383	ENSACAG00000009772, ENSGALG00000012067, ENSLACG00000011722	LMLN	ENSGALT00000019704	ENSACAT00000009827			ENSLACT00000013128		FALSE	X. tropicalis		Expressed
ENSG00000250892	ENST00000507880|ENSG00000250892|ENSG00000250892	chr4:195197-198798	ENSLACG00000022200						ENSLACT00000026625		FALSE	Coelacanth, X. tropicalis		Not expressed
ENSG00000251236	ENST00000507455|ENSG00000251236|ENSG00000251236	chr4:69679712-69680445	ENSCAFG00000031254							ENSCAFT00000038126	FALSE	Coelacanth, X. tropicalis		Not expressed
ENSG00000268803	ENST00000514003|ENSG00000268803|ENSG00000268803	chr4:70081625-70082353	ENSCAFG00000031254							ENSCAFT00000038126	FALSE	Lizard, Chicken		Not expressed
ENSG00000248886	ENST00000510485|ENSG00000248886|ENSG00000248886	chr4:70383384-70384118	ENSCAFG00000031254							ENSCAFT00000038126	FALSE	Lizard, X. tropicalis		Not expressed
ENSG00000248477	ENST00000513164|ENSG00000248477|ENSG00000248477	chr5:68914139-68919273	ENSXETG00000030949					ENSXETT00000057524			FALSE	Lizard, X. tropicalis		Expressed
ENSG00000250138	ENST00000515156|ENSG00000250138|ENSG00000250138	chr5:68927789-68932226	ENSXETG00000030949					ENSXETT00000057524			FALSE	Lizard, X. tropicalis		Expressed
ENSG00000248769	ENST00000514492|ENSG00000248769|ENSG00000248769	chr5:68949074-68950161	ENSXETG00000030949					ENSXETT00000057524			FALSE	Lizard, X. tropicalis		Expressed
ENSG00000198237	ENST00000506490|ENSG00000198237|ENSG00000198237	chr5:69171097-69216694	ENSXETG00000030949					ENSXETT00000057524			FALSE	Lizard, X. tropicalis		Expressed
ENSG00000226259	ENST00000508065|ENSG00000226259|ENSG00000226259	chr5:69711178-69743353	ENSLACG00000009808, ENSXETG00000030949					ENSXETT00000057524	ENSLACT00000011706		FALSE	Lizard, X. tropicalis		Expressed
ENSG00000250687	ENST00000502493|ENSG00000250687|ENSG00000250687	chr5:69769274-69774408	ENSLACG00000009808, ENSXETG00000030949					ENSXETT00000057524	ENSLACT00000011706		FALSE	Lizard, X. tropicalis		Expressed
ENSG00000253366	ENST00000505516|ENSG00000253366|ENSG00000253366	chr5:70047010-70091741	ENSXETG00000030949					ENSXETT00000057524			FALSE	Lizard, X. tropicalis		Not expressed
ENSG00000276545	ENST00000618012|ENSG00000276545|ENSG00000276545	chr5:140819419-140822016	ENSXETG00000018171	taf7				ENSXETT00000039396			FALSE	X. tropicalis		Not expressed
ENSG00000246596	ENST00000500444|ENSG00000246596|ENSG00000246596	chr5:177053436-177099150	ENSMODG00000004263, ENSMODG00000004274	B4GALT7, RMND5B			ENSMODT00000032606				FALSE	X. tropicalis		Expressed
ENSG00000214351	ENST00000510464|ENSG00000214351|ENSG00000214351	chr5:177263434-177264647	ENSMODG00000004263, ENSMODG00000004274	B4GALT7, RMND5B			ENSMODT00000032606				FALSE	Coelacanth		Not expressed
ENSG00000170089	ENST00000512851|ENSG00000170089|ENSG00000170089	chr5:177302595-177310832	ENSXETG00000006733, ENSXETG00000006736	b4galt7, n4bp3				ENSXETT00000062441			FALSE	Lizard, Coelacanth		Expressed
ENSG00000250420	ENST00000521412|ENSG00000250420|ENSG00000250420	chr5:178194204-178224612	ENSACAG00000013824			ENSACAT00000010523					FALSE	Lizard, Coelacanth, Opossum		Expressed
ENSG00000228259	ENST00000418535|ENSG00000228259|ENSG00000228259, ENST00000425471|ENSG00000228259|ENSG00000228259	chr5:179078284-179079458	ENSACAG00000016323, ENSACAG00000025487, ENSGALG00000005945, ENSGALG00000005955, ENSLACG00000004394, ENSXETG00000018321	CANX, CBY3, HNRNPH1, hnrnph1	ENSGALT00000009585	ENSACAT00000016348		ENSXETT00000039701	ENSLACT00000004180		FALSE	Lizard, Coelacanth		Expressed
ENSG00000236791	ENST00000448534|ENSG00000236791|ENSG00000236791	chr5:180119831-180120763	ENSACAG00000011571, ENSACAG00000015792	FLT4, MGAT1		ENSACAT00000015818, ENSACAT00000029816					FALSE	Lizard, Coelacanth		Not expressed
ENSG00000274525	ENST00000622195|ENSG00000274525|ENSG00000274525	chr5:180718673-180722573	ENSXETG00000024447	gnb2l1				ENSXETT00000041242			FALSE	Lizard, Coelacanth		Not expressed
ENSG00000250575	ENST00000514436|ENSG00000250575|ENSG00000250575	chr5:180752710-180754727	ENSXETG00000024447	gnb2l1				ENSXETT00000041242			FALSE	Lizard, Coelacanth		Expressed
ENSG00000216819	ENST00000404155|ENSG00000216819|ENSG00000216819	chr6:3177277-3179998	ENSXETG00000018032	tubb2b				ENSXETT00000039091			FALSE	Lizard, Coelacanth		Not expressed
ENSG00000241549	ENST00000492832|ENSG00000241549|ENSG00000241549	chr6:26846350-26856977	ENSLACG00000000633, ENSXETG00000005684, ENSXETG00000012439, ENSXETG00000025395, ENSXETG00000027148	NP_001107432.1, Q28D68_XENTR, abt1				ENSXETT00000012526, ENSXETT00000027199, ENSXETT00000032982, ENSXETT00000037448, ENSXETT00000057889	ENSLACT00000001751		FALSE	Lizard, Coelacanth		Expressed
ENSG00000220758	ENST00000447106|ENSG00000220758|ENSG00000220758	chr6:27292672-27293547	ENSACAG00000000826, ENSACAG00000026827, ENSGALG00000018597		ENSGALT00000007843	ENSACAT00000001813, ENSACAT00000010913					FALSE	Lizard, Coelacanth, Opossum		Not expressed
ENSG00000168126	ENST00000439689|ENSG00000168126|ENSG00000168126	chr6:27905242-27906181	ENSACAG00000015475, ENSACAG00000022389, ENSACAG00000023158, ENSACAG00000026755, ENSACAG00000029675, ENSXETG00000033833	F7B9W6_XENTR		ENSACAT00000008339, ENSACAT00000010913, ENSACAT00000011066, ENSACAT00000015504, ENSACAT00000029977		ENSXETT00000044952, ENSXETT00000063169			FALSE	Coelacanth		Not expressed
ENSG00000216629	ENST00000406496|ENSG00000216629|ENSG00000216629	chr6:27944927-27945853	ENSACAG00000015475, ENSACAG00000022389, ENSACAG00000023158, ENSACAG00000026755, ENSACAG00000029675, ENSXETG00000033833	F7B9W6_XENTR		ENSACAT00000008339, ENSACAT00000010913, ENSACAT00000011066, ENSACAT00000015504, ENSACAT00000029977		ENSXETT00000044952, ENSXETT00000063169			FALSE	Lizard, Coelacanth, Opossum		Not expressed
ENSG00000217315	ENST00000406313|ENSG00000217315|ENSG00000217315	chr6:28001724-28002633	ENSACAG00000015475, ENSACAG00000026755, ENSXETG00000033833	F7B9W6_XENTR		ENSACAT00000008339, ENSACAT00000015504		ENSXETT00000044952, ENSXETT00000063169			FALSE	Lizard, Coelacanth, Opossum		Not expressed
ENSG00000187763	ENST00000429302|ENSG00000187763|ENSG00000187763	chr6:28014211-28015145	ENSACAG00000015475, ENSACAG00000026755, ENSXETG00000033833	F7B9W6_XENTR		ENSACAT00000008339, ENSACAT00000015504		ENSXETT00000044952, ENSXETT00000063169			FALSE	Coelacanth		Not expressed
ENSG00000182477	ENST00000432841|ENSG00000182477|ENSG00000182477	chr6:28021005-28021943	ENSACAG00000027551, ENSXETG00000033833	F7B9W6_XENTR		ENSACAT00000030838		ENSXETT00000057889			FALSE	Coelacanth		Not expressed
ENSG00000220721	ENST00000402365|ENSG00000220721|ENSG00000220721	chr6:28041093-28042011	ENSACAG00000015475, ENSACAG00000026755, ENSXETG00000033833	F7B9W6_XENTR		ENSACAT00000008339, ENSACAT00000015504		ENSXETT00000044952, ENSXETT00000063169			FALSE	Coelacanth, X. tropicalis		Not expressed
ENSG00000230164	ENST00000419416|ENSG00000230164|ENSG00000230164	chr6:29442801-29443848	ENSXETG00000031131					ENSXETT00000045411			FALSE	Coelacanth		Not expressed
ENSG00000232173	ENST00000430565|ENSG00000232173|ENSG00000232173	chr6:29541685-29542613	ENSLACG00000004113						ENSLACT00000025582		FALSE	Coelacanth		Not expressed
ENSG00000181126	ENST00000429037|ENSG00000181126|ENSG00000181126	chr6:29760010-29760913	ENSACAG00000029516, ENSLACG00000006751			ENSACAT00000006459, ENSACAT00000006472			ENSLACT00000003559		FALSE	Coelacanth		Expressed
ENSG00000206341	ENST00000383620|ENSG00000206341|ENSG00000206341	chr6:29855528-29858259	ENSACAG00000029516, ENSLACG00000006751			ENSACAT00000006459			ENSLACT00000003559		FALSE	X. tropicalis		Expressed
ENSG00000231130	ENST00000429813|ENSG00000231130|ENSG00000231130	chr6:29864430-29865563	ENSACAG00000029516, ENSLACG00000006751			ENSACAT00000006459			ENSLACT00000003559		FALSE	Coelacanth		Not expressed
ENSG00000233677	ENST00000422507|ENSG00000233677|ENSG00000233677	chr6:29874319-29874686	ENSACAG00000029516, ENSLACG00000006751			ENSACAT00000006459			ENSLACT00000003559		FALSE	Lizard, Coelacanth, X. tropicalis		Not expressed
ENSG00000230795	ENST00000430151|ENSG00000230795|ENSG00000230795	chr6:29894235-29897009	ENSACAG00000029516, ENSLACG00000006751			ENSACAT00000006459			ENSLACT00000003559		FALSE	Dog		Expressed
ENSG00000235290	ENST00000439514|ENSG00000235290|ENSG00000235290	chr6:29924372-29926347	ENSACAG00000029516, ENSLACG00000006751			ENSACAT00000006459, ENSACAT00000006472			ENSLACT00000003559		FALSE	Dog		Not expressed
ENSG00000238024	ENST00000453923|ENSG00000238024|ENSG00000238024	chr6:29960985-29961382	ENSACAG00000029516, ENSLACG00000006751			ENSACAT00000006459, ENSACAT00000006472			ENSLACT00000003559		FALSE	X. tropicalis		Expressed
ENSG00000226577	ENST00000445710|ENSG00000226577|ENSG00000226577	chr6:30382491-30387096	ENSLACG00000001685						ENSLACT00000001073		FALSE	Lizard, Chicken, Opossum		Not expressed
ENSG00000255899	ENST00000538455|ENSG00000255899|ENSG00000255899	chr6:31192118-31192835	ENSACAG00000029516, ENSLACG00000003335, ENSLACG00000004656, ENSLACG00000012622, ENSMODG00000014624	MODO-UE		ENSACAT00000006459, ENSACAT00000006472	ENSMODT00000018689		ENSLACT00000000706, ENSLACT00000008175, ENSLACT00000013978		FALSE	Coelacanth		Not expressed
ENSG00000271581	ENST00000603274|ENSG00000271581|ENSG00000271581	chr6:31324423-31325414	ENSLACG00000004656						ENSLACT00000006939		FALSE	Lizard, Chicken, Coelacanth, Opossum, X. tropicalis		Expressed
ENSG00000225851	ENST00000425174|ENSG00000225851|ENSG00000225851	chr6:31349850-31350065	ENSLACG00000003335, ENSLACG00000004656, ENSLACG00000012622						ENSLACT00000000706, ENSLACT00000008175, ENSLACT00000013978		FALSE	Chicken		Not expressed
ENSG00000233902	ENST00000440087|ENSG00000233902|ENSG00000233902	chr6:31430504-31431113	ENSLACG00000003335, ENSLACG00000004656, ENSXETG00000017938	F6YKD3_XENTR				ENSXETT00000038885	ENSLACT00000000706, ENSLACT00000008175		FALSE	Chicken		Not expressed
ENSG00000248290	ENST00000507684|ENSG00000248290|ENSG00000248290	chr6:31976390-31980249	ENSLACG00000013931						ENSLACT00000016309		FALSE	Coelacanth		Expressed
ENSG00000228688	ENST00000441798|ENSG00000228688|ENSG00000228688	chr6:33071570-33075107	ENSLACG00000003084, ENSLACG00000005810						ENSLACT00000002328, ENSLACT00000008726		FALSE	Coelacanth		Not expressed
ENSG00000224557	ENST00000470997|ENSG00000224557|ENSG00000224557	chr6:33080292-33096861	ENSXETG00000012724	col11a2p				ENSXETT00000027812			FALSE	Coelacanth		Expressed
ENSG00000237398	ENST00000454398|ENSG00000237398|ENSG00000237398	chr6:33098992-33111102	ENSLACG00000003084, ENSLACG00000005810						ENSLACT00000002328, ENSLACT00000008726		FALSE	Dog, Coelacanth, Opossum, X. tropicalis		Not expressed
ENSG00000217067	ENST00000405686|ENSG00000217067|ENSG00000217067	chr6:63257331-63258177	ENSXETG00000004451	khdrbs2				ENSXETT00000009678			FALSE	Coelacanth		Not expressed
ENSG00000272714	ENST00000608233|ENSG00000272714|ENSG00000272714	chr6:121710469-121711503	ENSLACG00000008784						ENSLACT00000025988		FALSE	Coelacanth		Not expressed
ENSG00000235944	ENST00000434898|ENSG00000235944|ENSG00000235944	chr7:5862837-5894066	ENSACAG00000011713, ENSGALG00000003462, ENSLACG00000006803, ENSLACG00000015715, ENSMODG00000008239, ENSXETG00000033720	OCM, RNF216	ENSGALT00000034319	ENSACAT00000028280	ENSMODT00000010446	ENSXETT00000051866, ENSXETT00000051875, ENSXETT00000057508, ENSXETT00000057510, ENSXETT00000063596, ENSXETT00000065585	ENSLACT00000004807, ENSLACT00000016656		FALSE	Lizard, Coelacanth		Expressed
ENSG00000198580	ENST00000328239|ENSG00000198580|ENSG00000198580	chr7:6713124-6715997	ENSGALG00000007591	C7orf26	ENSGALT00000039617						FALSE	Coelacanth		Not expressed
ENSG00000187953	ENST00000403974|ENSG00000187953|ENSG00000187953	chr7:6774935-6791023	ENSGALG00000007591	C7orf26	ENSGALT00000039617						FALSE	Coelacanth		Expressed
ENSG00000205897	ENST00000496207|ENSG00000205897|ENSG00000205897	chr7:6906288-6907303	ENSLACG00000008062						ENSLACT00000002036		FALSE	Coelacanth		Not expressed
ENSG00000250561	ENST00000508367|ENSG00000250561|ENSG00000250561	chr7:6919257-6920257	ENSLACG00000008062						ENSLACT00000002036		FALSE	Coelacanth		Not expressed
ENSG00000242731	ENST00000478302|ENSG00000242731|ENSG00000242731	chr7:6971314-6979234	ENSLACG00000008062						ENSLACT00000002036		FALSE	Coelacanth		Not expressed
ENSG00000241057	ENST00000418645|ENSG00000241057|ENSG00000241057	chr7:44001188-44012924	ENSLACG00000007541						ENSLACT00000009558		FALSE	Dog		Not expressed
ENSG00000239556	ENST00000420754|ENSG00000239556|ENSG00000239556	chr7:44024592-44029806	ENSLACG00000007541						ENSLACT00000009558		FALSE	Dog		Expressed
ENSG00000277206	ENST00000617616|ENSG00000277206|ENSG00000277206	chr7:64228533-64229479	ENSACAG00000007401, ENSLACG00000022200			ENSACAT00000007420, ENSACAT00000024061			ENSLACT00000026625		FALSE	Dog		Not expressed
ENSG00000234585	ENST00000452026|ENSG00000234585|ENSG00000234585	chr7:64525376-64534226	ENSLACG00000022200						ENSLACT00000026625		FALSE	Dog		Expressed
ENSG00000227113	ENST00000414799|ENSG00000227113|ENSG00000227113	chr7:64535400-64539158	ENSLACG00000022200						ENSLACT00000026625		FALSE	X. tropicalis		Expressed
ENSG00000226002	ENST00000441415|ENSG00000226002|ENSG00000226002	chr7:64544480-64560610	ENSLACG00000022200						ENSLACT00000026625		FALSE	X. tropicalis		Not expressed
ENSG00000164669	ENST00000438455|ENSG00000164669|ENSG00000164669	chr7:64601618-64661022	ENSLACG00000022200						ENSLACT00000026625		FALSE	Lizard, Coelacanth, X. tropicalis		Expressed
ENSG00000234500	ENST00000448776|ENSG00000234500|ENSG00000234500	chr7:65976542-66010053	ENSLACG00000018846						ENSLACT00000021585		FALSE	Lizard, Coelacanth, X. tropicalis		Not expressed
ENSG00000205584	ENST00000503899|ENSG00000205584|ENSG00000205584	chr7:72440344-72442258	ENSCAFG00000013197							ENSCAFT00000021143	FALSE	Coelacanth		Not expressed
ENSG00000229018	ENST00000506558|ENSG00000229018|ENSG00000229018	chr7:72476063-72491632	ENSCAFG00000013197							ENSCAFT00000021143	FALSE	Coelacanth		Expressed
ENSG00000174384	ENST00000333674|ENSG00000174384|ENSG00000174384	chr7:72507940-72519694	ENSCAFG00000013197							ENSCAFT00000021143	FALSE	Coelacanth		Expressed
ENSG00000182487	ENST00000435988|ENSG00000182487|ENSG00000182487	chr7:72634680-72649821	ENSCAFG00000013197							ENSCAFT00000021143	FALSE	Coelacanth, X. tropicalis		Expressed
ENSG00000223705	ENST00000421140|ENSG00000223705|ENSG00000223705	chr7:75039650-75045876	ENSXETG00000001636	spdyc				ENSXETT00000003448			FALSE	X. tropicalis		Expressed
ENSG00000251154	ENST00000509356|ENSG00000251154|ENSG00000251154	chr7:90099100-90118278	ENSXETG00000003466	cdk14				ENSXETT00000065001			FALSE	Lizard, X. tropicalis		Expressed
ENSG00000235713	ENST00000419978|ENSG00000235713|ENSG00000235713	chr7:99590019-99590673	ENSACAG00000022389, ENSACAG00000023158, ENSACAG00000026755, ENSACAG00000029675, ENSLACG00000003335, ENSLACG00000004656, ENSXETG00000009101	cops6		ENSACAT00000008339, ENSACAT00000010913, ENSACAT00000011066, ENSACAT00000029977		ENSXETT00000019960	ENSLACT00000000706, ENSLACT00000008175		FALSE	X. tropicalis		Not expressed
ENSG00000078319	ENST00000431037|ENSG00000078319|ENSG00000078319	chr7:99918614-99939531	ENSLACG00000022422						ENSLACT00000013598		FALSE	X. tropicalis		Expressed
ENSG00000242294	ENST00000443759|ENSG00000242294|ENSG00000242294	chr7:99935819-99936509	ENSLACG00000022183						ENSLACT00000025567		FALSE	Opossum		Expressed
ENSG00000235333	ENST00000435460|ENSG00000235333|ENSG00000235333	chr7:99949982-99951315	ENSLACG00000022183						ENSLACT00000025567		FALSE	Dog		Expressed
ENSG00000250591	ENST00000503996|ENSG00000250591|ENSG00000250591	chr7:142468263-142471792	ENSXETG00000011201	cat1				ENSXETT00000066125			FALSE	Dog		Expressed
ENSG00000223459	ENST00000414990|ENSG00000223459|ENSG00000223459	chr7:143295132-143301932	ENSACAG00000025030, ENSXETG00000029983	B0JZ94_XENTR		ENSACAT00000005734		ENSXETT00000033602			FALSE	Dog		Expressed
ENSG00000271664	ENST00000605566|ENSG00000271664|ENSG00000271664	chr7:148972709-148975083	ENSXETG00000032528					ENSXETT00000063986			FALSE	Dog		Not expressed
ENSG00000133624	ENST00000513792|ENSG00000133624|ENSG00000133624	chr7:149317014-149321656	ENSXETG00000032528					ENSXETT00000063986			FALSE	Dog		Expressed
ENSG00000224016	ENST00000297369|ENSG00000224016|ENSG00000224016	chr7:149588279-149606793	ENSMODG00000003592	LRRC61			ENSMODT00000003626, ENSMODT00000035210, ENSMODT00000042266, ENSMODT00000043348, ENSMODT00000044157				FALSE	Chicken		Expressed
ENSG00000177400	ENST00000532847|ENSG00000177400|ENSG00000177400	chr8:12541662-12542662	ENSCAFG00000019092							ENSCAFT00000030315	FALSE	X. tropicalis		Not expressed
ENSG00000254917	ENST00000533484|ENSG00000254917|ENSG00000254917	chr8:12553815-12554782	ENSCAFG00000019092							ENSCAFT00000030315	FALSE	Lizard, Coelacanth		Not expressed
ENSG00000254724	ENST00000526420|ENSG00000254724|ENSG00000254724	chr8:12560574-12561565	ENSCAFG00000019092							ENSCAFT00000030315	FALSE	Chicken		Not expressed
ENSG00000248159	ENST00000508840|ENSG00000248159|ENSG00000248159	chr8:30094897-30098513	ENSCAFG00000006503, ENSCAFG00000006518							ENSCAFT00000010508	FALSE	Coelacanth, Opossum, X. tropicalis		Not expressed
ENSG00000248531	ENST00000503796|ENSG00000248531|ENSG00000248531	chr8:48076492-48077147	ENSGALG00000015226	SPIDR	ENSGALT00000024564						FALSE	Opossum		Not expressed
ENSG00000274310	ENST00000610741|ENSG00000274310|ENSG00000274310	chr8:55379767-55383169	ENSXETG00000032706	SOX18_XENTR				ENSXETT00000026333			FALSE	Opossum		Not expressed
ENSG00000226393	ENST00000436840|ENSG00000226393|ENSG00000226393	chr9:21321298-21321826	ENSGALG00000005982	KLHL13	ENSGALT00000009589						FALSE	Opossum		Not expressed
ENSG00000226823	ENST00000379514|ENSG00000226823|ENSG00000226823	chr9:33503652-33510709	ENSMODG00000027928				ENSMODT00000020056				FALSE	Dog		Not expressed
ENSG00000198416	ENST00000602828|ENSG00000198416|ENSG00000198416	chr9:41589321-41653903	ENSMODG00000027928				ENSMODT00000020056				FALSE	Dog		Expressed
ENSG00000204837	ENST00000454645|ENSG00000204837|ENSG00000204837	chr9:41962547-41963941	ENSMODG00000027928				ENSMODT00000020056				FALSE	Dog		Expressed
ENSG00000279955	ENST00000623812|ENSG00000279955|ENSG00000279955	chr9:42853675-42856277	ENSCAFG00000001943							ENSCAFT00000048614	FALSE	Dog		Expressed
ENSG00000228069	ENST00000432119|ENSG00000228069|ENSG00000228069	chr9:94871294-94872377	ENSCAFG00000002160							ENSCAFT00000003398	FALSE	Lizard, Chicken, Opossum		Expressed
ENSG00000227321	ENST00000437913|ENSG00000227321|ENSG00000227321	chr9:94873146-94874179	ENSCAFG00000002160							ENSCAFT00000003398	FALSE	Lizard, Chicken, Opossum, X. tropicalis		Expressed
ENSG00000234537	ENST00000412768|ENSG00000234537|ENSG00000234537	chr9:94894679-94900911	ENSCAFG00000002160							ENSCAFT00000003398	FALSE	Lizard, X. tropicalis		Not expressed
ENSG00000187984	ENST00000338192|ENSG00000187984|ENSG00000187984	chr9:95571946-95588860	ENSACAG00000000826, ENSACAG00000026827, ENSGALG00000018597, ENSMODG00000004552		ENSGALT00000007843	ENSACAT00000001813, ENSACAT00000010913	ENSMODT00000010782, ENSMODT00000031846, ENSMODT00000031852, ENSMODT00000032260				FALSE	Lizard, X. tropicalis		Expressed
ENSG00000226668	ENST00000451452|ENSG00000226668|ENSG00000226668	chr9:95644882-95650700	ENSACAG00000000826, ENSACAG00000023872, ENSACAG00000026827, ENSXETG00000006575, ENSXETG00000016062	znf184, znf420		ENSACAT00000001813, ENSACAT00000010913, ENSACAT00000030376		ENSXETT00000033015, ENSXETT00000063336			FALSE	Lizard, Chicken, Opossum		Expressed
ENSG00000188101	ENST00000340858|ENSG00000188101|ENSG00000188101	chr9:95675437-95683842	ENSACAG00000000826, ENSACAG00000023872, ENSACAG00000026827, ENSXETG00000006575, ENSXETG00000016062	znf184, znf420		ENSACAT00000001813, ENSACAT00000010913, ENSACAT00000030376		ENSXETT00000033015, ENSXETT00000063336			FALSE	Coelacanth		Not expressed
ENSG00000232446	ENST00000436203|ENSG00000232446|ENSG00000232446	chrX:26165890-26166398	ENSLACG00000011504						ENSLACT00000013503, ENSLACT00000013596, ENSLACT00000014505		FALSE	Coelacanth		Not expressed
ENSG00000232030	ENST00000416929|ENSG00000232030|ENSG00000232030	chrX:26178717-26180013	ENSLACG00000011504						ENSLACT00000013503, ENSLACT00000013596, ENSLACT00000014505		FALSE	Coelacanth		Not expressed
ENSG00000227511	ENST00000444765|ENSG00000227511|ENSG00000227511	chrX:26188168-26189030	ENSLACG00000011504						ENSLACT00000013503, ENSLACT00000013596, ENSLACT00000014505		FALSE	Lizard, Coelacanth		Not expressed
ENSG00000187893	ENST00000489409|ENSG00000187893|ENSG00000187893	chrX:47581729-47585331	ENSACAG00000004754, ENSLACG00000005400	UXT		ENSACAT00000004784			ENSLACT00000005846		FALSE	Lizard, Coelacanth		Not expressed
ENSG00000171483	ENST00000376932|ENSG00000171483|ENSG00000171483	chrX:47969364-47979012	ENSACAG00000004754, ENSLACG00000005400	UXT		ENSACAT00000004784			ENSLACT00000005846		FALSE	Lizard, Coelacanth		Expressed
ENSG00000225198	ENST00000442971|ENSG00000225198|ENSG00000225198	chrX:48015794-48025778	ENSACAG00000004754, ENSLACG00000005400	UXT		ENSACAT00000004784			ENSLACT00000005846		FALSE	Lizard, Coelacanth		Not expressed
ENSG00000229594	ENST00000432754|ENSG00000229594|ENSG00000229594	chrX:55659463-55662089	ENSACAG00000006339, ENSLACG00000016067			ENSACAT00000030065			ENSLACT00000017120, ENSLACT00000018308		FALSE	Lizard, Coelacanth		Not expressed
ENSG00000169164	ENST00000347911|ENSG00000169164|ENSG00000169164	chrX:55681141-55683447	ENSACAG00000006339, ENSLACG00000016067			ENSACAT00000030065			ENSLACT00000017120, ENSLACT00000018308		FALSE	Coelacanth		Not expressed
ENSG00000226870	ENST00000417668|ENSG00000226870|ENSG00000226870	chrX:70938991-70941128	ENSLACG00000015067						ENSLACT00000017400		FALSE	Coelacanth		Expressed
ENSG00000248345	ENST00000513469|ENSG00000248345|ENSG00000248345	chrX:71351999-71354556	ENSLACG00000002000, ENSLACG00000015067						ENSLACT00000001881, ENSLACT00000017400		FALSE	Lizard, Chicken, Coelacanth		.
ENSG00000224523	ENST00000412589|ENSG00000224523|ENSG00000224523	chrX:80664436-80682775	ENSACAG00000014696, ENSGALG00000007128, ENSLACG00000010473	SH3BGRL	ENSGALT00000032362	ENSACAT00000030007			ENSLACT00000008845		FALSE	Coelacanth		Not expressed
ENSG00000271677	ENST00000604558|ENSG00000271677|ENSG00000271677	chrX:129679559-129680448	ENSLACG00000012672						ENSLACT00000016311		FALSE	Coelacanth		Not expressed
ENSG00000224732	ENST00000436482|ENSG00000224732|ENSG00000224732	chrX:148889875-148890817	ENSLACG00000011504						ENSLACT00000013503, ENSLACT00000013596, ENSLACT00000014505		FALSE	Lizard, Chicken, Opossum, X. tropicalis		Not expressed
ENSG00000269475	ENST00000597568|ENSG00000269475|ENSG00000269475	chrX:151851269-151852302	ENSACAG00000013798, ENSGALG00000007269, ENSLACG00000010118, ENSLACG00000011504	GABRA3	ENSGALT00000011746	ENSACAT00000013772			ENSLACT00000004067, ENSLACT00000013503, ENSLACT00000013596, ENSLACT00000014505		FALSE	Lizard, Chicken, Coelacanth		Not expressed
ENSG00000234200	ENST00000452967|ENSG00000234200|ENSG00000234200	chrX:152197129-152198791	ENSACAG00000015811, ENSLACG00000001805, ENSMODG00000028011	ZNF185		ENSACAT00000015840	ENSMODT00000039086		ENSLACT00000025768		FALSE	Lizard, Coelacanth, Opossum		Not expressed
ENSG00000231600	ENST00000433225|ENSG00000231600|ENSG00000231600	chrX:152415691-152416269	ENSACAG00000015811, ENSLACG00000001805, ENSMODG00000028011	ZNF185		ENSACAT00000015840	ENSMODT00000039086		ENSLACT00000025768		FALSE	Lizard, Coelacanth, Opossum		Not expressed
ENSG00000225110	ENST00000436629|ENSG00000225110|ENSG00000225110	chrX:152583140-152586144	ENSLACG00000011504						ENSLACT00000013503, ENSLACT00000013596, ENSLACT00000014505		FALSE	Coelacanth		Expressed
ENSG00000235991	ENST00000502880|ENSG00000235991|ENSG00000235991	chrX:154365385-154384778	ENSLACG00000014746						ENSLACT00000017096		FALSE	Coelacanth		Not expressed
ENSG00000230578	ENST00000508429|ENSG00000230578|ENSG00000230578	chrX:154578065-154579025	ENSGALG00000004730, ENSLACG00000015629	CLIC2	ENSGALT00000007539				ENSLACT00000017946		FALSE	Chicken, Coelacanth		Expressed
ENSG00000227159	ENST00000507418|ENSG00000227159|ENSG00000227159	chrX:155255328-155257542	ENSLACG00000006257, ENSMODG00000028058, ENSXETG00000018389	IL9R, vamp7			ENSMODT00000021089	ENSXETT00000053352	ENSLACT00000025768		FALSE	Coelacanth, Opossum, X. tropicalis		Expressed
ENSG00000238235	ENST00000442607|ENSG00000238235|ENSG00000238235	chrY:6134633-6137316	ENSXETG00000005030	tspyl2				ENSXETT00000015621			FALSE	X. tropicalis		Not expressed
ENSG00000235094, ENSG00000242879	ENST00000437993|ENSG00000242879|ENSG00000242879, ENST00000445200|ENSG00000235094|ENSG00000235094	chrY:6174082-6177628	ENSXETG00000005030	tspyl2				ENSXETT00000015621			FALSE	X. tropicalis		.
ENSG00000223744	ENST00000418671|ENSG00000223744|ENSG00000223744	chrY:6196092-6211364	ENSXETG00000005030	tspyl2				ENSXETT00000015621			FALSE	X. tropicalis		Not expressed
ENSG00000188656	ENST00000431358|ENSG00000188656|ENSG00000188656	chrY:9215730-9218480	ENSXETG00000005030	tspyl2				ENSXETT00000015621			FALSE	X. tropicalis		Not expressed
ENSG00000270073	ENST00000448518|ENSG00000270073|ENSG00000270073	chrY:9345204-9347784	ENSXETG00000005030	tspyl2				ENSXETT00000015621			FALSE	X. tropicalis		Not expressed
ENSG00000236786	ENST00000457163|ENSG00000236786|ENSG00000236786	chrY:9385716-9388290	ENSXETG00000005030	tspyl2				ENSXETT00000015621			FALSE	X. tropicalis		Not expressed
ENSG00000234110	ENST00000429463|ENSG00000234110|ENSG00000234110	chrY:9461791-9463961	ENSXETG00000005030	tspyl2				ENSXETT00000015621			FALSE	X. tropicalis		Not expressed
ENSG00000232617	ENST00000426129|ENSG00000232617|ENSG00000232617	chrY:9502837-9506619	ENSXETG00000005030	tspyl2				ENSXETT00000015621			FALSE	X. tropicalis		Not expressed
ENSG00000231874	ENST00000441642|ENSG00000231874|ENSG00000231874	chrY:9707272-9708390	ENSXETG00000005030	tspyl2				ENSXETT00000015621			FALSE	X. tropicalis		Not expressed
ENSG00000234950	ENST00000447105|ENSG00000234950|ENSG00000234950	chrY:9789161-9797032	ENSXETG00000005030	tspyl2				ENSXETT00000015621			FALSE	X. tropicalis		Not expressed
ENSG00000243643	ENST00000450910|ENSG00000243643|ENSG00000243643	chrY:9873803-9875984	ENSXETG00000005030	tspyl2				ENSXETT00000015621			FALSE	X. tropicalis		Not expressed
ENSG00000131002	ENST00000445715|ENSG00000131002|ENSG00000131002	chrY:21729267-21766006	ENSACAG00000004854, ENSXETG00000007178	kdm5c		ENSACAT00000004826		ENSXETT00000015621			FALSE	Lizard, X. tropicalis		Expressed

## Sheet: Mouse pseudogenes
Pseudogene ENSG	Pseudogene ENSTs	Position	Anchor IDs	Anchor Symbols	Chicken IDs	Lizard IDs	Opossum IDs	X. tropicalis IDs	Coelacanth IDs	Dog IDs	Significant sequence similarity	Species with synteny	Species with sequence similarity	Expression status
ENSMUSG00000093963	ENSMUST00000178260|ENSMUSG00000093963|ENSMUSG00000093963	chr1:21312516-21316320	ENSLACG00000013324, ENSXETG00000002308	rims1				ENSXETT00000061555	ENSLACT00000004618		FALSE	Coelacanth, X. tropicalis		Not expressed
ENSMUSG00000100069	ENSMUST00000190697|ENSMUSG00000100069|ENSMUSG00000100069	chr1:53390414-53392585	ENSACAG00000012358	DNAH7		ENSACAT00000029610					FALSE	Lizard		Not expressed
ENSMUSG00000082745	ENSMUST00000120142|ENSMUSG00000082745|ENSMUSG00000082745	chr1:75514106-75514283	ENSACAG00000014311, ENSGALG00000011234, ENSLACG00000015333, ENSXETG00000014396	INHA, inha	ENSGALT00000018322	ENSACAT00000014336		ENSXETT00000031475	ENSLACT00000017418		FALSE	Lizard, Chicken, Coelacanth, X. tropicalis		.
ENSMUSG00000099693	ENSMUST00000188363|ENSMUSG00000099693|ENSMUSG00000099693	chr1:84990637-84993032	ENSACAG00000002649, ENSLACG00000005824	CAB39		ENSACAT00000002693			ENSLACT00000009045		TRUE	Lizard, Coelacanth	Coelacanth	Expressed
ENSMUSG00000061852	ENSMUST00000160831|ENSMUSG00000061852|ENSMUSG00000061852	chr1:85027953-85041958	ENSACAG00000002649, ENSLACG00000005824	CAB39		ENSACAT00000002693			ENSLACT00000009045		FALSE	Lizard, Coelacanth		Not expressed
ENSMUSG00000101279	ENSMUST00000186987|ENSMUSG00000101279|ENSMUSG00000101279	chr1:85067393-85080236	ENSACAG00000002649, ENSLACG00000005824	CAB39		ENSACAT00000002693			ENSLACT00000009045		TRUE	Lizard, Coelacanth	Coelacanth	Not expressed
ENSMUSG00000089937	ENSMUST00000160010|ENSMUSG00000089937|ENSMUSG00000089937	chr1:85332715-85342086	ENSACAG00000002649, ENSLACG00000005824	CAB39		ENSACAT00000002693			ENSLACT00000009045		TRUE	Lizard, Coelacanth	Coelacanth	Not expressed
ENSMUSG00000101940	ENSMUST00000188050|ENSMUSG00000101940|ENSMUSG00000101940	chr1:87068031-87071002	ENSGALG00000007767	DIS3L2	ENSGALT00000040049						TRUE	Chicken	Chicken	Expressed
ENSMUSG00000099363	ENSMUST00000185802|ENSMUSG00000099363|ENSMUSG00000099363	chr1:92574613-92574796	ENSGALG00000004302	NDUFA10	ENSGALT00000006888						FALSE	Chicken		.
ENSMUSG00000107778	ENSMUST00000204141|ENSMUSG00000107778|ENSMUSG00000107778	chr1:92589871-92589917	ENSGALG00000004302	NDUFA10	ENSGALT00000006888						FALSE	Chicken		.
ENSMUSG00000108131	ENSMUST00000203299|ENSMUSG00000108131|ENSMUSG00000108131	chr1:92595364-92595476	ENSGALG00000004302	NDUFA10	ENSGALT00000006888						FALSE	Chicken		.
ENSMUSG00000106730	ENSMUST00000201626|ENSMUSG00000106730|ENSMUSG00000106730	chr1:173052831-173053690	ENSXETG00000003976, ENSXETG00000004063, ENSXETG00000031558	crp.1, crp.4				ENSXETT00000008579, ENSXETT00000008589, ENSXETT00000008599, ENSXETT00000008601, ENSXETT00000008788, ENSXETT00000008789, ENSXETT00000011598			FALSE	X. tropicalis		Not expressed
ENSMUSG00000103338	ENSMUST00000194013|ENSMUSG00000103338|ENSMUSG00000103338	chr1:173097996-173098248	ENSXETG00000003976, ENSXETG00000004063, ENSXETG00000031558	crp.1, crp.4				ENSXETT00000008579, ENSXETT00000008589, ENSXETT00000008599, ENSXETT00000008601, ENSXETT00000008788, ENSXETT00000008789, ENSXETT00000011598			FALSE	X. tropicalis		.
ENSMUSG00000103863	ENSMUST00000195257|ENSMUSG00000103863|ENSMUSG00000103863	chr1:174110899-174111353	ENSLACG00000002306, ENSLACG00000007853						ENSLACT00000001400, ENSLACT00000002252, ENSLACT00000003432, ENSLACT00000005840, ENSLACT00000006417		FALSE	Coelacanth		.
ENSMUSG00000107114	ENSMUST00000201957|ENSMUSG00000107114|ENSMUSG00000107114	chr1:174167701-174169724	ENSXETG00000003976, ENSXETG00000004063	crp.1, crp.4				ENSXETT00000008579, ENSXETT00000008589, ENSXETT00000008599, ENSXETT00000008601, ENSXETT00000008788, ENSXETT00000008789			FALSE	X. tropicalis		Not expressed
ENSMUSG00000107822	ENSMUST00000204477|ENSMUSG00000107822|ENSMUSG00000107822	chr10:78519628-78520566	ENSACAG00000016064	ILVBL		ENSACAT00000016094					TRUE	Lizard	Lizard	Expressed
ENSMUSG00000089667	ENSMUST00000161922|ENSMUSG00000089667|ENSMUSG00000089667	chr10:112101239-112101548	ENSXETG00000032225	CAPS2				ENSXETT00000063166			FALSE	X. tropicalis		.
ENSMUSG00000107648	ENSMUST00000204763|ENSMUSG00000107648|ENSMUSG00000107648	chr10:129033859-129034789	ENSXETG00000031005	F7EVE5_XENTR				ENSXETT00000061826			FALSE	X. tropicalis		Not expressed
ENSMUSG00000107748	ENSMUST00000204515|ENSMUSG00000107748|ENSMUSG00000107748	chr10:129063027-129063957	ENSXETG00000031005	F7EVE5_XENTR				ENSXETT00000061826			FALSE	X. tropicalis		Not expressed
ENSMUSG00000107803	ENSMUST00000204517|ENSMUSG00000107803|ENSMUSG00000107803	chr10:129288792-129288999	ENSXETG00000031005	F7EVE5_XENTR				ENSXETT00000061826			FALSE	X. tropicalis		.
ENSMUSG00000107790	ENSMUST00000205105|ENSMUSG00000107790|ENSMUSG00000107790	chr10:129376960-129377401	ENSXETG00000031005	F7EVE5_XENTR				ENSXETT00000061826			FALSE	X. tropicalis		.
ENSMUSG00000083178	ENSMUST00000119584|ENSMUSG00000083178|ENSMUSG00000083178	chr11:49069695-49071070	ENSLACG00000005411, ENSXETG00000034292					ENSXETT00000065601	ENSLACT00000006914		TRUE	Coelacanth, X. tropicalis	Coelacanth	Not expressed
ENSMUSG00000080152	ENSMUST00000122447|ENSMUSG00000080152|ENSMUSG00000080152	chr11:58961811-58962222	ENSLACG00000002863, ENSXETG00000021561	F6RBT4_XENTR				ENSXETT00000046591	ENSLACT00000002655		FALSE	Coelacanth, X. tropicalis		.
ENSMUSG00000084387	ENSMUST00000119400|ENSMUSG00000084387|ENSMUSG00000084387	chr11:73433290-73434224	ENSACAG00000028454			ENSACAT00000030838					FALSE	Lizard		Not expressed
ENSMUSG00000081961	ENSMUST00000118895|ENSMUSG00000081961|ENSMUSG00000081961	chr11:73540418-73541353	ENSACAG00000028454			ENSACAT00000030838					FALSE	Lizard		Not expressed
ENSMUSG00000080781	ENSMUST00000118336|ENSMUSG00000080781|ENSMUSG00000080781	chr11:73724081-73725022	ENSACAG00000000826, ENSACAG00000023872, ENSACAG00000026827			ENSACAT00000001813, ENSACAT00000010913, ENSACAT00000030376					FALSE	Lizard		Not expressed
ENSMUSG00000070382	ENSMUST00000126060|ENSMUSG00000070382|ENSMUSG00000070382	chr11:73798816-73799755	ENSACAG00000000826, ENSACAG00000023872, ENSACAG00000026827			ENSACAT00000001813, ENSACAT00000010913, ENSACAT00000030376					FALSE	Lizard		Not expressed
ENSMUSG00000086011	ENSMUST00000143750|ENSMUSG00000086011|ENSMUSG00000086011	chr11:73928006-73928945	ENSACAG00000013049			ENSACAT00000010523					FALSE	Lizard		Not expressed
ENSMUSG00000079875	ENSMUST00000115991|ENSMUSG00000079875|ENSMUSG00000079875	chr11:73954691-73955628	ENSACAG00000013049			ENSACAT00000010523					FALSE	Lizard		Not expressed
ENSMUSG00000081162	ENSMUST00000118094|ENSMUSG00000081162|ENSMUSG00000081162	chr11:74104861-74110785	ENSACAG00000007845, ENSACAG00000012005, ENSACAG00000027307, ENSGALG00000018597, ENSLACG00000018408, ENSXETG00000016062	znf184	ENSGALT00000039397	ENSACAT00000010913, ENSACAT00000012293, ENSACAT00000013744		ENSXETT00000005787, ENSXETT00000032982, ENSXETT00000037448	ENSLACT00000021117		FALSE	Lizard, Chicken, Coelacanth, X. tropicalis		Not expressed
ENSMUSG00000083188	ENSMUST00000121065|ENSMUSG00000083188|ENSMUSG00000083188	chr11:74239530-74240540	ENSACAG00000007845, ENSACAG00000012005, ENSACAG00000027307, ENSGALG00000018597, ENSLACG00000018408		ENSGALT00000039397	ENSACAT00000010913, ENSACAT00000012293, ENSACAT00000013744			ENSLACT00000021117		FALSE	Lizard, Chicken, Coelacanth		Not expressed
ENSMUSG00000081498	ENSMUST00000117794|ENSMUSG00000081498|ENSMUSG00000081498	chr11:74280714-74281732	ENSGALG00000018597		ENSGALT00000007843						FALSE	Chicken		Not expressed
ENSMUSG00000082378	ENSMUST00000121710|ENSMUSG00000082378|ENSMUSG00000082378	chr11:74298150-74299073	ENSGALG00000018597		ENSGALT00000007843						FALSE	Chicken		Not expressed
ENSMUSG00000083886	ENSMUST00000118809|ENSMUSG00000083886|ENSMUSG00000083886	chr11:74317026-74318000	ENSGALG00000018597, ENSLACG00000018408		ENSGALT00000039397				ENSLACT00000021117		FALSE	Chicken, Coelacanth		Not expressed
ENSMUSG00000083873	ENSMUST00000120775|ENSMUSG00000083873|ENSMUSG00000083873	chr13:22057345-22057862	ENSXETG00000008937, ENSXETG00000027148, ENSXETG00000027198, ENSXETG00000027199, ENSXETG00000027965, ENSXETG00000031902	F7E2L9_XENTR, NP_001107432.1, Q28D68_XENTR				ENSXETT00000019568, ENSXETT00000028541, ENSXETT00000039858, ENSXETT00000050929, ENSXETT00000063169, ENSXETT00000064588			TRUE	X. tropicalis	X. tropicalis	Not expressed
ENSMUSG00000082869	ENSMUST00000117599|ENSMUSG00000082869|ENSMUSG00000082869	chr13:22078252-22078684	ENSXETG00000008937, ENSXETG00000012439, ENSXETG00000027148, ENSXETG00000027182	NP_001107432.1, Q28D68_XENTR				ENSXETT00000019575, ENSXETT00000019576, ENSXETT00000027199, ENSXETT00000028541, ENSXETT00000039522, ENSXETT00000055830, ENSXETT00000055838, ENSXETT00000055849, ENSXETT00000057889, ENSXETT00000062700			FALSE	X. tropicalis		.
ENSMUSG00000084072	ENSMUST00000118443|ENSMUSG00000084072|ENSMUSG00000084072	chr13:22083465-22083787	ENSXETG00000008937, ENSXETG00000027148, ENSXETG00000027198, ENSXETG00000027199, ENSXETG00000027965, ENSXETG00000031902	F7E2L9_XENTR, NP_001107432.1, Q28D68_XENTR				ENSXETT00000019568, ENSXETT00000028541, ENSXETT00000039858, ENSXETT00000050929, ENSXETT00000063169, ENSXETT00000064588			FALSE	X. tropicalis		.
ENSMUSG00000081334	ENSMUST00000122016|ENSMUSG00000081334|ENSMUSG00000081334	chr13:22092118-22092576	ENSLACG00000018669						ENSLACT00000021391		FALSE	Coelacanth		.
ENSMUSG00000081469	ENSMUST00000118641|ENSMUSG00000081469|ENSMUSG00000081469	chr13:22123288-22124191	ENSLACG00000018669						ENSLACT00000021391		FALSE	Coelacanth		Not expressed
ENSMUSG00000083167	ENSMUST00000118338|ENSMUSG00000083167|ENSMUSG00000083167	chr13:22136423-22137026	ENSLACG00000018669						ENSLACT00000021391		FALSE	Coelacanth		Not expressed
ENSMUSG00000089973	ENSMUST00000155950|ENSMUSG00000089973|ENSMUSG00000089973	chr13:22144440-22145343	ENSLACG00000018669						ENSLACT00000021391		FALSE	Coelacanth		Not expressed
ENSMUSG00000083348	ENSMUST00000120067|ENSMUSG00000083348|ENSMUSG00000083348	chr13:22174828-22175594	ENSLACG00000018669						ENSLACT00000021391		FALSE	Coelacanth		Not expressed
ENSMUSG00000082785	ENSMUST00000120610|ENSMUSG00000082785|ENSMUSG00000082785	chr13:22298611-22299478	ENSLACG00000018669, ENSXETG00000008937					ENSXETT00000019568	ENSLACT00000021391		TRUE	Coelacanth, X. tropicalis	X. tropicalis	Not expressed
ENSMUSG00000081080	ENSMUST00000120663|ENSMUSG00000081080|ENSMUSG00000081080	chr13:22385648-22386534	ENSXETG00000008937					ENSXETT00000019575, ENSXETT00000019576, ENSXETT00000039522, ENSXETT00000055830, ENSXETT00000055838, ENSXETT00000055849, ENSXETT00000062700			TRUE	X. tropicalis	X. tropicalis	Not expressed
ENSMUSG00000084924	ENSMUST00000120171|ENSMUSG00000084924|ENSMUSG00000084924	chr13:22441271-22442164	ENSXETG00000008937					ENSXETT00000019575, ENSXETT00000019576, ENSXETT00000039522, ENSXETT00000055830, ENSXETT00000055838, ENSXETT00000055849, ENSXETT00000062700			TRUE	X. tropicalis	X. tropicalis	Not expressed
ENSMUSG00000081283	ENSMUST00000120960|ENSMUSG00000081283|ENSMUSG00000081283	chr13:22449669-22450440	ENSXETG00000008937					ENSXETT00000019575, ENSXETT00000019576, ENSXETT00000039522, ENSXETT00000055830, ENSXETT00000055838, ENSXETT00000055849, ENSXETT00000062700			TRUE	X. tropicalis	X. tropicalis	Not expressed
ENSMUSG00000081717	ENSMUST00000120587|ENSMUSG00000081717|ENSMUSG00000081717	chr13:22480630-22483043	ENSXETG00000008937					ENSXETT00000019575, ENSXETT00000019576, ENSXETT00000039522, ENSXETT00000055830, ENSXETT00000055838, ENSXETT00000055849, ENSXETT00000062700			FALSE	X. tropicalis		Not expressed
ENSMUSG00000080697	ENSMUST00000121458|ENSMUSG00000080697|ENSMUSG00000080697	chr13:22491604-22492185	ENSXETG00000008937					ENSXETT00000019575, ENSXETT00000019576, ENSXETT00000039522, ENSXETT00000055830, ENSXETT00000055838, ENSXETT00000055849, ENSXETT00000062700			TRUE	X. tropicalis	X. tropicalis	Not expressed
ENSMUSG00000081495	ENSMUST00000117059|ENSMUSG00000081495|ENSMUSG00000081495	chr13:22496033-22496398	ENSXETG00000008937					ENSXETT00000019575, ENSXETT00000019576, ENSXETT00000039522, ENSXETT00000055830, ENSXETT00000055838, ENSXETT00000055849, ENSXETT00000062700			FALSE	X. tropicalis		.
ENSMUSG00000082540	ENSMUST00000117475|ENSMUSG00000082540|ENSMUSG00000082540	chr13:22733089-22733633	ENSLACG00000018669						ENSLACT00000021391		FALSE	Coelacanth		Not expressed
ENSMUSG00000081531	ENSMUST00000121318|ENSMUSG00000081531|ENSMUSG00000081531	chr13:22736987-22738093	ENSLACG00000018669						ENSLACT00000021391		FALSE	Coelacanth		Not expressed
ENSMUSG00000082037	ENSMUST00000121544|ENSMUSG00000082037|ENSMUSG00000082037	chr13:22875101-22875393	ENSXETG00000008937					ENSXETT00000019575, ENSXETT00000019576, ENSXETT00000055849, ENSXETT00000062700			FALSE	X. tropicalis		.
ENSMUSG00000094264	ENSMUST00000119434|ENSMUSG00000094264|ENSMUSG00000094264	chr13:22902337-22902772	ENSXETG00000008937					ENSXETT00000019568, ENSXETT00000019575, ENSXETT00000019576, ENSXETT00000055849, ENSXETT00000062700			FALSE	X. tropicalis		.
ENSMUSG00000082340	ENSMUST00000121257|ENSMUSG00000082340|ENSMUSG00000082340	chr13:22931297-22932199	ENSXETG00000008937					ENSXETT00000019568, ENSXETT00000019575, ENSXETT00000019576, ENSXETT00000055830, ENSXETT00000055849, ENSXETT00000062700			TRUE	X. tropicalis	X. tropicalis	Not expressed
ENSMUSG00000082268	ENSMUST00000120288|ENSMUSG00000082268|ENSMUSG00000082268	chr13:22939198-22940072	ENSXETG00000008937					ENSXETT00000019568, ENSXETT00000019575, ENSXETT00000019576, ENSXETT00000055830, ENSXETT00000055849, ENSXETT00000062700			TRUE	X. tropicalis	X. tropicalis	Not expressed
ENSMUSG00000094485	ENSMUST00000118095|ENSMUSG00000094485|ENSMUSG00000094485	chr13:22943811-22944246	ENSXETG00000008937					ENSXETT00000019568, ENSXETT00000019575, ENSXETT00000019576, ENSXETT00000055830, ENSXETT00000055849, ENSXETT00000062700			FALSE	X. tropicalis		.
ENSMUSG00000081060	ENSMUST00000118640|ENSMUSG00000081060|ENSMUSG00000081060	chr13:22960812-22961773	ENSXETG00000008937					ENSXETT00000019568, ENSXETT00000019575, ENSXETT00000019576, ENSXETT00000039522, ENSXETT00000055830, ENSXETT00000055838, ENSXETT00000055849, ENSXETT00000062700			TRUE	X. tropicalis	X. tropicalis	Not expressed
ENSMUSG00000079064	ENSMUST00000110449|ENSMUSG00000079064|ENSMUSG00000079064	chr13:22996263-22996500	ENSXETG00000008937					ENSXETT00000019568, ENSXETT00000019575, ENSXETT00000019576, ENSXETT00000039522, ENSXETT00000055830, ENSXETT00000055838, ENSXETT00000055849, ENSXETT00000062700			FALSE	X. tropicalis		.
ENSMUSG00000082656	ENSMUST00000117767|ENSMUSG00000082656|ENSMUSG00000082656	chr13:23023250-23023540	ENSXETG00000008937					ENSXETT00000019575, ENSXETT00000019576, ENSXETT00000039522, ENSXETT00000055830, ENSXETT00000055838, ENSXETT00000055849, ENSXETT00000062700			FALSE	X. tropicalis		.
ENSMUSG00000083124	ENSMUST00000117681|ENSMUSG00000083124|ENSMUSG00000083124	chr13:23056682-23057608	ENSXETG00000008937					ENSXETT00000019575, ENSXETT00000019576, ENSXETT00000039522, ENSXETT00000055830, ENSXETT00000055838, ENSXETT00000055849, ENSXETT00000062700			TRUE	X. tropicalis	X. tropicalis	Not expressed
ENSMUSG00000081912	ENSMUST00000118007|ENSMUSG00000081912|ENSMUSG00000081912	chr13:23104295-23104773	ENSXETG00000008937					ENSXETT00000019575, ENSXETT00000019576, ENSXETT00000039522, ENSXETT00000055830, ENSXETT00000055838, ENSXETT00000055849, ENSXETT00000062700			FALSE	X. tropicalis		.
ENSMUSG00000084315	ENSMUST00000121211|ENSMUSG00000084315|ENSMUSG00000084315	chr13:23124504-23126243	ENSXETG00000008937					ENSXETT00000019575, ENSXETT00000019576, ENSXETT00000039522, ENSXETT00000055830, ENSXETT00000055838, ENSXETT00000055849, ENSXETT00000062700			TRUE	X. tropicalis	X. tropicalis	Expressed
ENSMUSG00000080794	ENSMUST00000120434|ENSMUSG00000080794|ENSMUSG00000080794	chr13:23201160-23202052	ENSLACG00000018669						ENSLACT00000021391		FALSE	Coelacanth		Not expressed
ENSMUSG00000082316	ENSMUST00000122275|ENSMUSG00000082316|ENSMUSG00000082316	chr13:23217259-23218343	ENSLACG00000018669						ENSLACT00000021391		FALSE	Coelacanth		Not expressed
ENSMUSG00000082593	ENSMUST00000119764|ENSMUSG00000082593|ENSMUSG00000082593	chr13:23266533-23266821	ENSLACG00000000633, ENSXETG00000005684	abt1				ENSXETT00000012526	ENSLACT00000001751		FALSE	Coelacanth, X. tropicalis		.
ENSMUSG00000084096	ENSMUST00000120909|ENSMUSG00000084096|ENSMUSG00000084096	chr13:23268879-23269474	ENSLACG00000000633, ENSXETG00000005684	abt1				ENSXETT00000012526	ENSLACT00000001751		FALSE	Coelacanth, X. tropicalis		Not expressed
ENSMUSG00000083206	ENSMUST00000120086|ENSMUSG00000083206|ENSMUSG00000083206	chr13:23728547-23730106	ENSXETG00000033833	F7B9W6_XENTR				ENSXETT00000057889			FALSE	X. tropicalis		Not expressed
ENSMUSG00000080999	ENSMUST00000118168|ENSMUSG00000080999|ENSMUSG00000080999	chr13:23746165-23746499	ENSXETG00000012439	NP_001107432.1				ENSXETT00000027202			FALSE	X. tropicalis		.
ENSMUSG00000098428	ENSMUST00000184965|ENSMUSG00000098428|ENSMUSG00000098428	chr14:26016430-26025837	ENSACAG00000029541, ENSGALG00000021231	C10ORF57	ENSGALT00000004154	ENSACAT00000024801					FALSE	Lizard, Chicken		Expressed
ENSMUSG00000098369	ENSMUST00000184539|ENSMUSG00000098369|ENSMUSG00000098369	chr14:26156035-26163648	ENSACAG00000029541, ENSGALG00000021231, ENSMODG00000001146	C10ORF57, TMEM254	ENSGALT00000004154	ENSACAT00000024801	ENSMODT00000038409				FALSE	Lizard, Chicken, Opossum		Not expressed
ENSMUSG00000090788	ENSMUST00000171913|ENSMUSG00000090788|ENSMUSG00000090788	chr14:43386213-43389182	ENSGALG00000003196	ANG	ENSGALT00000005037						FALSE	Chicken		Expressed
ENSMUSG00000090798	ENSMUST00000172151|ENSMUSG00000090798|ENSMUSG00000090798	chr14:43635673-43638776	ENSGALG00000003196	ANG	ENSGALT00000005037						FALSE	Chicken		Not expressed
ENSMUSG00000093889	ENSMUST00000178173|ENSMUSG00000093889|ENSMUSG00000093889	chr14:43864916-43865349	ENSGALG00000003196	ANG	ENSGALT00000005037						FALSE	Chicken		.
ENSMUSG00000095873	ENSMUST00000177964|ENSMUSG00000095873|ENSMUSG00000095873	chr14:43912991-43913424	ENSGALG00000003196	ANG	ENSGALT00000005037						FALSE	Chicken		.
ENSMUSG00000072574	ENSMUST00000111864|ENSMUSG00000072574|ENSMUSG00000072574	chr14:44477336-44479911	ENSGALG00000003196	ANG	ENSGALT00000005037						FALSE	Chicken		Not expressed
ENSMUSG00000060956	ENSMUST00000077110|ENSMUSG00000060956|ENSMUSG00000060956	chr16:36135938-36137731	ENSLACG00000008044						ENSLACT00000010329		FALSE	Coelacanth		Not expressed
ENSMUSG00000093775	ENSMUST00000177016|ENSMUSG00000093775|ENSMUSG00000093775	chr17:18493745-18495025	ENSACAG00000002902, ENSACAG00000017523, ENSACAG00000017524, ENSLACG00000003133, ENSLACG00000004976, ENSLACG00000012200, ENSLACG00000013668			ENSACAT00000002854, ENSACAT00000017588			ENSLACT00000001128, ENSLACT00000002347, ENSLACT00000014373		TRUE	Lizard, Coelacanth	Lizard	Not expressed
ENSMUSG00000093582	ENSMUST00000177393|ENSMUSG00000093582|ENSMUSG00000093582	chr17:18694507-18706984	ENSACAG00000002902, ENSLACG00000003133, ENSLACG00000004976, ENSLACG00000012200, ENSLACG00000013668			ENSACAT00000002854			ENSLACT00000001128, ENSLACT00000002347, ENSLACT00000014373		TRUE	Lizard, Coelacanth	Lizard, Coelacanth	Not expressed
ENSMUSG00000093602	ENSMUST00000175997|ENSMUSG00000093602|ENSMUSG00000093602	chr17:18763264-18763390	ENSACAG00000002902, ENSLACG00000003133, ENSLACG00000004976, ENSLACG00000012200, ENSLACG00000013668			ENSACAT00000002854			ENSLACT00000001128, ENSLACT00000002347, ENSLACT00000014373		FALSE	Lizard, Coelacanth		.
ENSMUSG00000093531	ENSMUST00000176899|ENSMUSG00000093531|ENSMUSG00000093531	chr17:18822549-18838589	ENSACAG00000002902, ENSACAG00000017523, ENSACAG00000017524, ENSLACG00000003133, ENSLACG00000004976, ENSLACG00000012200, ENSLACG00000013668			ENSACAT00000002854, ENSACAT00000017588			ENSLACT00000001128, ENSLACT00000002347, ENSLACT00000014373		TRUE	Lizard, Coelacanth	Lizard, Coelacanth	Not expressed
ENSMUSG00000093607	ENSMUST00000176785|ENSMUSG00000093607|ENSMUSG00000093607	chr17:18989620-18990935	ENSACAG00000002902, ENSACAG00000017523, ENSACAG00000017524, ENSLACG00000003133, ENSLACG00000004976			ENSACAT00000002854, ENSACAT00000017588			ENSLACT00000001128, ENSLACT00000002347		TRUE	Lizard, Coelacanth	Lizard	Not expressed
ENSMUSG00000093533	ENSMUST00000177481|ENSMUSG00000093533|ENSMUSG00000093533	chr17:19141466-19176588	ENSACAG00000002902, ENSACAG00000017523, ENSACAG00000017524, ENSLACG00000003133, ENSLACG00000004976			ENSACAT00000002854, ENSACAT00000017588			ENSLACT00000001128, ENSLACT00000002347		TRUE	Lizard, Coelacanth	Lizard, Coelacanth	Not expressed
ENSMUSG00000093776	ENSMUST00000176341|ENSMUSG00000093776|ENSMUSG00000093776	chr17:19279321-19304478	ENSACAG00000002902, ENSACAG00000017523, ENSACAG00000017524, ENSLACG00000003133, ENSLACG00000004976, ENSLACG00000012200, ENSLACG00000013668			ENSACAT00000002854, ENSACAT00000017588			ENSLACT00000001128, ENSLACT00000002347, ENSLACT00000014373		TRUE	Lizard, Coelacanth	Lizard, Coelacanth	Not expressed
ENSMUSG00000093627	ENSMUST00000176230|ENSMUSG00000093627|ENSMUSG00000093627	chr17:19453324-19454522	ENSACAG00000002902, ENSACAG00000017523, ENSACAG00000017524, ENSLACG00000003133, ENSLACG00000004976, ENSLACG00000012200, ENSLACG00000013668			ENSACAT00000002854, ENSACAT00000017588			ENSLACT00000001128, ENSLACT00000002347, ENSLACT00000014373		TRUE	Lizard, Coelacanth	Lizard	Not expressed
ENSMUSG00000093592	ENSMUST00000176687|ENSMUSG00000093592|ENSMUSG00000093592	chr17:19727138-19728044	ENSLACG00000004976, ENSLACG00000012200, ENSLACG00000013668						ENSLACT00000001128, ENSLACT00000014373		TRUE	Coelacanth	Coelacanth	Not expressed
ENSMUSG00000093426	ENSMUST00000176763|ENSMUSG00000093426|ENSMUSG00000093426	chr17:19838564-19874206	ENSACAG00000017523, ENSLACG00000003133, ENSLACG00000004976, ENSLACG00000013668, ENSMODG00000023441			ENSACAT00000017588	ENSMODT00000016074		ENSLACT00000001128, ENSLACT00000002347, ENSLACT00000014373		TRUE	Lizard, Coelacanth, Opossum	Lizard, Coelacanth	Not expressed
ENSMUSG00000093642	ENSMUST00000176236|ENSMUSG00000093642|ENSMUSG00000093642	chr17:19937216-19938119	ENSLACG00000003133, ENSLACG00000004976, ENSLACG00000013668, ENSMODG00000023441				ENSMODT00000016074		ENSLACT00000001128, ENSLACT00000002347, ENSLACT00000014373		FALSE	Coelacanth, Opossum		Not expressed
ENSMUSG00000093711	ENSMUST00000176234|ENSMUSG00000093711|ENSMUSG00000093711	chr17:19986867-19987798	ENSLACG00000003133, ENSLACG00000004976, ENSLACG00000013668, ENSMODG00000023441				ENSMODT00000016074		ENSLACT00000001128, ENSLACT00000002347, ENSLACT00000014373		TRUE	Coelacanth, Opossum	Coelacanth	Not expressed
ENSMUSG00000093469	ENSMUST00000175850|ENSMUSG00000093469|ENSMUSG00000093469	chr17:20329639-20336408	ENSACAG00000017524, ENSLACG00000012200			ENSACAT00000017588			ENSLACT00000014373		TRUE	Lizard, Coelacanth	Lizard, Coelacanth	Not expressed
ENSMUSG00000093729	ENSMUST00000176293|ENSMUSG00000093729|ENSMUSG00000093729	chr17:20405003-20405756	ENSACAG00000017523, ENSLACG00000003133, ENSLACG00000004976, ENSLACG00000013668, ENSMODG00000008398, ENSMODG00000008467, ENSXETG00000008937	monDomV1R1233		ENSACAT00000017588	ENSMODT00000005214, ENSMODT00000005276, ENSMODT00000010602, ENSMODT00000010714, ENSMODT00000032258	ENSXETT00000019575, ENSXETT00000019576, ENSXETT00000039522, ENSXETT00000055838, ENSXETT00000055849, ENSXETT00000062700	ENSLACT00000001128, ENSLACT00000002347, ENSLACT00000014373		TRUE	Lizard, Coelacanth, Opossum, X. tropicalis	Opossum, X. tropicalis	Not expressed
ENSMUSG00000093705	ENSMUST00000175707|ENSMUSG00000093705|ENSMUSG00000093705	chr17:20426431-20427283	ENSACAG00000017523, ENSLACG00000004976, ENSLACG00000013668, ENSLACG00000018669			ENSACAT00000017588			ENSLACT00000001128, ENSLACT00000014373, ENSLACT00000021391		FALSE	Lizard, Coelacanth		Not expressed
ENSMUSG00000093454	ENSMUST00000176730|ENSMUSG00000093454|ENSMUSG00000093454	chr17:20432829-20433433	ENSACAG00000017523, ENSLACG00000004976, ENSLACG00000013668, ENSLACG00000018669			ENSACAT00000017588			ENSLACT00000001128, ENSLACT00000014373, ENSLACT00000021391		FALSE	Lizard, Coelacanth		Not expressed
ENSMUSG00000067949	ENSMUST00000177291|ENSMUSG00000067949|ENSMUSG00000067949	chr17:20933609-20934548	ENSMODG00000008398, ENSMODG00000008444	monDomV1R1233, monDomV1R1235			ENSMODT00000010595, ENSMODT00000010714, ENSMODT00000010782, ENSMODT00000031846, ENSMODT00000031852, ENSMODT00000032260				TRUE	Opossum	Opossum	Not expressed
ENSMUSG00000093429	ENSMUST00000175863|ENSMUSG00000093429|ENSMUSG00000093429	chr17:20969060-20969484	ENSACAG00000000826, ENSACAG00000023872, ENSACAG00000026827, ENSLACG00000011928			ENSACAT00000001813, ENSACAT00000010913, ENSACAT00000030376			ENSLACT00000014397		FALSE	Lizard, Coelacanth		.
ENSMUSG00000101511	ENSMUST00000189217|ENSMUSG00000101511|ENSMUSG00000101511	chr17:21059243-21060776	ENSACAG00000000826, ENSACAG00000026827, ENSGALG00000018597, ENSMODG00000008444, ENSXETG00000008937	monDomV1R1235	ENSGALT00000007843	ENSACAT00000001813, ENSACAT00000010913	ENSMODT00000010714	ENSXETT00000019568			FALSE	Lizard, Chicken, Opossum, X. tropicalis		Expressed
ENSMUSG00000093453	ENSMUST00000176131|ENSMUSG00000093453|ENSMUSG00000093453	chr17:21080133-21080658	ENSACAG00000000826, ENSACAG00000026827, ENSGALG00000018597, ENSMODG00000008444, ENSXETG00000008937	monDomV1R1235	ENSGALT00000007843	ENSACAT00000001813, ENSACAT00000010913	ENSMODT00000010714	ENSXETT00000019568			TRUE	Lizard, Chicken, Opossum, X. tropicalis	Opossum	Not expressed
ENSMUSG00000096857	ENSMUST00000170486|ENSMUSG00000096857|ENSMUSG00000096857	chr17:21129350-21130877	ENSACAG00000007845, ENSACAG00000012005, ENSACAG00000027307, ENSGALG00000018597, ENSMODG00000008398, ENSMODG00000008467, ENSXETG00000008937, ENSXETG00000016062	monDomV1R1233, znf184	ENSGALT00000039397	ENSACAT00000010913, ENSACAT00000012293, ENSACAT00000013744	ENSMODT00000005214, ENSMODT00000005276, ENSMODT00000010602, ENSMODT00000010714, ENSMODT00000032258	ENSXETT00000005787, ENSXETT00000019575, ENSXETT00000019576, ENSXETT00000032982, ENSXETT00000037448, ENSXETT00000039522, ENSXETT00000055830, ENSXETT00000055838, ENSXETT00000055849, ENSXETT00000062700			FALSE	Lizard, Chicken, Opossum, X. tropicalis		Expressed
ENSMUSG00000094582	ENSMUST00000096981|ENSMUSG00000094582|ENSMUSG00000094582	chr17:21152561-21154088	ENSACAG00000007845, ENSACAG00000012005, ENSACAG00000027307, ENSGALG00000018597, ENSMODG00000008398, ENSMODG00000008467, ENSXETG00000008937, ENSXETG00000016062	monDomV1R1233, znf184	ENSGALT00000039397	ENSACAT00000010913, ENSACAT00000012293, ENSACAT00000013744	ENSMODT00000005214, ENSMODT00000005276, ENSMODT00000010602, ENSMODT00000010714, ENSMODT00000032258	ENSXETT00000005787, ENSXETT00000019575, ENSXETT00000019576, ENSXETT00000032982, ENSXETT00000037448, ENSXETT00000039522, ENSXETT00000055830, ENSXETT00000055838, ENSXETT00000055849, ENSXETT00000062700			FALSE	Lizard, Chicken, Opossum, X. tropicalis		Expressed
ENSMUSG00000100191	ENSMUST00000186171|ENSMUSG00000100191|ENSMUSG00000100191	chr17:21175778-21177305	ENSACAG00000007845, ENSACAG00000012005, ENSACAG00000027307, ENSGALG00000018597, ENSMODG00000008398, ENSMODG00000008467, ENSXETG00000008937, ENSXETG00000016062	monDomV1R1233, znf184	ENSGALT00000039397	ENSACAT00000010913, ENSACAT00000012293, ENSACAT00000013744	ENSMODT00000005214, ENSMODT00000005276, ENSMODT00000010602, ENSMODT00000010714, ENSMODT00000032258	ENSXETT00000005787, ENSXETT00000019575, ENSXETT00000019576, ENSXETT00000032982, ENSXETT00000037448, ENSXETT00000055830, ENSXETT00000055849, ENSXETT00000062700			FALSE	Lizard, Chicken, Opossum, X. tropicalis		Expressed
ENSMUSG00000095963	ENSMUST00000167648|ENSMUSG00000095963|ENSMUSG00000095963	chr17:21198951-21200478	ENSACAG00000007845, ENSACAG00000012005, ENSACAG00000027307, ENSGALG00000018597, ENSMODG00000008398, ENSMODG00000008467, ENSXETG00000008937, ENSXETG00000016062	monDomV1R1233, znf184	ENSGALT00000039397	ENSACAT00000010913, ENSACAT00000012293, ENSACAT00000013744	ENSMODT00000005214, ENSMODT00000005276, ENSMODT00000010602, ENSMODT00000010714, ENSMODT00000032258	ENSXETT00000005787, ENSXETT00000019575, ENSXETT00000032982, ENSXETT00000037448, ENSXETT00000055830			FALSE	Lizard, Chicken, Opossum, X. tropicalis		Expressed
ENSMUSG00000093788	ENSMUST00000177028|ENSMUSG00000093788|ENSMUSG00000093788	chr17:21225477-21225990	ENSACAG00000000826, ENSACAG00000026827, ENSGALG00000018597, ENSMODG00000008398, ENSMODG00000008444, ENSXETG00000008937	monDomV1R1233, monDomV1R1235	ENSGALT00000007843	ENSACAT00000001813, ENSACAT00000010913	ENSMODT00000010595, ENSMODT00000010714, ENSMODT00000031846	ENSXETT00000019568			TRUE	Lizard, Chicken, Opossum, X. tropicalis	Opossum	Not expressed
ENSMUSG00000093648	ENSMUST00000176775|ENSMUSG00000093648|ENSMUSG00000093648	chr17:21244840-21245295	ENSACAG00000007845, ENSACAG00000012005, ENSACAG00000027307, ENSGALG00000018597, ENSMODG00000008398, ENSMODG00000008467, ENSXETG00000008937	monDomV1R1233	ENSGALT00000039397	ENSACAT00000010913, ENSACAT00000012293, ENSACAT00000013744	ENSMODT00000005214, ENSMODT00000005276, ENSMODT00000010714	ENSXETT00000019575			FALSE	Lizard, Chicken, Opossum, X. tropicalis		.
ENSMUSG00000093449	ENSMUST00000176997|ENSMUSG00000093449|ENSMUSG00000093449	chr17:21269287-21269470	ENSACAG00000000826, ENSACAG00000026827, ENSGALG00000018597, ENSLACG00000018669, ENSMODG00000008398, ENSMODG00000008444	monDomV1R1233, monDomV1R1235	ENSGALT00000007843	ENSACAT00000001813, ENSACAT00000010913	ENSMODT00000010595, ENSMODT00000010714, ENSMODT00000031846		ENSLACT00000021391		FALSE	Lizard, Chicken, Coelacanth, Opossum		.
ENSMUSG00000079693	ENSMUST00000176659|ENSMUSG00000079693|ENSMUSG00000079693	chr17:21323030-21323766	ENSACAG00000000826, ENSACAG00000026827, ENSGALG00000018597, ENSLACG00000018669		ENSGALT00000007843	ENSACAT00000001813, ENSACAT00000010913			ENSLACT00000021391		FALSE	Lizard, Chicken, Coelacanth		Not expressed
ENSMUSG00000092147	ENSMUST00000167568|ENSMUSG00000092147|ENSMUSG00000092147	chr17:22039027-22040539	ENSLACG00000022200						ENSLACT00000026625		FALSE	Coelacanth		Expressed
ENSMUSG00000094752	ENSMUST00000177509|ENSMUSG00000094752|ENSMUSG00000094752	chr17:22992705-23008970	ENSACAG00000017523, ENSLACG00000003133, ENSLACG00000004976, ENSLACG00000013668, ENSLACG00000022443, ENSMODG00000023441			ENSACAT00000017588	ENSMODT00000016074		ENSLACT00000001128, ENSLACT00000002347, ENSLACT00000008882, ENSLACT00000014373		TRUE	Lizard, Coelacanth, Opossum	Lizard, Coelacanth	Not expressed
ENSMUSG00000093433	ENSMUST00000177464|ENSMUSG00000093433|ENSMUSG00000093433	chr17:23014386-23015033	ENSLACG00000022200, ENSMODG00000023441				ENSMODT00000016074		ENSLACT00000026625		FALSE	Coelacanth, Opossum		Not expressed
ENSMUSG00000093564	ENSMUST00000177095|ENSMUSG00000093564|ENSMUSG00000093564	chr17:23045497-23045858	ENSLACG00000022200, ENSMODG00000023441				ENSMODT00000016074		ENSLACT00000026625		FALSE	Coelacanth, Opossum		.
ENSMUSG00000093703	ENSMUST00000176704|ENSMUSG00000093703|ENSMUSG00000093703	chr17:23086071-23086658	ENSLACG00000022200, ENSMODG00000023441				ENSMODT00000016074		ENSLACT00000026625		FALSE	Coelacanth, Opossum		Not expressed
ENSMUSG00000093685	ENSMUST00000175635|ENSMUSG00000093685|ENSMUSG00000093685	chr17:23115366-23117727	ENSLACG00000022200, ENSMODG00000023441				ENSMODT00000016074		ENSLACT00000026625		FALSE	Coelacanth, Opossum		Not expressed
ENSMUSG00000096429	ENSMUST00000176094|ENSMUSG00000096429|ENSMUSG00000096429	chr17:23147805-23150676	ENSLACG00000003133, ENSLACG00000004976, ENSLACG00000013668, ENSLACG00000022443, ENSMODG00000023441				ENSMODT00000016074		ENSLACT00000001128, ENSLACT00000002347, ENSLACT00000008882, ENSLACT00000014373		TRUE	Coelacanth, Opossum	Coelacanth	Not expressed
ENSMUSG00000093714	ENSMUST00000176738|ENSMUSG00000093714|ENSMUSG00000093714	chr17:23167337-23167988	ENSLACG00000022200, ENSMODG00000023441				ENSMODT00000016074		ENSLACT00000026625		FALSE	Coelacanth, Opossum		Not expressed
ENSMUSG00000093493	ENSMUST00000176979|ENSMUSG00000093493|ENSMUSG00000093493	chr17:23241649-23277178	ENSACAG00000017523, ENSLACG00000003133, ENSLACG00000004976, ENSLACG00000013668, ENSMODG00000023441			ENSACAT00000017588	ENSMODT00000016074		ENSLACT00000001128, ENSLACT00000002347, ENSLACT00000014373		TRUE	Lizard, Coelacanth, Opossum	Lizard, Coelacanth	Not expressed
ENSMUSG00000096270	ENSMUST00000176907|ENSMUSG00000096270|ENSMUSG00000096270	chr17:23441010-23446167	ENSACAG00000017523, ENSLACG00000003133, ENSLACG00000004976, ENSLACG00000013668, ENSMODG00000023441			ENSACAT00000017588	ENSMODT00000016074		ENSLACT00000001128, ENSLACT00000002347, ENSLACT00000014373		TRUE	Lizard, Coelacanth, Opossum	Lizard, Coelacanth	Not expressed
ENSMUSG00000091515	ENSMUST00000182230|ENSMUSG00000091515|ENSMUSG00000091515	chr17:33305039-33305745	ENSLACG00000017848						ENSLACT00000020545		FALSE	Coelacanth		Expressed
ENSMUSG00000092571	ENSMUST00000173244|ENSMUSG00000092571|ENSMUSG00000092571	chr17:33861301-33864228	ENSACAG00000010016, ENSGALG00000000629, ENSLACG00000017258, ENSXETG00000021905	rps28p9	ENSGALT00000045014	ENSACAT00000010046		ENSXETT00000062204	ENSLACT00000019833, ENSLACT00000019961, ENSLACT00000019982		FALSE	Lizard, Chicken, Coelacanth, X. tropicalis		Not expressed
ENSMUSG00000092174	ENSMUST00000173226|ENSMUSG00000092174|ENSMUSG00000092174	chr17:33866878-33874116	ENSGALG00000000629, ENSLACG00000017258, ENSXETG00000021905	rps28p9	ENSGALT00000001022, ENSGALT00000043120			ENSXETT00000047392, ENSXETT00000047493, ENSXETT00000063038	ENSLACT00000019807		FALSE	Chicken, Coelacanth, X. tropicalis		Not expressed
ENSMUSG00000067203	ENSMUST00000174250|ENSMUSG00000067203|ENSMUSG00000067203	chr17:33974830-33978790	ENSACAG00000029516, ENSMODG00000014624	MODO-UE		ENSACAT00000006459, ENSACAT00000006472	ENSMODT00000018689				TRUE	Lizard, Opossum	Opossum	Expressed
ENSMUSG00000098241	ENSMUST00000182803|ENSMUSG00000098241|ENSMUSG00000098241	chr17:34084671-34085823	ENSLACG00000003084						ENSLACT00000002328		TRUE	Coelacanth	Coelacanth	Not expressed
ENSMUSG00000036322	ENSMUST00000134042|ENSMUSG00000036322|ENSMUSG00000036322	chr17:34342932-34344643	ENSLACG00000005810						ENSLACT00000008726		TRUE	Coelacanth	Coelacanth	Not expressed
ENSMUSG00000082103	ENSMUST00000118085|ENSMUSG00000082103|ENSMUSG00000082103	chr17:34391360-34398162	ENSACAG00000011607, ENSLACG00000006751			ENSACAT00000029816			ENSLACT00000003559		FALSE	Lizard, Coelacanth		Not expressed
ENSMUSG00000083369	ENSMUST00000118386|ENSMUSG00000083369|ENSMUSG00000083369	chr17:34480762-34481119	ENSACAG00000011607, ENSLACG00000006751			ENSACAT00000029816			ENSLACT00000003559		FALSE	Lizard, Coelacanth		.
ENSMUSG00000083020	ENSMUST00000120225|ENSMUSG00000083020|ENSMUSG00000083020	chr17:34501106-34501491	ENSACAG00000011607, ENSLACG00000006751			ENSACAT00000029816			ENSLACT00000003559		FALSE	Lizard, Coelacanth		.
ENSMUSG00000083441	ENSMUST00000121408|ENSMUSG00000083441|ENSMUSG00000083441	chr17:34521749-34521904	ENSACAG00000011607			ENSACAT00000029816					FALSE	Lizard		.
ENSMUSG00000061728	ENSMUST00000023469|ENSMUSG00000061728|ENSMUSG00000061728	chr17:34532876-34547651	ENSACAG00000011607			ENSACAT00000029816					FALSE	Lizard		Expressed
ENSMUSG00000092253	ENSMUST00000172583|ENSMUSG00000092253|ENSMUSG00000092253	chr17:35358988-35359972	ENSACAG00000029516, ENSLACG00000012622			ENSACAT00000006459, ENSACAT00000006472			ENSLACT00000013978		FALSE	Lizard, Coelacanth		Expressed
ENSMUSG00000091373	ENSMUST00000172895|ENSMUSG00000091373|ENSMUSG00000091373	chr17:36066107-36067753	ENSACAG00000029516, ENSLACG00000001685			ENSACAT00000006459, ENSACAT00000006472			ENSLACT00000001073		FALSE	Lizard, Coelacanth		Not expressed
ENSMUSG00000092224	ENSMUST00000173809|ENSMUSG00000092224|ENSMUSG00000092224	chr17:36094967-36096805	ENSACAG00000029516, ENSLACG00000001685			ENSACAT00000006459, ENSACAT00000006472			ENSLACT00000001073		FALSE	Lizard, Coelacanth		Not expressed
ENSMUSG00000073405	ENSMUST00000172538|ENSMUSG00000073405|ENSMUSG00000073405	chr17:36109233-36111658	ENSACAG00000029516, ENSLACG00000001685			ENSACAT00000006459, ENSACAT00000006472			ENSLACT00000001073		FALSE	Lizard, Coelacanth		Expressed
ENSMUSG00000073980	ENSMUST00000173127|ENSMUSG00000073980|ENSMUSG00000073980	chr17:36137187-36139105	ENSLACG00000001685						ENSLACT00000001073		FALSE	Coelacanth		Not expressed
ENSMUSG00000092366	ENSMUST00000174345|ENSMUSG00000092366|ENSMUSG00000092366	chr17:36156530-36162079	ENSLACG00000001685						ENSLACT00000001073		FALSE	Coelacanth		Not expressed
ENSMUSG00000092480	ENSMUST00000173902|ENSMUSG00000092480|ENSMUSG00000092480	chr17:36182195-36182430	ENSLACG00000001685						ENSLACT00000001073		FALSE	Coelacanth		.
ENSMUSG00000092306	ENSMUST00000173290|ENSMUSG00000092306|ENSMUSG00000092306	chr17:36197569-36198513	ENSLACG00000001685						ENSLACT00000001073		FALSE	Coelacanth		Not expressed
ENSMUSG00000092457	ENSMUST00000173096|ENSMUSG00000092457|ENSMUSG00000092457	chr17:36201995-36206339	ENSLACG00000001685						ENSLACT00000001073		FALSE	Coelacanth		Not expressed
ENSMUSG00000092265	ENSMUST00000173402|ENSMUSG00000092265|ENSMUSG00000092265	chr17:36210275-36211184	ENSLACG00000001685						ENSLACT00000001073		FALSE	Coelacanth		Not expressed
ENSMUSG00000092362	ENSMUST00000173047|ENSMUSG00000092362|ENSMUSG00000092362	chr17:36213416-36216412	ENSLACG00000001685						ENSLACT00000001073		FALSE	Coelacanth		Not expressed
ENSMUSG00000092363	ENSMUST00000174722|ENSMUSG00000092363|ENSMUSG00000092363	chr17:36237253-36237359	ENSLACG00000001685						ENSLACT00000001073		FALSE	Coelacanth		.
ENSMUSG00000092508	ENSMUST00000174378|ENSMUSG00000092508|ENSMUSG00000092508	chr17:36407438-36409549	ENSACAG00000029516			ENSACAT00000006459, ENSACAT00000006472					FALSE	Lizard		Not expressed
ENSMUSG00000092332	ENSMUST00000173591|ENSMUSG00000092332|ENSMUSG00000092332	chr17:36558620-36561668	ENSACAG00000029516, ENSMODG00000014624	MODO-UE		ENSACAT00000006459, ENSACAT00000006472	ENSMODT00000018689				FALSE	Lizard, Opossum		Not expressed
ENSMUSG00000092606	ENSMUST00000173652|ENSMUSG00000092606|ENSMUSG00000092606	chr17:36597897-36598044	ENSACAG00000029516, ENSMODG00000014624	MODO-UE		ENSACAT00000006459, ENSACAT00000006472	ENSMODT00000018689				FALSE	Lizard, Opossum		.
ENSMUSG00000083534	ENSMUST00000119193|ENSMUSG00000083534|ENSMUSG00000083534	chr17:36969194-36971396	ENSLACG00000006751, ENSMODG00000014624	MODO-UE			ENSMODT00000018689		ENSLACT00000003559		TRUE	Coelacanth, Opossum	Opossum	Expressed
ENSMUSG00000090556	ENSMUST00000174673|ENSMUSG00000090556|ENSMUSG00000090556	chr17:37169762-37170646	ENSLACG00000004113, ENSXETG00000031005	F7EVE5_XENTR				ENSXETT00000061826	ENSLACT00000025582		FALSE	Coelacanth, X. tropicalis		Not expressed
ENSMUSG00000092556	ENSMUST00000173568|ENSMUSG00000092556|ENSMUSG00000092556	chr17:37276647-37278105	ENSACAG00000029516, ENSMODG00000014624	MODO-UE		ENSACAT00000006459, ENSACAT00000006472	ENSMODT00000018689				FALSE	Lizard, Opossum		Expressed
ENSMUSG00000092524	ENSMUST00000173450|ENSMUSG00000092524|ENSMUSG00000092524	chr17:37285141-37286069	ENSACAG00000029516			ENSACAT00000006459, ENSACAT00000006472					FALSE	Lizard		Not expressed
ENSMUSG00000095858	ENSMUST00000178766|ENSMUSG00000095858|ENSMUSG00000095858	chr17:37362160-37363087	ENSACAG00000029516			ENSACAT00000006459, ENSACAT00000006472					FALSE	Lizard		Not expressed
ENSMUSG00000092542	ENSMUST00000172798|ENSMUSG00000092542|ENSMUSG00000092542	chr17:37376855-37377224	ENSACAG00000029516			ENSACAT00000006459, ENSACAT00000006472					FALSE	Lizard		.
ENSMUSG00000094884	ENSMUST00000178647|ENSMUSG00000094884|ENSMUSG00000094884	chr17:37382559-37383486	ENSACAG00000029516			ENSACAT00000006459, ENSACAT00000006472					FALSE	Lizard		Not expressed
ENSMUSG00000092396	ENSMUST00000173901|ENSMUSG00000092396|ENSMUSG00000092396	chr17:37387379-37388218	ENSACAG00000029516			ENSACAT00000006459, ENSACAT00000006472					FALSE	Lizard		Not expressed
ENSMUSG00000095603	ENSMUST00000178794|ENSMUSG00000095603|ENSMUSG00000095603	chr17:37394583-37395510	ENSACAG00000029516			ENSACAT00000006459, ENSACAT00000006472					FALSE	Lizard		Not expressed
ENSMUSG00000092568	ENSMUST00000174238|ENSMUSG00000092568|ENSMUSG00000092568	chr17:37407760-37408481	ENSACAG00000029516			ENSACAT00000006459, ENSACAT00000006472					FALSE	Lizard		Not expressed
ENSMUSG00000092477	ENSMUST00000173316|ENSMUSG00000092477|ENSMUSG00000092477	chr17:37413141-37415123	ENSACAG00000029516			ENSACAT00000006459, ENSACAT00000006472					FALSE	Lizard		Not expressed
ENSMUSG00000092601	ENSMUST00000172563|ENSMUSG00000092601|ENSMUSG00000092601	chr17:37451440-37451997	ENSACAG00000029516, ENSMODG00000014624	MODO-UE		ENSACAT00000006459, ENSACAT00000006472	ENSMODT00000018689				FALSE	Lizard, Opossum		Not expressed
ENSMUSG00000092615	ENSMUST00000172948|ENSMUSG00000092615|ENSMUSG00000092615	chr17:38313308-38315021	ENSACAG00000007810			ENSACAT00000007799					FALSE	Lizard		Not expressed
ENSMUSG00000082712	ENSMUST00000120485|ENSMUSG00000082712|ENSMUSG00000082712	chr2:85388139-85389035	ENSLACG00000017026						ENSLACT00000019639		FALSE	Coelacanth		Not expressed
ENSMUSG00000083358	ENSMUST00000120361|ENSMUSG00000083358|ENSMUSG00000083358	chr2:85656262-85656716	ENSXETG00000033626	F6T414_XENTR				ENSXETT00000061467, ENSXETT00000062306, ENSXETT00000063189, ENSXETT00000065155			FALSE	X. tropicalis		.
ENSMUSG00000082754	ENSMUST00000121914|ENSMUSG00000082754|ENSMUSG00000082754	chr2:85863412-85864361	ENSXETG00000033626	F6T414_XENTR				ENSXETT00000061467, ENSXETT00000062306, ENSXETT00000063189, ENSXETT00000065155			FALSE	X. tropicalis		Not expressed
ENSMUSG00000082892	ENSMUST00000122338|ENSMUSG00000082892|ENSMUSG00000082892	chr2:85932144-85933486	ENSXETG00000033626	F6T414_XENTR				ENSXETT00000061467, ENSXETT00000062306, ENSXETT00000063189, ENSXETT00000065155			FALSE	X. tropicalis		Not expressed
ENSMUSG00000050577	ENSMUST00000149775|ENSMUSG00000050577|ENSMUSG00000050577	chr2:86121924-86122879	ENSXETG00000033626	F6T414_XENTR				ENSXETT00000061467, ENSXETT00000062306, ENSXETT00000063189, ENSXETT00000065155			FALSE	X. tropicalis		Not expressed
ENSMUSG00000083706	ENSMUST00000118736|ENSMUSG00000083706|ENSMUSG00000083706	chr2:87284351-87285272	ENSLACG00000000430, ENSXETG00000031005	F7EVE5_XENTR				ENSXETT00000061826	ENSLACT00000001680		FALSE	Coelacanth, X. tropicalis		Not expressed
ENSMUSG00000083267	ENSMUST00000119555|ENSMUSG00000083267|ENSMUSG00000083267	chr2:87523511-87524367	ENSLACG00000000430, ENSXETG00000004669	lrrc14				ENSXETT00000010144	ENSLACT00000001680		FALSE	Coelacanth, X. tropicalis		Not expressed
ENSMUSG00000082227	ENSMUST00000118227|ENSMUSG00000082227|ENSMUSG00000082227	chr2:87808363-87808676	ENSLACG00000000430						ENSLACT00000001680		FALSE	Coelacanth		.
ENSMUSG00000083185	ENSMUST00000117180|ENSMUSG00000083185|ENSMUSG00000083185	chr2:87816530-87817452	ENSXETG00000031005	F7EVE5_XENTR				ENSXETT00000061826			FALSE	X. tropicalis		Not expressed
ENSMUSG00000081908	ENSMUST00000122179|ENSMUSG00000081908|ENSMUSG00000081908	chr2:87822609-87823546	ENSXETG00000031005	F7EVE5_XENTR				ENSXETT00000061826			FALSE	X. tropicalis		Not expressed
ENSMUSG00000082982	ENSMUST00000118232|ENSMUSG00000082982|ENSMUSG00000082982	chr2:87839978-87840423	ENSXETG00000031005	F7EVE5_XENTR				ENSXETT00000061826			FALSE	X. tropicalis		.
ENSMUSG00000081234	ENSMUST00000121186|ENSMUSG00000081234|ENSMUSG00000081234	chr2:87846272-87847209	ENSXETG00000031005, ENSXETG00000033626	F6T414_XENTR, F7EVE5_XENTR				ENSXETT00000061467, ENSXETT00000061826, ENSXETT00000062306, ENSXETT00000063189, ENSXETT00000065155			FALSE	X. tropicalis		Not expressed
ENSMUSG00000085547	ENSMUST00000124074|ENSMUSG00000085547|ENSMUSG00000085547	chr2:90358170-90383161	ENSMODG00000019932				ENSMODT00000025312, ENSMODT00000025313, ENSMODT00000025314, ENSMODT00000025318, ENSMODT00000025321, ENSMODT00000035576, ENSMODT00000035578, ENSMODT00000035579				FALSE	Opossum		Not expressed
ENSMUSG00000082980	ENSMUST00000120681|ENSMUSG00000082980|ENSMUSG00000082980	chr2:90400662-90401592	ENSMODG00000019931, ENSMODG00000019932				ENSMODT00000035573, ENSMODT00000035584				FALSE	Opossum		Not expressed
ENSMUSG00000081888	ENSMUST00000122326|ENSMUSG00000081888|ENSMUSG00000081888	chr2:129378270-129379396	ENSACAG00000004621	CHCHD5		ENSACAT00000004587					FALSE	Lizard		Not expressed
ENSMUSG00000085608	ENSMUST00000155376|ENSMUSG00000085608|ENSMUSG00000085608	chr2:175023353-175023503	ENSGALG00000018597, ENSXETG00000016062	znf184	ENSGALT00000039397			ENSXETT00000005787			FALSE	Chicken, X. tropicalis		.
ENSMUSG00000082112	ENSMUST00000117051|ENSMUSG00000082112|ENSMUSG00000082112	chr2:175038120-175041036	ENSGALG00000018597		ENSGALT00000007843						FALSE	Chicken		Not expressed
ENSMUSG00000080888	ENSMUST00000121827|ENSMUSG00000080888|ENSMUSG00000080888	chr2:175086500-175089918	ENSACAG00000000826, ENSACAG00000026827, ENSGALG00000018597		ENSGALT00000007843	ENSACAT00000001813, ENSACAT00000010913					FALSE	Lizard, Chicken		Expressed
ENSMUSG00000082376	ENSMUST00000119690|ENSMUSG00000082376|ENSMUSG00000082376	chr2:175228175-175231291	ENSXETG00000002097, ENSXETG00000006575, ENSXETG00000025714	znf420				ENSXETT00000014437, ENSXETT00000052702, ENSXETT00000055565, ENSXETT00000060872, ENSXETT00000060925, ENSXETT00000060951, ENSXETT00000061013, ENSXETT00000061106, ENSXETT00000061952, ENSXETT00000061976, ENSXETT00000062081, ENSXETT00000062396, ENSXETT00000062649, ENSXETT00000062717, ENSXETT00000062762, ENSXETT00000063555, ENSXETT00000064102, ENSXETT00000065680			TRUE	X. tropicalis	X. tropicalis	Not expressed
ENSMUSG00000085699	ENSMUST00000139032|ENSMUSG00000085699|ENSMUSG00000085699	chr2:175304096-175304333	ENSXETG00000002097, ENSXETG00000006575, ENSXETG00000025714	znf420				ENSXETT00000014437, ENSXETT00000052702, ENSXETT00000055565, ENSXETT00000060872, ENSXETT00000060925, ENSXETT00000060951, ENSXETT00000061013, ENSXETT00000061106, ENSXETT00000061952, ENSXETT00000061976, ENSXETT00000062081, ENSXETT00000062396, ENSXETT00000062649, ENSXETT00000062717, ENSXETT00000062762, ENSXETT00000063555, ENSXETT00000064102, ENSXETT00000065680			FALSE	X. tropicalis		.
ENSMUSG00000095231	ENSMUST00000129110|ENSMUSG00000095231|ENSMUSG00000095231	chr2:175401663-175401954	ENSXETG00000002097, ENSXETG00000006575, ENSXETG00000025714	znf420				ENSXETT00000014437, ENSXETT00000052702, ENSXETT00000055565, ENSXETT00000060872, ENSXETT00000060925, ENSXETT00000060951, ENSXETT00000061013, ENSXETT00000061106, ENSXETT00000061952, ENSXETT00000061976, ENSXETT00000062081, ENSXETT00000062396, ENSXETT00000062649, ENSXETT00000062717, ENSXETT00000062762, ENSXETT00000063555, ENSXETT00000064102, ENSXETT00000065680			FALSE	X. tropicalis		.
ENSMUSG00000093416	ENSMUST00000176980|ENSMUSG00000093416|ENSMUSG00000093416	chr3:64195573-64213677	ENSXETG00000027720	vn2r1p				ENSXETT00000026858			TRUE	X. tropicalis	X. tropicalis	Not expressed
ENSMUSG00000093474	ENSMUST00000175833|ENSMUSG00000093474|ENSMUSG00000093474	chr3:64744748-64745645	ENSXETG00000027720	vn2r1p				ENSXETT00000026858			TRUE	X. tropicalis	X. tropicalis	Not expressed
ENSMUSG00000104298	ENSMUST00000193505|ENSMUSG00000104298|ENSMUSG00000104298	chr3:93064739-93064964	ENSXETG00000008324	s100a11				ENSXETT00000043045			FALSE	X. tropicalis		.
ENSMUSG00000104887	ENSMUST00000198484|ENSMUSG00000104887|ENSMUSG00000104887	chr3:122125105-122227370	ENSLACG00000008782, ENSLACG00000010894, ENSXETG00000008223, ENSXETG00000008224	abca4, gclm				ENSXETT00000018035, ENSXETT00000026665	ENSLACT00000011777		FALSE	Coelacanth, X. tropicalis		Not expressed
ENSMUSG00000082216	ENSMUST00000121614|ENSMUSG00000082216|ENSMUSG00000082216	chr4:52935429-52936381	ENSGALG00000009065, ENSXETG00000025460	VMA21, vma21	ENSGALT00000014755			ENSXETT00000005090			FALSE	Chicken, X. tropicalis		Not expressed
ENSMUSG00000081045	ENSMUST00000118645|ENSMUSG00000081045|ENSMUSG00000081045	chr4:101884039-101884312	ENSLACG00000000430, ENSXETG00000004669	lrrc14				ENSXETT00000010144	ENSLACT00000001680		FALSE	Coelacanth, X. tropicalis		.
ENSMUSG00000081166	ENSMUST00000122223|ENSMUSG00000081166|ENSMUSG00000081166	chr4:112512739-112521472	ENSLACG00000006751						ENSLACT00000003559		FALSE	Coelacanth		Not expressed
ENSMUSG00000083753	ENSMUST00000117091|ENSMUSG00000083753|ENSMUSG00000083753	chr4:112566406-112593053	ENSLACG00000006751						ENSLACT00000003559		FALSE	Coelacanth		Not expressed
ENSMUSG00000081066	ENSMUST00000119622|ENSMUSG00000081066|ENSMUSG00000081066	chr4:112705169-112706236	ENSLACG00000006751						ENSLACT00000003559		FALSE	Coelacanth		Not expressed
ENSMUSG00000082407	ENSMUST00000119019|ENSMUSG00000082407|ENSMUSG00000082407	chr4:143402343-143403413	ENSMODG00000011150				ENSMODT00000034483				FALSE	Opossum		Not expressed
ENSMUSG00000084059	ENSMUST00000117391|ENSMUSG00000084059|ENSMUSG00000084059	chr4:143464273-143464774	ENSMODG00000011150				ENSMODT00000034483				FALSE	Opossum		Not expressed
ENSMUSG00000083403	ENSMUST00000122323|ENSMUSG00000083403|ENSMUSG00000083403	chr4:143499434-143502095	ENSMODG00000011150				ENSMODT00000034483				FALSE	Opossum		Not expressed
ENSMUSG00000081523	ENSMUST00000117097|ENSMUSG00000081523|ENSMUSG00000081523	chr4:143595061-143597611	ENSLACG00000000430, ENSXETG00000004669	lrrc14				ENSXETT00000010144	ENSLACT00000001680		FALSE	Coelacanth, X. tropicalis		Not expressed
ENSMUSG00000083749	ENSMUST00000117157|ENSMUSG00000083749|ENSMUSG00000083749	chr4:143913856-143916442	ENSLACG00000000430, ENSXETG00000004669	lrrc14				ENSXETT00000010144	ENSLACT00000001680		FALSE	Coelacanth, X. tropicalis		Not expressed
ENSMUSG00000084123	ENSMUST00000119045|ENSMUSG00000084123|ENSMUSG00000084123	chr4:143928533-143930736	ENSMODG00000011150				ENSMODT00000034483				FALSE	Opossum		Not expressed
ENSMUSG00000083456	ENSMUST00000122287|ENSMUSG00000083456|ENSMUSG00000083456	chr4:144033630-144035610	ENSMODG00000011150				ENSMODT00000034483				FALSE	Opossum		Not expressed
ENSMUSG00000080943	ENSMUST00000119195|ENSMUSG00000080943|ENSMUSG00000080943	chr4:144302960-144304941	ENSMODG00000011150				ENSMODT00000034483				FALSE	Opossum		Not expressed
ENSMUSG00000084312	ENSMUST00000118380|ENSMUSG00000084312|ENSMUSG00000084312	chr4:144345596-144346049	ENSLACG00000000430, ENSXETG00000004669	lrrc14				ENSXETT00000010144	ENSLACT00000001680		FALSE	Coelacanth, X. tropicalis		.
ENSMUSG00000094177	ENSMUST00000180112|ENSMUSG00000094177|ENSMUSG00000094177	chr4:145775611-145775988	ENSLACG00000022200, ENSXETG00000002097, ENSXETG00000006575, ENSXETG00000016062, ENSXETG00000025714	znf184, znf420				ENSXETT00000014437, ENSXETT00000032982, ENSXETT00000037448, ENSXETT00000052694, ENSXETT00000052702, ENSXETT00000055565, ENSXETT00000060872, ENSXETT00000060925, ENSXETT00000060951, ENSXETT00000061013, ENSXETT00000061106, ENSXETT00000061952, ENSXETT00000061976, ENSXETT00000062081, ENSXETT00000062396, ENSXETT00000062649, ENSXETT00000062717, ENSXETT00000062762, ENSXETT00000063555, ENSXETT00000064102,…	ENSLACT00000026625		FALSE	Coelacanth, X. tropicalis		.
ENSMUSG00000084350	ENSMUST00000122051|ENSMUSG00000084350|ENSMUSG00000084350	chr4:145825236-145829942	ENSLACG00000022200, ENSXETG00000002097, ENSXETG00000006575, ENSXETG00000016062, ENSXETG00000025714	znf184, znf420				ENSXETT00000014437, ENSXETT00000032982, ENSXETT00000037448, ENSXETT00000052694, ENSXETT00000052702, ENSXETT00000055565, ENSXETT00000060872, ENSXETT00000060925, ENSXETT00000060951, ENSXETT00000061013, ENSXETT00000061106, ENSXETT00000061952, ENSXETT00000061976, ENSXETT00000062081, ENSXETT00000062396, ENSXETT00000062649, ENSXETT00000062717, ENSXETT00000062762, ENSXETT00000063555, ENSXETT00000064102,…	ENSLACT00000026625		TRUE	Coelacanth, X. tropicalis	X. tropicalis	Expressed
ENSMUSG00000095096	ENSMUST00000178733|ENSMUSG00000095096|ENSMUSG00000095096	chr4:146264520-146264895	ENSACAG00000007845, ENSACAG00000012005, ENSACAG00000027307, ENSGALG00000018597, ENSXETG00000016062	znf184	ENSGALT00000039397	ENSACAT00000010913, ENSACAT00000012293, ENSACAT00000013744		ENSXETT00000005787, ENSXETT00000032982, ENSXETT00000037448			FALSE	Lizard, Chicken, X. tropicalis		.
ENSMUSG00000095460	ENSMUST00000178737|ENSMUSG00000095460|ENSMUSG00000095460	chr4:146605104-146605481	ENSGALG00000018597, ENSXETG00000016062	znf184	ENSGALT00000039397			ENSXETT00000005787, ENSXETT00000032982, ENSXETT00000037448			FALSE	Chicken, X. tropicalis		.
ENSMUSG00000093975	ENSMUST00000179720|ENSMUSG00000093975|ENSMUSG00000093975	chr4:147444379-147444648	ENSGALG00000018597		ENSGALT00000007843						FALSE	Chicken		.
ENSMUSG00000096440	ENSMUST00000179853|ENSMUSG00000096440|ENSMUSG00000096440	chr4:147521530-147521912	ENSGALG00000018597		ENSGALT00000007843						FALSE	Chicken		.
ENSMUSG00000090577	ENSMUST00000167579|ENSMUSG00000090577|ENSMUSG00000090577	chr5:3030237-3032082	ENSMODG00000010772	CDK6			ENSMODT00000034336				FALSE	Opossum		Not expressed
ENSMUSG00000090701	ENSMUST00000166202|ENSMUSG00000090701|ENSMUSG00000090701	chr5:3070742-3072522	ENSMODG00000010772	CDK6			ENSMODT00000034336				FALSE	Opossum		Not expressed
ENSMUSG00000091936	ENSMUST00000161709|ENSMUSG00000091936|ENSMUSG00000091936	chr5:3090768-3095074	ENSMODG00000010772	CDK6			ENSMODT00000034336				FALSE	Opossum		Not expressed
ENSMUSG00000091483	ENSMUST00000162728|ENSMUSG00000091483|ENSMUSG00000091483	chr5:3123776-3127383	ENSMODG00000010772	CDK6			ENSMODT00000034336				FALSE	Opossum		Not expressed
ENSMUSG00000106854	ENSMUST00000202094|ENSMUSG00000106854|ENSMUSG00000106854	chr5:68569503-68594746	ENSXETG00000008440	kctd8				ENSXETT00000018490			FALSE	X. tropicalis		Not expressed
ENSMUSG00000105309	ENSMUST00000200382|ENSMUSG00000105309|ENSMUSG00000105309	chr5:86860656-86863506	ENSMODG00000014337				ENSMODT00000018282				FALSE	Opossum		Not expressed
ENSMUSG00000107356	ENSMUST00000201064|ENSMUSG00000107356|ENSMUSG00000107356	chr5:93410761-93411860	ENSLACG00000000430, ENSXETG00000004669	lrrc14				ENSXETT00000010144	ENSLACT00000001680		FALSE	Coelacanth, X. tropicalis		Not expressed
ENSMUSG00000106699	ENSMUST00000201567|ENSMUSG00000106699|ENSMUSG00000106699	chr5:93421671-93423396	ENSLACG00000000430, ENSXETG00000004669	lrrc14				ENSXETT00000010144	ENSLACT00000001680		FALSE	Coelacanth, X. tropicalis		Not expressed
ENSMUSG00000107346	ENSMUST00000201381|ENSMUSG00000107346|ENSMUSG00000107346	chr5:93694993-93697721	ENSMODG00000011150				ENSMODT00000034483				FALSE	Opossum		Not expressed
ENSMUSG00000107159	ENSMUST00000202043|ENSMUSG00000107159|ENSMUSG00000107159	chr5:93738095-93740783	ENSLACG00000000430, ENSXETG00000004669	lrrc14				ENSXETT00000010144	ENSLACT00000001680		FALSE	Coelacanth, X. tropicalis		Not expressed
ENSMUSG00000107247	ENSMUST00000202239|ENSMUSG00000107247|ENSMUSG00000107247	chr5:93770299-93771800	ENSLACG00000000430, ENSXETG00000004669	lrrc14				ENSXETT00000010144	ENSLACT00000001680		FALSE	Coelacanth, X. tropicalis		Not expressed
ENSMUSG00000106701	ENSMUST00000201146|ENSMUSG00000106701|ENSMUSG00000106701	chr5:93936754-93939485	ENSLACG00000000430, ENSXETG00000004669	lrrc14				ENSXETT00000010144	ENSLACT00000001680		FALSE	Coelacanth, X. tropicalis		Not expressed
ENSMUSG00000106916	ENSMUST00000200804|ENSMUSG00000106916|ENSMUSG00000106916	chr5:93996480-93999174	ENSLACG00000000430, ENSXETG00000004669	lrrc14				ENSXETT00000010144	ENSLACT00000001680		FALSE	Coelacanth, X. tropicalis		Not expressed
ENSMUSG00000107315	ENSMUST00000202858|ENSMUSG00000107315|ENSMUSG00000107315	chr5:94434356-94436925	ENSLACG00000000430, ENSXETG00000004669	lrrc14				ENSXETT00000010144	ENSLACT00000001680		FALSE	Coelacanth, X. tropicalis		Not expressed
ENSMUSG00000107064	ENSMUST00000202563|ENSMUSG00000107064|ENSMUSG00000107064	chr5:94733355-94736087	ENSMODG00000011150				ENSMODT00000034483				FALSE	Opossum		Not expressed
ENSMUSG00000107187	ENSMUST00000201151|ENSMUSG00000107187|ENSMUSG00000107187	chr5:94769618-94772066	ENSLACG00000000430, ENSXETG00000004669	lrrc14				ENSXETT00000010144	ENSLACT00000001680		FALSE	Coelacanth, X. tropicalis		Not expressed
ENSMUSG00000107285	ENSMUST00000200920|ENSMUSG00000107285|ENSMUSG00000107285	chr5:94951536-94954134	ENSLACG00000000430, ENSXETG00000004669	lrrc14				ENSXETT00000010144	ENSLACT00000001680		FALSE	Coelacanth, X. tropicalis		Not expressed
ENSMUSG00000073510	ENSMUST00000200996|ENSMUSG00000073510|ENSMUSG00000073510	chr5:94963017-94965694	ENSMODG00000011150				ENSMODT00000034483				FALSE	Opossum		Not expressed
ENSMUSG00000107376	ENSMUST00000202364|ENSMUSG00000107376|ENSMUSG00000107376	chr5:95063575-95066307	ENSMODG00000011150				ENSMODT00000034483				FALSE	Opossum		Not expressed
ENSMUSG00000106780	ENSMUST00000201233|ENSMUSG00000106780|ENSMUSG00000106780	chr5:95100023-95102282	ENSLACG00000000430, ENSXETG00000004669	lrrc14				ENSXETT00000010144	ENSLACT00000001680		FALSE	Coelacanth, X. tropicalis		Not expressed
ENSMUSG00000107348	ENSMUST00000201076|ENSMUSG00000107348|ENSMUSG00000107348	chr5:95280461-95283192	ENSMODG00000011150				ENSMODT00000034483				FALSE	Opossum		Not expressed
ENSMUSG00000107122	ENSMUST00000200803|ENSMUSG00000107122|ENSMUSG00000107122	chr5:95381053-95383784	ENSMODG00000011150				ENSMODT00000034483				FALSE	Opossum		Not expressed
ENSMUSG00000106821	ENSMUST00000201338|ENSMUSG00000106821|ENSMUSG00000106821	chr5:95417109-95419751	ENSLACG00000000430, ENSXETG00000004669	lrrc14				ENSXETT00000010144	ENSLACT00000001680		FALSE	Coelacanth, X. tropicalis		Not expressed
ENSMUSG00000107357	ENSMUST00000202539|ENSMUSG00000107357|ENSMUSG00000107357	chr5:95425934-95428628	ENSLACG00000000430, ENSXETG00000004669	lrrc14				ENSXETT00000010144	ENSLACT00000001680		FALSE	Coelacanth, X. tropicalis		Not expressed
ENSMUSG00000106690	ENSMUST00000200751|ENSMUSG00000106690|ENSMUSG00000106690	chr5:95602577-95605308	ENSMODG00000011150				ENSMODT00000034483				FALSE	Opossum		Not expressed
ENSMUSG00000107213	ENSMUST00000201462|ENSMUSG00000107213|ENSMUSG00000107213	chr5:95662304-95664998	ENSMODG00000011150				ENSMODT00000034483				FALSE	Opossum		Not expressed
ENSMUSG00000106805	ENSMUST00000202063|ENSMUSG00000106805|ENSMUSG00000106805	chr5:95834960-95837450	ENSLACG00000000430, ENSXETG00000004669	lrrc14				ENSXETT00000010144	ENSLACT00000001680		FALSE	Coelacanth, X. tropicalis		Not expressed
ENSMUSG00000093510	ENSMUST00000177115|ENSMUSG00000093510|ENSMUSG00000093510	chr5:108872654-108892380	ENSACAG00000007845, ENSACAG00000012005, ENSACAG00000027307, ENSXETG00000016062	znf184		ENSACAT00000010913, ENSACAT00000012293, ENSACAT00000013744		ENSXETT00000005787, ENSXETT00000032982, ENSXETT00000037448			FALSE	Lizard, X. tropicalis		Not expressed
ENSMUSG00000093663	ENSMUST00000177413|ENSMUSG00000093663|ENSMUSG00000093663	chr5:109396329-109402092	ENSACAG00000000826, ENSACAG00000026827			ENSACAT00000001813, ENSACAT00000010913					FALSE	Lizard		Not expressed
ENSMUSG00000106028	ENSMUST00000196881|ENSMUSG00000106028|ENSMUSG00000106028	chr5:109551891-109554156	ENSACAG00000007845, ENSACAG00000012005, ENSACAG00000027307, ENSXETG00000016062	znf184		ENSACAT00000010913, ENSACAT00000012293, ENSACAT00000013744		ENSXETT00000005787, ENSXETT00000032982, ENSXETT00000037448			FALSE	Lizard, X. tropicalis		Expressed
ENSMUSG00000087244	ENSMUST00000131667|ENSMUSG00000087244|ENSMUSG00000087244	chr5:136997385-136999294	ENSLACG00000006809, ENSXETG00000015448	serpine1				ENSXETT00000033702, ENSXETT00000063697	ENSLACT00000010132		TRUE	Coelacanth, X. tropicalis	Coelacanth	Not expressed
ENSMUSG00000098131	ENSMUST00000182608|ENSMUSG00000098131|ENSMUSG00000098131	chr5:137002001-137005547	ENSLACG00000006809, ENSXETG00000015448	serpine1				ENSXETT00000033702, ENSXETT00000063697	ENSLACT00000010132		TRUE	Coelacanth, X. tropicalis	Coelacanth	Not expressed
ENSMUSG00000082088	ENSMUST00000119241|ENSMUSG00000082088|ENSMUSG00000082088	chr5:137720353-137721740	ENSXETG00000013426	c7orf51				ENSXETT00000057258			FALSE	X. tropicalis		Expressed
ENSMUSG00000106473	ENSMUST00000197207|ENSMUSG00000106473|ENSMUSG00000106473	chr5:145818760-145835195	ENSACAG00000000874, ENSGALG00000004449	CYP3A37	ENSGALT00000007060	ENSACAT00000022863					TRUE	Lizard, Chicken	Lizard, Chicken	Not expressed
ENSMUSG00000104805	ENSMUST00000197368|ENSMUSG00000104805|ENSMUSG00000104805	chr5:145956051-145965050	ENSACAG00000000874			ENSACAT00000002466, ENSACAT00000022863					FALSE	Lizard		Not expressed
ENSMUSG00000107123	ENSMUST00000202322|ENSMUSG00000107123|ENSMUSG00000107123	chr5:151435965-151461865	ENSLACG00000003133, ENSLACG00000004976, ENSLACG00000013668						ENSLACT00000001128, ENSLACT00000002347, ENSLACT00000014373		TRUE	Coelacanth	Coelacanth	Not expressed
ENSMUSG00000106703	ENSMUST00000202039|ENSMUSG00000106703|ENSMUSG00000106703	chr5:151513134-151549267	ENSLACG00000003133, ENSLACG00000004976, ENSLACG00000013668						ENSLACT00000001128, ENSLACT00000002347, ENSLACT00000014373		TRUE	Coelacanth	Coelacanth	Not expressed
ENSMUSG00000106759	ENSMUST00000202147|ENSMUSG00000106759|ENSMUSG00000106759	chr5:151635990-151641268	ENSXETG00000016918	rfc3				ENSXETT00000036845			FALSE	X. tropicalis		Not expressed
ENSMUSG00000107326	ENSMUST00000202359|ENSMUSG00000107326|ENSMUSG00000107326	chr5:151668048-151668136	ENSLACG00000009901						ENSLACT00000010958		FALSE	Coelacanth		.
ENSMUSG00000030363	ENSMUST00000032517|ENSMUSG00000030363|ENSMUSG00000030363, ENSMUST00000203658|ENSMUSG00000030363|ENSMUSG00000030363	chr6:128652415-128661820	ENSLACG00000009442						ENSLACT00000012728		FALSE	Coelacanth		Not expressed
ENSMUSG00000107992	ENSMUST00000204854|ENSMUSG00000107992|ENSMUSG00000107992	chr6:128919866-128919980	ENSACAG00000013935			ENSACAT00000013930					FALSE	Lizard		.
ENSMUSG00000081935	ENSMUST00000120132|ENSMUSG00000081935|ENSMUSG00000081935	chr6:129030836-129031676	ENSGALG00000009771, ENSXETG00000010225		ENSGALT00000042749			ENSXETT00000015231			FALSE	Chicken, X. tropicalis		Not expressed
ENSMUSG00000107413	ENSMUST00000204205|ENSMUSG00000107413|ENSMUSG00000107413	chr7:3264348-3265192	ENSLACG00000009354						ENSLACT00000007085		FALSE	Coelacanth		Not expressed
ENSMUSG00000098900	ENSMUST00000174801|ENSMUSG00000098900|ENSMUSG00000098900	chr7:7265497-7269335	ENSACAG00000017523			ENSACAT00000017588					FALSE	Lizard		Expressed
ENSMUSG00000090849	ENSMUST00000172589|ENSMUSG00000090849|ENSMUSG00000090849	chr7:7417667-7441299	ENSACAG00000002902, ENSLACG00000003133, ENSLACG00000004976, ENSLACG00000012200, ENSLACG00000013668			ENSACAT00000002854			ENSLACT00000001128, ENSLACT00000002347, ENSLACT00000014373		TRUE	Lizard, Coelacanth	Lizard, Coelacanth	Not expressed
ENSMUSG00000092314	ENSMUST00000172963|ENSMUSG00000092314|ENSMUSG00000092314	chr7:7493962-7506878	ENSACAG00000002902, ENSLACG00000003133, ENSLACG00000004976, ENSLACG00000012200, ENSLACG00000013668			ENSACAT00000002854			ENSLACT00000001128, ENSLACT00000002347, ENSLACT00000014373		TRUE	Lizard, Coelacanth	Lizard, Coelacanth	Not expressed
ENSMUSG00000092387	ENSMUST00000173036|ENSMUSG00000092387|ENSMUSG00000092387	chr7:7585299-7596549	ENSACAG00000002902, ENSLACG00000003133, ENSLACG00000004976, ENSLACG00000012200, ENSLACG00000013668			ENSACAT00000002854			ENSLACT00000001128, ENSLACT00000002347, ENSLACT00000014373		TRUE	Lizard, Coelacanth	Lizard, Coelacanth	Not expressed
ENSMUSG00000092227	ENSMUST00000173398|ENSMUSG00000092227|ENSMUSG00000092227	chr7:7608626-7614771	ENSACAG00000002902, ENSLACG00000003133, ENSLACG00000004976, ENSLACG00000012200, ENSLACG00000013668			ENSACAT00000002854			ENSLACT00000001128, ENSLACT00000002347, ENSLACT00000014373		FALSE	Lizard, Coelacanth		Not expressed
ENSMUSG00000092439	ENSMUST00000174682|ENSMUSG00000092439|ENSMUSG00000092439	chr7:7641853-7645329	ENSACAG00000002902, ENSLACG00000003133, ENSLACG00000004976, ENSLACG00000012200, ENSLACG00000013668			ENSACAT00000002854			ENSLACT00000001128, ENSLACT00000002347, ENSLACT00000014373		TRUE	Lizard, Coelacanth	Lizard, Coelacanth	Not expressed
ENSMUSG00000092173	ENSMUST00000173752|ENSMUSG00000092173|ENSMUSG00000092173	chr7:7706857-7720205	ENSACAG00000002902, ENSLACG00000003133, ENSLACG00000012200, ENSLACG00000013668			ENSACAT00000002854			ENSLACT00000002347, ENSLACT00000014373		TRUE	Lizard, Coelacanth	Lizard, Coelacanth	Not expressed
ENSMUSG00000092433	ENSMUST00000174438|ENSMUSG00000092433|ENSMUSG00000092433	chr7:7842898-7858604	ENSACAG00000002902, ENSLACG00000003133, ENSLACG00000012200, ENSLACG00000013668			ENSACAT00000002854			ENSLACT00000002347, ENSLACT00000014373		TRUE	Lizard, Coelacanth	Lizard, Coelacanth	Not expressed
ENSMUSG00000092221	ENSMUST00000173026|ENSMUSG00000092221|ENSMUSG00000092221	chr7:7914736-7920811	ENSACAG00000002902, ENSLACG00000003133, ENSLACG00000012200, ENSLACG00000013668			ENSACAT00000002854			ENSLACT00000002347, ENSLACT00000014373		FALSE	Lizard, Coelacanth		Not expressed
ENSMUSG00000092619	ENSMUST00000174441|ENSMUSG00000092619|ENSMUSG00000092619	chr7:7975627-7978155	ENSACAG00000002902, ENSLACG00000003133, ENSLACG00000012200, ENSLACG00000013668			ENSACAT00000002854			ENSLACT00000002347, ENSLACT00000014373		FALSE	Lizard, Coelacanth		Not expressed
ENSMUSG00000092294	ENSMUST00000173265|ENSMUSG00000092294|ENSMUSG00000092294	chr7:7982511-7986446	ENSACAG00000002902, ENSLACG00000003133, ENSLACG00000012200, ENSLACG00000013668			ENSACAT00000002854			ENSLACT00000002347, ENSLACT00000014373		FALSE	Lizard, Coelacanth		Not expressed
ENSMUSG00000094736	ENSMUST00000176792|ENSMUSG00000094736|ENSMUSG00000094736	chr7:8009396-8035143	ENSACAG00000002902, ENSLACG00000003133, ENSLACG00000012200, ENSLACG00000013668			ENSACAT00000002854			ENSLACT00000002347, ENSLACT00000014373		TRUE	Lizard, Coelacanth	Lizard, Coelacanth	Not expressed
ENSMUSG00000090482	ENSMUST00000175904|ENSMUSG00000090482|ENSMUSG00000090482	chr7:8035858-8055842	ENSACAG00000002902, ENSLACG00000003133, ENSLACG00000012200, ENSLACG00000013668			ENSACAT00000002854			ENSLACT00000002347, ENSLACT00000014373		TRUE	Lizard, Coelacanth	Lizard, Coelacanth	Not expressed
ENSMUSG00000092574	ENSMUST00000172930|ENSMUSG00000092574|ENSMUSG00000092574	chr7:8086386-8092838	ENSACAG00000002902, ENSLACG00000003133, ENSLACG00000012200, ENSLACG00000013668			ENSACAT00000002854			ENSLACT00000002347, ENSLACT00000014373		FALSE	Lizard, Coelacanth		Expressed
ENSMUSG00000096668	ENSMUST00000177214|ENSMUSG00000096668|ENSMUSG00000096668	chr7:8102367-8115821	ENSACAG00000002902, ENSLACG00000003133, ENSLACG00000012200, ENSLACG00000013668			ENSACAT00000002854			ENSLACT00000002347, ENSLACT00000014373		TRUE	Lizard, Coelacanth	Lizard, Coelacanth	Not expressed
ENSMUSG00000092624	ENSMUST00000173038|ENSMUSG00000092624|ENSMUSG00000092624	chr7:8282126-8288934	ENSACAG00000002902, ENSLACG00000003133, ENSLACG00000004976, ENSLACG00000012200, ENSLACG00000013668			ENSACAT00000002854			ENSLACT00000001128, ENSLACT00000002347, ENSLACT00000014373		FALSE	Lizard, Coelacanth		Not expressed
ENSMUSG00000092452	ENSMUST00000174138|ENSMUSG00000092452|ENSMUSG00000092452	chr7:8304224-8325804	ENSACAG00000002902, ENSLACG00000003133, ENSLACG00000004976, ENSLACG00000012200, ENSLACG00000013668			ENSACAT00000002854			ENSLACT00000001128, ENSLACT00000002347, ENSLACT00000014373		TRUE	Lizard, Coelacanth	Lizard, Coelacanth	Not expressed
ENSMUSG00000092447	ENSMUST00000174727|ENSMUSG00000092447|ENSMUSG00000092447	chr7:8351412-8357905	ENSACAG00000002902, ENSLACG00000003133, ENSLACG00000004976, ENSLACG00000012200, ENSLACG00000013668			ENSACAT00000002854			ENSLACT00000001128, ENSLACT00000002347, ENSLACT00000014373		FALSE	Lizard, Coelacanth		Not expressed
ENSMUSG00000092441	ENSMUST00000172969|ENSMUSG00000092441|ENSMUSG00000092441	chr7:8399200-8422775	ENSACAG00000002902, ENSLACG00000003133, ENSLACG00000004976, ENSLACG00000012200, ENSLACG00000013668			ENSACAT00000002854			ENSLACT00000001128, ENSLACT00000002347, ENSLACT00000014373		TRUE	Lizard, Coelacanth	Lizard, Coelacanth	Not expressed
ENSMUSG00000092614	ENSMUST00000174515|ENSMUSG00000092614|ENSMUSG00000092614	chr7:8506485-8519810	ENSACAG00000002902, ENSLACG00000003133, ENSLACG00000004976, ENSLACG00000012200, ENSLACG00000013668			ENSACAT00000002854			ENSLACT00000001128, ENSLACT00000002347, ENSLACT00000014373		TRUE	Lizard, Coelacanth	Lizard, Coelacanth	Not expressed
ENSMUSG00000092204	ENSMUST00000173160|ENSMUSG00000092204|ENSMUSG00000092204	chr7:8584975-8610512	ENSACAG00000002902, ENSLACG00000003133, ENSLACG00000004976, ENSLACG00000012200, ENSLACG00000013668			ENSACAT00000002854			ENSLACT00000001128, ENSLACT00000002347, ENSLACT00000014373		TRUE	Lizard, Coelacanth	Lizard, Coelacanth	Not expressed
ENSMUSG00000092175	ENSMUST00000173822|ENSMUSG00000092175|ENSMUSG00000092175	chr7:8633546-8649266	ENSACAG00000002902, ENSLACG00000003133, ENSLACG00000004976, ENSLACG00000012200, ENSLACG00000013668			ENSACAT00000002854			ENSLACT00000001128, ENSLACT00000002347, ENSLACT00000014373		TRUE	Lizard, Coelacanth	Lizard, Coelacanth	Not expressed
ENSMUSG00000090727	ENSMUST00000164882|ENSMUSG00000090727|ENSMUSG00000090727	chr7:8667316-8693097	ENSACAG00000002902, ENSLACG00000003133, ENSLACG00000004976, ENSLACG00000012200, ENSLACG00000013668			ENSACAT00000002854			ENSLACT00000001128, ENSLACT00000002347, ENSLACT00000014373		TRUE	Lizard, Coelacanth	Lizard, Coelacanth	Not expressed
ENSMUSG00000092264	ENSMUST00000173438|ENSMUSG00000092264|ENSMUSG00000092264	chr7:8705324-8711442	ENSACAG00000002902, ENSLACG00000003133, ENSLACG00000004976, ENSLACG00000012200, ENSLACG00000013668			ENSACAT00000002854			ENSLACT00000001128, ENSLACT00000002347, ENSLACT00000014373		FALSE	Lizard, Coelacanth		Not expressed
ENSMUSG00000091163	ENSMUST00000173027|ENSMUSG00000091163|ENSMUSG00000091163	chr7:8738844-8754923	ENSACAG00000002902, ENSLACG00000003133, ENSLACG00000004976, ENSLACG00000012200, ENSLACG00000013668			ENSACAT00000002854			ENSLACT00000001128, ENSLACT00000002347, ENSLACT00000014373		TRUE	Lizard, Coelacanth	Lizard, Coelacanth	Not expressed
ENSMUSG00000092523	ENSMUST00000174624|ENSMUSG00000092523|ENSMUSG00000092523	chr7:8773325-8777247	ENSACAG00000002902, ENSLACG00000003133, ENSLACG00000004976, ENSLACG00000012200, ENSLACG00000013668			ENSACAT00000002854			ENSLACT00000001128, ENSLACT00000002347, ENSLACT00000014373		FALSE	Lizard, Coelacanth		Not expressed
ENSMUSG00000096707	ENSMUST00000174053|ENSMUSG00000096707|ENSMUSG00000096707	chr7:8801135-8825685	ENSACAG00000002902, ENSLACG00000003133, ENSLACG00000004976, ENSLACG00000012200, ENSLACG00000013668			ENSACAT00000002854			ENSLACT00000001128, ENSLACT00000002347, ENSLACT00000014373		TRUE	Lizard, Coelacanth	Lizard, Coelacanth	Not expressed
ENSMUSG00000092189	ENSMUST00000173842|ENSMUSG00000092189|ENSMUSG00000092189	chr7:8848145-8850615	ENSACAG00000002902, ENSLACG00000003133, ENSLACG00000004976, ENSLACG00000012200, ENSLACG00000013668			ENSACAT00000002854			ENSLACT00000001128, ENSLACT00000002347, ENSLACT00000014373		TRUE	Lizard, Coelacanth	Coelacanth	Not expressed
ENSMUSG00000092573	ENSMUST00000173798|ENSMUSG00000092573|ENSMUSG00000092573	chr7:8872178-8885651	ENSACAG00000002902, ENSLACG00000003133, ENSLACG00000004976, ENSLACG00000012200, ENSLACG00000013668			ENSACAT00000002854			ENSLACT00000001128, ENSLACT00000002347, ENSLACT00000014373		TRUE	Lizard, Coelacanth	Lizard, Coelacanth	Not expressed
ENSMUSG00000092611	ENSMUST00000174123|ENSMUSG00000092611|ENSMUSG00000092611	chr7:8954488-8969976	ENSACAG00000002902, ENSLACG00000003133, ENSLACG00000004976, ENSLACG00000012200, ENSLACG00000013668			ENSACAT00000002854			ENSLACT00000001128, ENSLACT00000002347, ENSLACT00000014373		TRUE	Lizard, Coelacanth	Lizard, Coelacanth	Not expressed
ENSMUSG00000092312	ENSMUST00000173446|ENSMUSG00000092312|ENSMUSG00000092312	chr7:9058359-9062754	ENSACAG00000002902, ENSLACG00000003133, ENSLACG00000004976, ENSLACG00000012200, ENSLACG00000013668			ENSACAT00000002854			ENSLACT00000001128, ENSLACT00000002347, ENSLACT00000014373		FALSE	Lizard, Coelacanth		Not expressed
ENSMUSG00000092575	ENSMUST00000174328|ENSMUSG00000092575|ENSMUSG00000092575	chr7:9118033-9131037	ENSACAG00000002902, ENSACAG00000017523, ENSACAG00000017524, ENSLACG00000003133, ENSLACG00000004976, ENSLACG00000012200, ENSLACG00000013668			ENSACAT00000002854, ENSACAT00000017588			ENSLACT00000001128, ENSLACT00000002347, ENSLACT00000014373		TRUE	Lizard, Coelacanth	Lizard, Coelacanth	Not expressed
ENSMUSG00000092620	ENSMUST00000174735|ENSMUSG00000092620|ENSMUSG00000092620	chr7:9143253-9149393	ENSACAG00000002902, ENSLACG00000003133, ENSLACG00000004976, ENSLACG00000012200, ENSLACG00000013668			ENSACAT00000002854			ENSLACT00000001128, ENSLACT00000002347, ENSLACT00000014373		FALSE	Lizard, Coelacanth		Not expressed
ENSMUSG00000092548	ENSMUST00000173587|ENSMUSG00000092548|ENSMUSG00000092548	chr7:9176975-9180099	ENSACAG00000002902, ENSLACG00000003133, ENSLACG00000004976, ENSLACG00000012200, ENSLACG00000013668			ENSACAT00000002854			ENSLACT00000001128, ENSLACT00000002347, ENSLACT00000014373		TRUE	Lizard, Coelacanth	Lizard, Coelacanth	Not expressed
ENSMUSG00000092561	ENSMUST00000174657|ENSMUSG00000092561|ENSMUSG00000092561	chr7:9241086-9260423	ENSACAG00000002902, ENSACAG00000017523, ENSACAG00000017524, ENSLACG00000003133, ENSLACG00000004976, ENSLACG00000012200, ENSLACG00000013668			ENSACAT00000002854, ENSACAT00000017588			ENSLACT00000001128, ENSLACT00000002347, ENSLACT00000014373		TRUE	Lizard, Coelacanth	Lizard, Coelacanth	Not expressed
ENSMUSG00000092308	ENSMUST00000173643|ENSMUSG00000092308|ENSMUSG00000092308	chr7:9325749-9350502	ENSACAG00000002902, ENSACAG00000017523, ENSACAG00000017524, ENSLACG00000003133, ENSLACG00000004976, ENSLACG00000012200, ENSLACG00000013668			ENSACAT00000002854, ENSACAT00000017588			ENSLACT00000001128, ENSLACT00000002347, ENSLACT00000014373		TRUE	Lizard, Coelacanth	Lizard, Coelacanth	Not expressed
ENSMUSG00000096413	ENSMUST00000174430|ENSMUSG00000096413|ENSMUSG00000096413	chr7:9373546-9389264	ENSACAG00000002902, ENSACAG00000017523, ENSACAG00000017524, ENSLACG00000003133, ENSLACG00000004976, ENSLACG00000012200, ENSLACG00000013668			ENSACAT00000002854, ENSACAT00000017588			ENSLACT00000001128, ENSLACT00000002347, ENSLACT00000014373		TRUE	Lizard, Coelacanth	Lizard, Coelacanth	Not expressed
ENSMUSG00000092551	ENSMUST00000172848|ENSMUSG00000092551|ENSMUSG00000092551	chr7:9407311-9432927	ENSACAG00000002902, ENSACAG00000017523, ENSACAG00000017524, ENSLACG00000003133, ENSLACG00000004976, ENSLACG00000012200, ENSLACG00000013668			ENSACAT00000002854, ENSACAT00000017588			ENSLACT00000001128, ENSLACT00000002347, ENSLACT00000014373		TRUE	Lizard, Coelacanth	Lizard, Coelacanth	Not expressed
ENSMUSG00000092520	ENSMUST00000173687|ENSMUSG00000092520|ENSMUSG00000092520	chr7:9445135-9451256	ENSACAG00000002902, ENSACAG00000017523, ENSACAG00000017524, ENSLACG00000003133, ENSLACG00000004976, ENSLACG00000012200, ENSLACG00000013668			ENSACAT00000002854, ENSACAT00000017588			ENSLACT00000001128, ENSLACT00000002347, ENSLACT00000014373		FALSE	Lizard, Coelacanth		Not expressed
ENSMUSG00000092584	ENSMUST00000173820|ENSMUSG00000092584|ENSMUSG00000092584	chr7:9519900-9523828	ENSACAG00000002902, ENSACAG00000017523, ENSACAG00000017524, ENSLACG00000003133, ENSLACG00000004976, ENSLACG00000012200, ENSLACG00000013668			ENSACAT00000002854, ENSACAT00000017588			ENSLACT00000001128, ENSLACT00000002347, ENSLACT00000014373		FALSE	Lizard, Coelacanth		Not expressed
ENSMUSG00000096293	ENSMUST00000175701|ENSMUSG00000096293|ENSMUSG00000096293	chr7:9642620-9658337	ENSACAG00000002902, ENSACAG00000017523, ENSACAG00000017524, ENSLACG00000003133, ENSLACG00000004976, ENSLACG00000012200, ENSLACG00000013668			ENSACAT00000002854, ENSACAT00000017588			ENSLACT00000001128, ENSLACT00000002347, ENSLACT00000014373		TRUE	Lizard, Coelacanth	Lizard, Coelacanth	Not expressed
ENSMUSG00000093519	ENSMUST00000175839|ENSMUSG00000093519|ENSMUSG00000093519	chr7:9676385-9701998	ENSACAG00000017523, ENSLACG00000003133, ENSLACG00000004976, ENSLACG00000013668			ENSACAT00000017588			ENSLACT00000001128, ENSLACT00000002347, ENSLACT00000014373		TRUE	Lizard, Coelacanth	Lizard, Coelacanth	Not expressed
ENSMUSG00000094280	ENSMUST00000177271|ENSMUSG00000094280|ENSMUSG00000094280	chr7:9886277-9899743	ENSACAG00000002902, ENSLACG00000003133, ENSLACG00000004976, ENSLACG00000012200, ENSLACG00000013668			ENSACAT00000002854			ENSLACT00000001128, ENSLACT00000002347, ENSLACT00000014373		TRUE	Lizard, Coelacanth	Lizard, Coelacanth	Not expressed
ENSMUSG00000093681	ENSMUST00000176211|ENSMUSG00000093681|ENSMUSG00000093681	chr7:9918251-9918863	ENSACAG00000002902, ENSLACG00000003133, ENSLACG00000004976, ENSLACG00000012200, ENSLACG00000013668			ENSACAT00000002854			ENSLACT00000001128, ENSLACT00000002347, ENSLACT00000014373		TRUE	Lizard, Coelacanth	Lizard	Not expressed
ENSMUSG00000093766	ENSMUST00000177285|ENSMUSG00000093766|ENSMUSG00000093766	chr7:10194460-10205677	ENSACAG00000002902, ENSLACG00000012200			ENSACAT00000002854			ENSLACT00000014373		TRUE	Lizard, Coelacanth	Lizard, Coelacanth	Not expressed
ENSMUSG00000093781	ENSMUST00000176694|ENSMUSG00000093781|ENSMUSG00000093781	chr7:10280796-10281703	ENSACAG00000002902, ENSMODG00000008398, ENSMODG00000008444, ENSMODG00000008467, ENSXETG00000008937	monDomV1R1233, monDomV1R1235		ENSACAT00000002854	ENSMODT00000005214, ENSMODT00000005276, ENSMODT00000010595, ENSMODT00000010602, ENSMODT00000010714, ENSMODT00000010782, ENSMODT00000031846, ENSMODT00000031852, ENSMODT00000032258, ENSMODT00000032260	ENSXETT00000019568, ENSXETT00000019575, ENSXETT00000019576, ENSXETT00000039522, ENSXETT00000055830, ENSXETT00000055838, ENSXETT00000055849, ENSXETT00000062700			TRUE	Lizard, Opossum, X. tropicalis	Opossum, X. tropicalis	Not expressed
ENSMUSG00000093487	ENSMUST00000176352|ENSMUSG00000093487|ENSMUSG00000093487	chr7:10300484-10301380	ENSMODG00000008398, ENSMODG00000008444, ENSMODG00000008467, ENSXETG00000008937	monDomV1R1233, monDomV1R1235			ENSMODT00000005214, ENSMODT00000005276, ENSMODT00000010595, ENSMODT00000010602, ENSMODT00000010714, ENSMODT00000010782, ENSMODT00000031846, ENSMODT00000031852, ENSMODT00000032258, ENSMODT00000032260	ENSXETT00000019568, ENSXETT00000019575, ENSXETT00000019576, ENSXETT00000039522, ENSXETT00000055838, ENSXETT00000055849, ENSXETT00000062700			TRUE	Opossum, X. tropicalis	Opossum, X. tropicalis	Not expressed
ENSMUSG00000034122	ENSMUST00000182420|ENSMUSG00000034122|ENSMUSG00000034122	chr7:10358872-10388935	ENSACAG00000002902, ENSMODG00000008398, ENSMODG00000008444, ENSMODG00000008467, ENSXETG00000008937	monDomV1R1233, monDomV1R1235		ENSACAT00000002854	ENSMODT00000005214, ENSMODT00000005276, ENSMODT00000010595, ENSMODT00000010602, ENSMODT00000010714, ENSMODT00000010782, ENSMODT00000031846, ENSMODT00000031852, ENSMODT00000032258, ENSMODT00000032260	ENSXETT00000019568, ENSXETT00000019575, ENSXETT00000019576, ENSXETT00000039522, ENSXETT00000055830, ENSXETT00000055838, ENSXETT00000055849, ENSXETT00000062700			FALSE	Lizard, Opossum, X. tropicalis		Not expressed
ENSMUSG00000107520	ENSMUST00000203110|ENSMUSG00000107520|ENSMUSG00000107520	chr7:10410670-10414466	ENSACAG00000002902, ENSMODG00000008398, ENSMODG00000008444, ENSMODG00000008467, ENSXETG00000008937	monDomV1R1233, monDomV1R1235		ENSACAT00000002854	ENSMODT00000005214, ENSMODT00000005276, ENSMODT00000010595, ENSMODT00000010602, ENSMODT00000010714, ENSMODT00000010782, ENSMODT00000031846, ENSMODT00000031852, ENSMODT00000032258, ENSMODT00000032260	ENSXETT00000019568, ENSXETT00000019575, ENSXETT00000019576, ENSXETT00000039522, ENSXETT00000055830, ENSXETT00000055838, ENSXETT00000055849, ENSXETT00000062700			FALSE	Lizard, Opossum, X. tropicalis		Not expressed
ENSMUSG00000093595	ENSMUST00000177009|ENSMUSG00000093595|ENSMUSG00000093595	chr7:10549556-10550435	ENSACAG00000002902, ENSMODG00000008467, ENSXETG00000008937			ENSACAT00000002854	ENSMODT00000010714	ENSXETT00000019575, ENSXETT00000019576, ENSXETT00000039522, ENSXETT00000055830, ENSXETT00000055838, ENSXETT00000055849, ENSXETT00000062700			TRUE	Lizard, Opossum, X. tropicalis	Opossum, X. tropicalis	Not expressed
ENSMUSG00000093418	ENSMUST00000176905|ENSMUSG00000093418|ENSMUSG00000093418	chr7:10604764-10605138	ENSACAG00000002902, ENSMODG00000008398, ENSMODG00000008444, ENSMODG00000008467, ENSXETG00000008937	monDomV1R1233, monDomV1R1235		ENSACAT00000002854	ENSMODT00000010595, ENSMODT00000010714, ENSMODT00000010782, ENSMODT00000031846, ENSMODT00000031852, ENSMODT00000032260	ENSXETT00000019568, ENSXETT00000019575, ENSXETT00000019576, ENSXETT00000039522, ENSXETT00000055830, ENSXETT00000055838, ENSXETT00000055849, ENSXETT00000062700			FALSE	Lizard, Opossum, X. tropicalis		.
ENSMUSG00000093534	ENSMUST00000175667|ENSMUSG00000093534|ENSMUSG00000093534	chr7:10650298-10650618	ENSLACG00000009354						ENSLACT00000007085		FALSE	Coelacanth		.
ENSMUSG00000093689	ENSMUST00000177426|ENSMUSG00000093689|ENSMUSG00000093689	chr7:10666765-10667627	ENSLACG00000018669						ENSLACT00000021391		FALSE	Coelacanth		Not expressed
ENSMUSG00000095936	ENSMUST00000166753|ENSMUSG00000095936|ENSMUSG00000095936	chr7:11306425-11309847	ENSMODG00000008398, ENSMODG00000008444, ENSXETG00000008937	monDomV1R1233, monDomV1R1235			ENSMODT00000010595, ENSMODT00000010714, ENSMODT00000010782, ENSMODT00000031846, ENSMODT00000031852, ENSMODT00000032260	ENSXETT00000019568			FALSE	Opossum, X. tropicalis		Not expressed
ENSMUSG00000092489	ENSMUST00000173066|ENSMUSG00000092489|ENSMUSG00000092489	chr7:11653129-11654051	ENSMODG00000008398, ENSMODG00000008444, ENSXETG00000008937	monDomV1R1233, monDomV1R1235			ENSMODT00000010595, ENSMODT00000010714, ENSMODT00000010782, ENSMODT00000031846, ENSMODT00000031852, ENSMODT00000032260	ENSXETT00000019568			TRUE	Opossum, X. tropicalis	Opossum, X. tropicalis	Not expressed
ENSMUSG00000092631	ENSMUST00000173282|ENSMUSG00000092631|ENSMUSG00000092631	chr7:11782088-11782266	ENSMODG00000008398, ENSMODG00000008467, ENSXETG00000008937	monDomV1R1233			ENSMODT00000005214, ENSMODT00000005276, ENSMODT00000010602, ENSMODT00000010714, ENSMODT00000032258	ENSXETT00000019575, ENSXETT00000019576, ENSXETT00000039522, ENSXETT00000055830, ENSXETT00000055838, ENSXETT00000055849, ENSXETT00000062700			FALSE	Opossum, X. tropicalis		.
ENSMUSG00000092326	ENSMUST00000174634|ENSMUSG00000092326|ENSMUSG00000092326	chr7:11853956-11854348	ENSMODG00000008398, ENSMODG00000008467, ENSXETG00000008937	monDomV1R1233			ENSMODT00000005214, ENSMODT00000005276, ENSMODT00000010602, ENSMODT00000010714, ENSMODT00000032258	ENSXETT00000019575, ENSXETT00000019576, ENSXETT00000039522, ENSXETT00000055830, ENSXETT00000055838, ENSXETT00000055849, ENSXETT00000062700			FALSE	Opossum, X. tropicalis		.
ENSMUSG00000092285	ENSMUST00000172769|ENSMUSG00000092285|ENSMUSG00000092285	chr7:11911245-11912210	ENSLACG00000018669						ENSLACT00000021391		FALSE	Coelacanth		Not expressed
ENSMUSG00000092466	ENSMUST00000174879|ENSMUSG00000092466|ENSMUSG00000092466	chr7:11965561-11965849	ENSMODG00000008398, ENSMODG00000008444, ENSMODG00000008467, ENSXETG00000008937	monDomV1R1233, monDomV1R1235			ENSMODT00000005214, ENSMODT00000005276, ENSMODT00000010602, ENSMODT00000010714, ENSMODT00000010782, ENSMODT00000031846, ENSMODT00000031852, ENSMODT00000032258, ENSMODT00000032260	ENSXETT00000019568, ENSXETT00000019575, ENSXETT00000019576, ENSXETT00000039522, ENSXETT00000055838, ENSXETT00000055849, ENSXETT00000062700			FALSE	Opossum, X. tropicalis		.
ENSMUSG00000092208	ENSMUST00000174460|ENSMUSG00000092208|ENSMUSG00000092208	chr7:11976949-11977789	ENSMODG00000008398, ENSMODG00000008444, ENSMODG00000008467, ENSXETG00000008937	monDomV1R1233, monDomV1R1235			ENSMODT00000005214, ENSMODT00000005276, ENSMODT00000010602, ENSMODT00000010714, ENSMODT00000010782, ENSMODT00000031846, ENSMODT00000031852, ENSMODT00000032258, ENSMODT00000032260	ENSXETT00000019568, ENSXETT00000019575, ENSXETT00000019576, ENSXETT00000039522, ENSXETT00000055838, ENSXETT00000055849, ENSXETT00000062700			TRUE	Opossum, X. tropicalis	Opossum, X. tropicalis	Not expressed
ENSMUSG00000092398	ENSMUST00000172698|ENSMUSG00000092398|ENSMUSG00000092398	chr7:11994882-11995081	ENSMODG00000008398, ENSMODG00000008444, ENSMODG00000008467, ENSXETG00000008937	monDomV1R1233, monDomV1R1235			ENSMODT00000005214, ENSMODT00000005276, ENSMODT00000010595, ENSMODT00000010602, ENSMODT00000010714, ENSMODT00000010782, ENSMODT00000031846, ENSMODT00000031852, ENSMODT00000032258, ENSMODT00000032260	ENSXETT00000019568, ENSXETT00000055830			FALSE	Opossum, X. tropicalis		.
ENSMUSG00000092318	ENSMUST00000173467|ENSMUSG00000092318|ENSMUSG00000092318	chr7:12005065-12006310	ENSMODG00000008398, ENSMODG00000008444, ENSMODG00000008467, ENSXETG00000008937	monDomV1R1233, monDomV1R1235			ENSMODT00000005214, ENSMODT00000005276, ENSMODT00000010595, ENSMODT00000010602, ENSMODT00000010714, ENSMODT00000010782, ENSMODT00000031846, ENSMODT00000031852, ENSMODT00000032258, ENSMODT00000032260	ENSXETT00000019568, ENSXETT00000055830			TRUE	Opossum, X. tropicalis	Opossum, X. tropicalis	Not expressed
ENSMUSG00000092535	ENSMUST00000173771|ENSMUSG00000092535|ENSMUSG00000092535	chr7:12091276-12092098	ENSMODG00000008398, ENSMODG00000008444, ENSMODG00000008467, ENSXETG00000008937	monDomV1R1233, monDomV1R1235			ENSMODT00000005214, ENSMODT00000005276, ENSMODT00000010595, ENSMODT00000010602, ENSMODT00000010714, ENSMODT00000010782, ENSMODT00000031846, ENSMODT00000031852, ENSMODT00000032258, ENSMODT00000032260	ENSXETT00000019568, ENSXETT00000055830			TRUE	Opossum, X. tropicalis	Opossum, X. tropicalis	Not expressed
ENSMUSG00000092350	ENSMUST00000173275|ENSMUSG00000092350|ENSMUSG00000092350	chr7:12113264-12114541	ENSMODG00000008398, ENSMODG00000008444, ENSMODG00000008467, ENSXETG00000008937	monDomV1R1233, monDomV1R1235			ENSMODT00000005214, ENSMODT00000005276, ENSMODT00000010595, ENSMODT00000010602, ENSMODT00000010714, ENSMODT00000010782, ENSMODT00000031846, ENSMODT00000031852, ENSMODT00000032258, ENSMODT00000032260	ENSXETT00000019568, ENSXETT00000055830			TRUE	Opossum, X. tropicalis	Opossum, X. tropicalis	Not expressed
ENSMUSG00000092248	ENSMUST00000174565|ENSMUSG00000092248|ENSMUSG00000092248	chr7:12138320-12139309	ENSMODG00000008398, ENSMODG00000008444, ENSMODG00000008467, ENSXETG00000008937	monDomV1R1233, monDomV1R1235			ENSMODT00000005214, ENSMODT00000005276, ENSMODT00000010595, ENSMODT00000010602, ENSMODT00000010714, ENSMODT00000010782, ENSMODT00000031846, ENSMODT00000031852, ENSMODT00000032258, ENSMODT00000032260	ENSXETT00000019568, ENSXETT00000055830			TRUE	Opossum, X. tropicalis	Opossum, X. tropicalis	Not expressed
ENSMUSG00000092476	ENSMUST00000174235|ENSMUSG00000092476|ENSMUSG00000092476	chr7:12214594-12215545	ENSMODG00000008398, ENSXETG00000008937	monDomV1R1233			ENSMODT00000005214, ENSMODT00000005276, ENSMODT00000010602, ENSMODT00000032258	ENSXETT00000019576, ENSXETT00000039522, ENSXETT00000055830, ENSXETT00000055838, ENSXETT00000055849, ENSXETT00000062700			TRUE	Opossum, X. tropicalis	Opossum, X. tropicalis	Not expressed
ENSMUSG00000092331	ENSMUST00000173436|ENSMUSG00000092331|ENSMUSG00000092331	chr7:12392271-12392883	ENSMODG00000008398, ENSMODG00000008467, ENSXETG00000008937	monDomV1R1233			ENSMODT00000005214, ENSMODT00000005276, ENSMODT00000010602, ENSMODT00000010714, ENSMODT00000032258	ENSXETT00000019575, ENSXETT00000019576, ENSXETT00000039522, ENSXETT00000055838, ENSXETT00000055849, ENSXETT00000062700			TRUE	Opossum, X. tropicalis	Opossum	Not expressed
ENSMUSG00000092610	ENSMUST00000173843|ENSMUSG00000092610|ENSMUSG00000092610	chr7:12399050-12399741	ENSMODG00000008398, ENSMODG00000008467, ENSXETG00000008937	monDomV1R1233			ENSMODT00000005214, ENSMODT00000005276, ENSMODT00000010602, ENSMODT00000010714, ENSMODT00000032258	ENSXETT00000019575, ENSXETT00000019576, ENSXETT00000039522, ENSXETT00000055838, ENSXETT00000055849, ENSXETT00000062700			TRUE	Opossum, X. tropicalis	Opossum	Not expressed
ENSMUSG00000092359	ENSMUST00000174638|ENSMUSG00000092359|ENSMUSG00000092359	chr7:12404100-12404499	ENSMODG00000008398, ENSMODG00000008467, ENSXETG00000008937	monDomV1R1233			ENSMODT00000005214, ENSMODT00000005276, ENSMODT00000010602, ENSMODT00000010714, ENSMODT00000032258	ENSXETT00000019575, ENSXETT00000019576, ENSXETT00000039522, ENSXETT00000055838, ENSXETT00000055849, ENSXETT00000062700			FALSE	Opossum, X. tropicalis		.
ENSMUSG00000092583	ENSMUST00000173045|ENSMUSG00000092583|ENSMUSG00000092583	chr7:12445357-12468852	ENSXETG00000008937					ENSXETT00000019568			FALSE	X. tropicalis		Not expressed
ENSMUSG00000092427	ENSMUST00000172759|ENSMUSG00000092427|ENSMUSG00000092427	chr7:13244161-13244362	ENSXETG00000008937					ENSXETT00000019568			FALSE	X. tropicalis		.
ENSMUSG00000108293	ENSMUST00000204668|ENSMUSG00000108293|ENSMUSG00000108293	chr7:13361110-13386695	ENSACAG00000005858, ENSXETG00000002950	CABP5, cabp5		ENSACAT00000027115		ENSXETT00000006437			FALSE	Lizard, X. tropicalis		Not expressed
ENSMUSG00000093719	ENSMUST00000176032|ENSMUSG00000093719|ENSMUSG00000093719	chr7:15501821-15502769	ENSLACG00000018320, ENSXETG00000002782	gltscr2				ENSXETT00000006043	ENSLACT00000020981		FALSE	Coelacanth, X. tropicalis		Not expressed
ENSMUSG00000093513	ENSMUST00000177210|ENSMUSG00000093513|ENSMUSG00000093513	chr7:15589652-15591360	ENSLACG00000018320, ENSXETG00000002782	gltscr2				ENSXETT00000006043	ENSLACT00000020981		FALSE	Coelacanth, X. tropicalis		Not expressed
ENSMUSG00000093420	ENSMUST00000176649|ENSMUSG00000093420|ENSMUSG00000093420	chr7:15691649-15693360	ENSLACG00000018320, ENSXETG00000002782	gltscr2				ENSXETT00000006043	ENSLACT00000020981		FALSE	Coelacanth, X. tropicalis		Not expressed
ENSMUSG00000093683	ENSMUST00000175879|ENSMUSG00000093683|ENSMUSG00000093683	chr7:15719765-15720132	ENSLACG00000018320, ENSXETG00000002782	gltscr2				ENSXETT00000006043	ENSLACT00000020981		FALSE	Coelacanth, X. tropicalis		.
ENSMUSG00000094160	ENSMUST00000173508|ENSMUSG00000094160|ENSMUSG00000094160	chr7:20356797-20357760	ENSLACG00000011983						ENSLACT00000014431		FALSE	Coelacanth		Not expressed
ENSMUSG00000092496	ENSMUST00000172853|ENSMUSG00000092496|ENSMUSG00000092496	chr7:23486374-23487297	ENSLACG00000011983						ENSLACT00000014431		FALSE	Coelacanth		Not expressed
ENSMUSG00000092629	ENSMUST00000173029|ENSMUSG00000092629|ENSMUSG00000092629	chr7:23778357-23779247	ENSCAFG00000006712							ENSCAFT00000013248	FALSE	Dog		Not expressed
ENSMUSG00000092514	ENSMUST00000174052|ENSMUSG00000092514|ENSMUSG00000092514	chr7:26255079-26255626	ENSMODG00000008398, ENSMODG00000008467, ENSXETG00000008937	monDomV1R1233			ENSMODT00000005214, ENSMODT00000005276, ENSMODT00000010602, ENSMODT00000010714, ENSMODT00000032258	ENSXETT00000019575, ENSXETT00000019576, ENSXETT00000039522, ENSXETT00000055830, ENSXETT00000055838, ENSXETT00000055849, ENSXETT00000062700			TRUE	Opossum, X. tropicalis	X. tropicalis	Not expressed
ENSMUSG00000100776	ENSMUST00000185699|ENSMUSG00000100776|ENSMUSG00000100776	chr7:35442565-35445237	ENSACAG00000007295, ENSACAG00000007311	CEP89, SLC7A9		ENSACAT00000030393					FALSE	Lizard		Not expressed
ENSMUSG00000101410	ENSMUST00000186086|ENSMUSG00000101410|ENSMUSG00000101410	chr7:38293636-38296985	ENSACAG00000015050			ENSACAT00000008339					FALSE	Lizard		Not expressed
ENSMUSG00000101548	ENSMUST00000190721|ENSMUSG00000101548|ENSMUSG00000101548	chr7:38311077-38314859	ENSACAG00000015050			ENSACAT00000008339					FALSE	Lizard		Expressed
ENSMUSG00000100374	ENSMUST00000186000|ENSMUSG00000100374|ENSMUSG00000100374	chr7:38365981-38367872	ENSACAG00000015050			ENSACAT00000008339					FALSE	Lizard		Not expressed
ENSMUSG00000102073	ENSMUST00000190556|ENSMUSG00000102073|ENSMUSG00000102073	chr7:38399008-38402768	ENSACAG00000015050			ENSACAT00000008339					FALSE	Lizard		Expressed
ENSMUSG00000099781	ENSMUST00000188903|ENSMUSG00000099781|ENSMUSG00000099781	chr7:38428729-38432048	ENSACAG00000015050			ENSACAT00000008339					FALSE	Lizard		Not expressed
ENSMUSG00000094920	ENSMUST00000031488|ENSMUSG00000094920|ENSMUSG00000094920	chr7:38446620-38450424	ENSACAG00000015050			ENSACAT00000008339					FALSE	Lizard		Expressed
ENSMUSG00000099846	ENSMUST00000185325|ENSMUSG00000099846|ENSMUSG00000099846	chr7:38487971-38489862	ENSACAG00000015050			ENSACAT00000008339					FALSE	Lizard		Expressed
ENSMUSG00000099765	ENSMUST00000190585|ENSMUSG00000099765|ENSMUSG00000099765	chr7:38567161-38570962	ENSACAG00000015050			ENSACAT00000008339					FALSE	Lizard		Expressed
ENSMUSG00000101703	ENSMUST00000188615|ENSMUSG00000101703|ENSMUSG00000101703	chr7:39137892-39139779	ENSACAG00000015050			ENSACAT00000008339					FALSE	Lizard		Not expressed
ENSMUSG00000101454	ENSMUST00000188190|ENSMUSG00000101454|ENSMUSG00000101454	chr7:39170499-39174260	ENSACAG00000015050			ENSACAT00000008339					FALSE	Lizard		Expressed
ENSMUSG00000102017	ENSMUST00000188240|ENSMUSG00000102017|ENSMUSG00000102017	chr7:39219371-39223175	ENSACAG00000015050			ENSACAT00000008339					FALSE	Lizard		Expressed
ENSMUSG00000096277, ENSMUSG00000097653	ENSMUST00000179999|ENSMUSG00000096277|ENSMUSG00000096277, ENSMUST00000180990|ENSMUSG00000097653|ENSMUSG00000097653	chr7:39257198-39262358	ENSACAG00000015050			ENSACAT00000008339					FALSE	Lizard		.
ENSMUSG00000100112, ENSMUSG00000101470	ENSMUST00000185932|ENSMUSG00000101470|ENSMUSG00000101470, ENSMUST00000186842|ENSMUSG00000100112|ENSMUSG00000100112	chr7:39308366-39312131	ENSACAG00000015050			ENSACAT00000008339					FALSE	Lizard		.
ENSMUSG00000100721	ENSMUST00000185988|ENSMUSG00000100721|ENSMUSG00000100721	chr7:39362597-39366398	ENSACAG00000015050			ENSACAT00000008339					FALSE	Lizard		Expressed
ENSMUSG00000100490	ENSMUST00000189105|ENSMUSG00000100490|ENSMUSG00000100490	chr7:39489437-39498801	ENSACAG00000021147			ENSACAT00000026630					FALSE	Lizard		Expressed
ENSMUSG00000092538	ENSMUST00000173834|ENSMUSG00000092538|ENSMUSG00000092538	chr7:41722287-41722527	ENSACAG00000007401, ENSGALG00000004898, ENSMODG00000023441, ENSMODG00000023579, ENSMODG00000023603		ENSGALT00000007843	ENSACAT00000007420, ENSACAT00000024061	ENSMODT00000010608, ENSMODT00000016074, ENSMODT00000032233				FALSE	Lizard, Chicken, Opossum		.
ENSMUSG00000092451	ENSMUST00000174814|ENSMUSG00000092451|ENSMUSG00000092451	chr7:41744705-41772910	ENSACAG00000017523, ENSGALG00000004898, ENSGALG00000018597, ENSLACG00000003133, ENSLACG00000004976, ENSLACG00000013668, ENSMODG00000023579, ENSMODG00000023603		ENSGALT00000039397	ENSACAT00000017588	ENSMODT00000010608, ENSMODT00000032233		ENSLACT00000001128, ENSLACT00000002347, ENSLACT00000014373		TRUE	Lizard, Chicken, Coelacanth, Opossum	Lizard, Coelacanth	Not expressed
ENSMUSG00000092328	ENSMUST00000173861|ENSMUSG00000092328|ENSMUSG00000092328	chr7:41937526-41980928	ENSACAG00000002902, ENSACAG00000017523, ENSACAG00000017524, ENSGALG00000004898, ENSGALG00000018597, ENSLACG00000003133, ENSLACG00000004976, ENSLACG00000012200, ENSLACG00000013668		ENSGALT00000039397	ENSACAT00000002854, ENSACAT00000017588			ENSLACT00000001128, ENSLACT00000002347, ENSLACT00000014373		TRUE	Lizard, Chicken, Coelacanth	Lizard, Coelacanth	Not expressed
ENSMUSG00000083623	ENSMUST00000121359|ENSMUSG00000083623|ENSMUSG00000083623	chr7:42047947-42050212	ENSACAG00000002902, ENSACAG00000017523, ENSACAG00000017524, ENSGALG00000004898, ENSGALG00000018597, ENSLACG00000003133, ENSLACG00000004976, ENSLACG00000012200, ENSLACG00000013668		ENSGALT00000039397	ENSACAT00000002854, ENSACAT00000017588			ENSLACT00000001128, ENSLACT00000002347, ENSLACT00000014373		FALSE	Lizard, Chicken, Coelacanth		Not expressed
ENSMUSG00000092370	ENSMUST00000173044|ENSMUSG00000092370|ENSMUSG00000092370	chr7:42303085-42303327	ENSACAG00000017523, ENSLACG00000003133, ENSLACG00000004976, ENSLACG00000013668			ENSACAT00000017588			ENSLACT00000001128, ENSLACT00000002347, ENSLACT00000014373		FALSE	Lizard, Coelacanth		.
ENSMUSG00000092411	ENSMUST00000172712|ENSMUSG00000092411|ENSMUSG00000092411	chr7:42353704-42358002	ENSGALG00000018597, ENSLACG00000003133, ENSLACG00000004976, ENSLACG00000013668, ENSMODG00000023441		ENSGALT00000039397		ENSMODT00000016074		ENSLACT00000001128, ENSLACT00000002347, ENSLACT00000014373		TRUE	Chicken, Coelacanth, Opossum	Coelacanth	Not expressed
ENSMUSG00000092382	ENSMUST00000174596|ENSMUSG00000092382|ENSMUSG00000092382	chr7:42378457-42378592	ENSACAG00000017523, ENSLACG00000003133, ENSLACG00000004976, ENSLACG00000013668			ENSACAT00000017588			ENSLACT00000001128, ENSLACT00000002347, ENSLACT00000014373		FALSE	Lizard, Coelacanth		.
ENSMUSG00000070621	ENSMUST00000173296|ENSMUSG00000070621|ENSMUSG00000070621	chr7:42429827-42430724	ENSGALG00000018597, ENSLACG00000003133, ENSLACG00000004976, ENSMODG00000023441		ENSGALT00000039397		ENSMODT00000016074		ENSLACT00000001128, ENSLACT00000002347		TRUE	Chicken, Coelacanth, Opossum	Coelacanth	Not expressed
ENSMUSG00000073978	ENSMUST00000098228|ENSMUSG00000073978|ENSMUSG00000073978	chr7:102541937-102542873	ENSLACG00000002863						ENSLACT00000000316		FALSE	Coelacanth		Not expressed
ENSMUSG00000082084	ENSMUST00000117954|ENSMUSG00000082084|ENSMUSG00000082084	chr7:104652251-104653208	ENSXETG00000032943	F7DT36_XENTR				ENSXETT00000039846, ENSXETT00000039899			FALSE	X. tropicalis		Not expressed
ENSMUSG00000051885	ENSMUST00000072887|ENSMUSG00000051885|ENSMUSG00000051885	chr7:104733384-104734350	ENSXETG00000032943	F7DT36_XENTR				ENSXETT00000039846			FALSE	X. tropicalis		Not expressed
ENSMUSG00000086513	ENSMUST00000146911|ENSMUSG00000086513|ENSMUSG00000086513	chr7:105824222-105831515	ENSLACG00000015317						ENSLACT00000017400		FALSE	Coelacanth		Expressed
ENSMUSG00000083987	ENSMUST00000119682|ENSMUSG00000083987|ENSMUSG00000083987	chr8:21576639-21577426	ENSXETG00000020713	atp7b				ENSXETT00000056874			FALSE	X. tropicalis		Not expressed
ENSMUSG00000084366	ENSMUST00000119179|ENSMUSG00000084366|ENSMUSG00000084366	chr8:21639070-21640378	ENSXETG00000020713	atp7b				ENSXETT00000056874			FALSE	X. tropicalis		Not expressed
ENSMUSG00000082859	ENSMUST00000118264|ENSMUSG00000082859|ENSMUSG00000082859	chr8:21688647-21689428	ENSXETG00000020713	atp7b				ENSXETT00000056874			FALSE	X. tropicalis		Not expressed
ENSMUSG00000095813	ENSMUST00000119062|ENSMUSG00000095813|ENSMUSG00000095813	chr8:21695011-21695853	ENSXETG00000020713	atp7b				ENSXETT00000056874			FALSE	X. tropicalis		Expressed
ENSMUSG00000096340	ENSMUST00000121649|ENSMUSG00000096340|ENSMUSG00000096340	chr8:21722069-21722240	ENSXETG00000020713	atp7b				ENSXETT00000056874			FALSE	X. tropicalis		.
ENSMUSG00000084254	ENSMUST00000119719|ENSMUSG00000084254|ENSMUSG00000084254	chr8:21749174-21750000	ENSXETG00000020713	atp7b				ENSXETT00000056874			FALSE	X. tropicalis		Not expressed
ENSMUSG00000089963	ENSMUST00000121166|ENSMUSG00000089963|ENSMUSG00000089963	chrX:38089841-38090074	ENSXETG00000004479, ENSXETG00000026594	btg1, zbtb33				ENSXETT00000009740, ENSXETT00000009744, ENSXETT00000009759, ENSXETT00000056005, ENSXETT00000061373			FALSE	X. tropicalis		.
ENSMUSG00000081937	ENSMUST00000120469|ENSMUSG00000081937|ENSMUSG00000081937	chrX:53816128-53820026	ENSACAG00000025475			ENSACAT00000026630					FALSE	Lizard		Not expressed
ENSMUSG00000081804	ENSMUST00000117501|ENSMUSG00000081804|ENSMUSG00000081804	chrX:74652678-74659486	ENSGALG00000009709		ENSGALT00000024529						FALSE	Chicken		Not expressed
ENSMUSG00000083847	ENSMUST00000121687|ENSMUSG00000083847|ENSMUSG00000083847	chrX:74696046-74704076	ENSGALG00000009709		ENSGALT00000024529						FALSE	Chicken		Not expressed
ENSMUSG00000084066	ENSMUST00000118894|ENSMUSG00000084066|ENSMUSG00000084066	chrX:74727228-74734141	ENSGALG00000009709		ENSGALT00000024529						FALSE	Chicken		Not expressed
ENSMUSG00000082427	ENSMUST00000117953|ENSMUSG00000082427|ENSMUSG00000082427	chrX:74762012-74762879	ENSGALG00000009709		ENSGALT00000024529						FALSE	Chicken		Not expressed
ENSMUSG00000082910	ENSMUST00000119104|ENSMUSG00000082910|ENSMUSG00000082910	chrX:74775684-74775822	ENSGALG00000009709		ENSGALT00000024529						FALSE	Chicken		.
ENSMUSG00000081814	ENSMUST00000121721|ENSMUSG00000081814|ENSMUSG00000081814	chrX:74783671-74786540	ENSGALG00000009709, ENSLACG00000011024		ENSGALT00000024529				ENSLACT00000012908		FALSE	Chicken, Coelacanth		Not expressed
ENSMUSG00000081612	ENSMUST00000122043|ENSMUSG00000081612|ENSMUSG00000081612	chrX:74823335-74830149	ENSGALG00000009709		ENSGALT00000024529						FALSE	Chicken		Not expressed
ENSMUSG00000083093	ENSMUST00000118725|ENSMUSG00000083093|ENSMUSG00000083093	chrX:75459962-75485753	ENSLACG00000014746						ENSLACT00000017096, ENSLACT00000017946		FALSE	Coelacanth		Not expressed
ENSMUSG00000081175	ENSMUST00000119393|ENSMUSG00000081175|ENSMUSG00000081175	chrX:76538908-76539538	ENSXETG00000015777	loc100288814				ENSXETT00000005008			FALSE	X. tropicalis		Expressed
ENSMUSG00000082033	ENSMUST00000119697|ENSMUSG00000082033|ENSMUSG00000082033	chrX:86299921-86301328	ENSLACG00000011504						ENSLACT00000013503, ENSLACT00000013596, ENSLACT00000014505		FALSE	Coelacanth		Not expressed
ENSMUSG00000083977	ENSMUST00000117228|ENSMUSG00000083977|ENSMUSG00000083977	chrX:86327902-86328935	ENSLACG00000011504						ENSLACT00000013503, ENSLACT00000013596, ENSLACT00000014505		FALSE	Coelacanth		Not expressed
ENSMUSG00000080069	ENSMUST00000116183|ENSMUSG00000080069|ENSMUSG00000080069	chrX:86344822-86345845	ENSLACG00000011504						ENSLACT00000013503, ENSLACT00000013596, ENSLACT00000014505		FALSE	Coelacanth		Not expressed
ENSMUSG00000085577	ENSMUST00000126612|ENSMUSG00000085577|ENSMUSG00000085577	chrX:86370798-86371830	ENSLACG00000011504						ENSLACT00000013503, ENSLACT00000013596, ENSLACT00000014505		FALSE	Coelacanth		Not expressed
ENSMUSG00000082450	ENSMUST00000118274|ENSMUSG00000082450|ENSMUSG00000082450	chrX:86398203-86399244	ENSLACG00000011504						ENSLACT00000013503, ENSLACT00000013596, ENSLACT00000014505		FALSE	Coelacanth		Expressed
ENSMUSG00000081960	ENSMUST00000117902|ENSMUSG00000081960|ENSMUSG00000081960	chrX:91625394-91626313	ENSLACG00000011504						ENSLACT00000013503, ENSLACT00000013596, ENSLACT00000014505		FALSE	Coelacanth		Not expressed
ENSMUSG00000084155	ENSMUST00000120477|ENSMUSG00000084155|ENSMUSG00000084155	chrX:91862598-91863556	ENSLACG00000011504						ENSLACT00000013503, ENSLACT00000013596, ENSLACT00000014505		FALSE	Coelacanth		Not expressed
ENSMUSG00000081743	ENSMUST00000119388|ENSMUSG00000081743|ENSMUSG00000081743	chrX:92079849-92080794	ENSLACG00000011504						ENSLACT00000013503, ENSLACT00000013596, ENSLACT00000014505		FALSE	Coelacanth		Not expressed
ENSMUSG00000083701	ENSMUST00000122212|ENSMUSG00000083701|ENSMUSG00000083701	chrX:92093698-92094742	ENSLACG00000011504						ENSLACT00000013503, ENSLACT00000013596, ENSLACT00000014505		FALSE	Coelacanth		Not expressed
ENSMUSG00000082071	ENSMUST00000118979|ENSMUSG00000082071|ENSMUSG00000082071	chrX:135270852-135274214	ENSMODG00000011150				ENSMODT00000034483				FALSE	Opossum		Expressed
ENSMUSG00000095964	ENSMUST00000180064|ENSMUSG00000095964|ENSMUSG00000095964	chrX:135409855-135412955	ENSMODG00000011150				ENSMODT00000034483				FALSE	Opossum		Not expressed
ENSMUSG00000094371	ENSMUST00000119933|ENSMUSG00000094371|ENSMUSG00000094371	chrX:135470454-135473530	ENSMODG00000011150				ENSMODT00000034483				FALSE	Opossum		Not expressed
ENSMUSG00000082021	ENSMUST00000119913|ENSMUSG00000082021|ENSMUSG00000082021	chrX:136486969-136488884	ENSACAG00000015804, ENSCAFG00000017731, ENSLACG00000001232, ENSXETG00000019442	nxf1		ENSACAT00000015738		ENSXETT00000042142	ENSLACT00000002707	ENSCAFT00000036369	FALSE	Lizard, Dog, Coelacanth, X. tropicalis		Not expressed
ENSMUSG00000084367	ENSMUST00000121013|ENSMUSG00000084367|ENSMUSG00000084367	chrX:154635550-154639147	ENSXETG00000015777	loc100288814				ENSXETT00000005008			FALSE	X. tropicalis		Not expressed
ENSMUSG00000100968	ENSMUST00000189146|ENSMUSG00000100968|ENSMUSG00000100968	chrY:670178-695777	ENSGALG00000016327		ENSGALT00000026337						FALSE	Chicken		Expressed
ENSMUSG00000100576	ENSMUST00000186412|ENSMUSG00000100576|ENSMUSG00000100576	chrY:2061233-2061919	ENSGALG00000016327		ENSGALT00000026337						FALSE	Chicken		Not expressed
